# Supplementary material for: Dark side of a bio-based and biodegradable plastic? Assessment of pathogenic microbes associated with poly(butylene succinate-co-adipate) under ambient and future climates using next-generation sequencing
Source: Front Plant Sci. 2022 Oct 13;13:966363. doi: 10.3389/fpls.2022.966363 (PMC9610124; doi:10.3389/fpls.2022.966363)
Supplement: Supplementary file 2 [file Table_1.XLSX]

## Sheet: TableS2_fungal_pathogens
Supplymentary Table S2. Information on relative abundance (%) of fungal pathogens detected in poly(butylene succinate-co-adipate) (PBSA)
		Stage of PBSA decomposition			Climate factor		Presence in surrounding soil		Presence in wheat straw	Presence in laboratory condition	Activated by N addition	Pathogen in cereal	Pathogen in vegetable	Pathogen in fruits	Pathogen in ornamental plants	Pathogen in trees	Oppurtunistic human pathogen	Reference
ID	Species	very early	early	later	amb.	fut.	amb.	fut.
Otu0331	Acremonium furcatum	0.00805956	0	0.000383789	0	0.0056289	0	<1	No	No	No	Yes	Yes	Yes	Yes	Yes	Yes
	Acremonium fusidioides	0	0.00153516	0.000767578	0	0.00153516	<1	<1	Yes (>0-1%)	No	No	NA	NA	NA	NA	NA	Yes
Otu0081	Acremonium persicinum	0.00230273	0.00307031	0.0460547	0.00255859	0.0317265	<1	<1	Yes (>0-1%)	No	No	NA	NA	Yes	NA	Yes	Yes
Otu0163	Acremonium rutilum	0	0.00115137	0.0103623	0.00102344	0.00665234	<1	<1	Yes (>0-1%)	No	No	NA	NA	NA	NA	NA	Yes	Opportunistic Fungi In The Polluted Soils Of Kola Peninsula
	Alternaria alternata	14.7947	2.16188	5.64745	5.78702	9.28232	<1	2.5	Yes (1-5%)	Yes (>0-1%)	No	Yes	Yes	Yes	Yes	Yes	Yes	https://www.sciencedirect.com/science/article/pii/S1198743X14621194
	Alternaria hordeicola	11.719	2.14269	5.46515	6.3517	6.53285	3.3	1.6	Yes (5-10%)	Yes (>0-1%)	No	Yes	Yes	Yes	Yes	Yes	Yes
	Alternaria metachromatica	0.00460547	0.000383789	0.00498925	0.00332617	0.00332617	<1	<1	Yes (>0-1%)	No	No	Yes	Yes	Yes	Yes	Yes	Yes
Otu0574	Ascochyta rabiei	0.000383789	0	0.00115137	0.000511718	0.000511718	0	0	Yes (>0-1%)	No	No	Yes	NA	Yes	Yes	Yes	Yes
	Aureobasidium pullulans	0.574532	0.518115	0.325837	0.423703	0.521953	<1	<1	No	No	No	Yes	Yes	Yes	Yes	Yes	Yes
Otu0231	Boeremia exigua	0.00307031	0.00230273	0.00307031	0.00460547	0.00102344	<1	<1	Yes (>0-1%)	No	No	Yes	Yes	Yes	Yes	Yes	NA
Otu0224	Botrytis caroliniana	0.0107461	0.00115137	0.00115137	0.00383789	0.00486132	0	<1	Yes (>0-1%)	No	No	Yes	Yes	Yes	Yes	Yes	Yes
	Catenulostroma hermanusense	0.0034541	0.00652441	0.0211084	0.000511718	0.0202129	0	0	No	No	No	NA	NA	Yes	NA	Yes	NA
Otu0262	Cercospora sojina	0.0118975	0.000383789	0	0.0012793	0.0069082	0	0	No	No	No	Yes	Yes	Yes	Yes	Yes	NA
	Cladosporium flabelliforme	0.0034541	0.00997851	0.0314707	0.0122812	0.0176543	<1	<1	No	No	No	Yes	Yes	Yes	Yes	Yes	Yes
	Cladosporium herbarum	63.0803	20.2917	12.9398	34.4108	29.7971	12.7	10.6	Yes (>10%)	Yes (>0-1%)	No	Yes	Yes	Yes	Yes	Yes	Yes	Cladosporium Species Recovered from Clinical Samples in the United States
	Clonostachys rosea	0.00115137	0.00383789	1.28646	0.113857	0.747109	<1	<1	Yes (>0-1%)	Yes (5-10%)	Yes (>0-1%)	Yes	Yes	Yes	Yes	Yes	NA
Otu0573	Curvularia lunata	0.00153516	0	0.000383789	0.0012793	0	<1	<1	No	No	No	Yes	Yes	Yes	Yes	Yes	Yes	In vitro antifungal susceptibility and molecular identity of 99 clinical isolates of the opportunistic fungal genus Curvularia
Otu0240	Cyphellophora sessilis	0	0.00115137	0.00575683	0.0012793	0.00332617	0	0	No	No	No	NA	NA	Yes	NA	Yes	NA
Otu0108	Cyphellophora vermispora	0	0.000383789	0.0299355	0.0161191	0.00409375	0	0	No	No	No	Yes	NA	NA	NA	NA	Yes
Otu0151	Devriesia pseudoamericana	0	0.0069082	0.0134326	0.00665234	0.0069082	0	0	No	Yes (>0-1%)	No	NA	NA	Yes	NA	Yes	NA
Otu0410	Didymella arachidicola	0	0	0.00268652	0.000255859	0.00153516	<1	<1	No	No	No	Yes	Yes	NA	NA	Yes	NA
Otu0594	Drechslera phlei	0.00191894	0	0	0	0.0012793	0	0	No	No	No	NA	NA	NA	NA	NA	NA
	Edenia gomezpompae	0.000767578	0.00191894	0.0284004	0.0171426	0.00358203	<1	<1	Yes (>0-1%)	No	No	Yes	Yes	Yes	Yes	Yes	Yes	Characterization of Edenia gomezpompae Isolated from a Patient with Keratitis
Otu0717	Erysiphe polygoni	0.00191894	0	0	0.000255859	0.00102344	0	<1	No	No	No	Yes	Yes	NA	NA	NA	NA
Otu0494	Exophiala alcalophila	0	0	0.00153516	0.000511718	0.000511718	0	0	No	No	No	NA	NA	NA	NA	NA	Yes
Otu0498	Exophiala equina	0	0.000383789	0.00115137	0.000255859	0.000767578	<1	1.25	Yes (>0-1%)	Yes (>10%)	Yes (5-10%)	NA	NA	NA	Yes	Yes	Yes
Otu0557	Exophiala eucalyptorum	0	0.00268652	0	0	0.00179101	0	0	No	No	No	NA	NA	NA	NA	NA	Yes
Otu0944	Exophiala sideris	0	0.000383789	0	0	0.000255859	0	0	No	No	No	NA	NA	NA	Yes	Yes	Yes
Otu0311	Exophiala xenobiotica	0	0	0.00230273	0.000511718	0.00102344	0	0	Yes (>0-1%)	No	No	NA	NA	NA	NA	Yes	Yes
Otu0025	Fusarium domesticum	0.0142002	0.664338	0.157737	0.435984	0.121533	<1	2.7	Yes (>0-1%)	No	No	NA	NA	Yes	NA	NA	NA
Otu0268	Fusarium fujikuroi	0.000383789	0.000767578	0.00575683	0.00383789	0.000767578	<1	<1	Yes (>0-1%)	No	No	Yes	Yes	Yes	Yes	Yes	Yes	Opportunistic Fungi In The Polluted Soils Of Kola Peninsula
	Fusarium graminearum	0.0583359	0.150061	0.0376113	0.0532187	0.110787	<1	<1	Yes (1-5%)	No	No	Yes	Yes	Yes	Yes	Yes	Yes	Opportunistic Fungi In The Polluted Soils Of Kola Peninsula
Otu0077	Fusarium oxysporum	0.00498925	0.00153516	0.0529628	0.00844335	0.0312148	<1	<1	Yes (>0-1%)	Yes (>0-1%)	No	Yes	Yes	Yes	Yes	Yes	Yes	Opportunistic Fungi In The Polluted Soils Of Kola Peninsula
Otu0273	Fusarium poae	0.00805956	0.00268652	0.000383789	0.00639648	0.00102344	<1	<1	Yes (1-5%)	No	No	Yes	Yes	Yes	Yes	Yes	NA
	Fusarium proliferatum	0.0134326	0.0310869	0.257906	0.0521953	0.149422	<1	<1	Yes (>0-1%)	Yes (>0-1%)	No	Yes	Yes	Yes	Yes	Yes	NA
	Fusarium solani	0	0.0115137	1.45494	0.457476	0.520162	<1	<1	Yes (>0-1%)	Yes (>10%)	Yes (>10%)	Yes	Yes	Yes	Yes	Yes	Yes	Opportunistic Fungi In The Polluted Soils Of Kola Peninsula
Otu0229	Gaeumannomyces radicicola	0	0	0.00614062	0	0.00409375	<1	<1	Yes (>0-1%)	No	No	Yes	Yes	NA	NA	NA	NA
	Gibberella tricincta	0.027249	0.0940282	0.64016	0.368949	0.138676	<1	1.3	Yes (>0-1%)	Yes (>0-1%)	No	Yes	Yes	Yes	Yes	Yes	Yes
	Gibellulopsis nigrescens	0.0537304	0.0310869	0.0514277	0.0347968	0.0560332	14.8	8.5	Yes (1-5%)	Yes (>0-1%)	No	NA	NA	NA	NA	NA	NA
Otu0793	Golovinomyces montagnei	0.000767578	0	0	0	0.000511718	0	0	No	No	No	NA	Yes	NA	NA	NA	NA
Otu0725	Golovinomyces riedlianus	0.00153516	0	0	0.000511718	0.000511718	0	0	No	No	No	NA	Yes	NA	NA	NA	NA
Otu0197	Knufia cryptophialidica	0.000383789	0.000767578	0.00729199	0.00537304	0.000255859	0	0	No	No	No	NA	NA	Yes	NA	Yes	NA
Otu0177	Leptosphaeria rubefaciens	0	0	0.00767578	0.00511718	0	0	0	No	No	No	NA	NA	NA	NA	Yes	NA
	Monographella nivalis	0.0184219	0.18537	0.201489	0.160424	0.109764	<1	<1	Yes (>0-1%)	No	No	Yes	NA	NA	NA	Yes	Yes
Otu0340	Nectria ramulariae	0.000767578	0.00115137	0.00268652	0.000511718	0.00255859	<1	<1	No	No	No	NA	Yes	Yes	Yes	Yes	NA
	Neoascochyta graminicola	0.209932	0.00959472	0.00882714	0.0918534	0.0603828	<1	<1	Yes (1-5%)	No	No	Yes	NA	NA	NA	Yes	NA
Otu0192	Neocatenulostroma abietis	0.00460547	0.000383789	0.00729199	0.00153516	0.00665234	0	0	No	No	No	NA	NA	NA	NA	Yes	NA
	Neodevriesia capensis	0.00153516	0.00498925	0.0103623	0.00358203	0.00767578	0	0	No	No	No	NA	NA	NA	Yes	Yes	NA
Otu1090	Oculimacula yallundae	0	0.000383789	0	0	0.000255859	0	0	No	No	No	Yes	NA	NA	NA	NA	NA
	Paraphoma chrysanthemicola	0	0.0395302	0.26942	0.15326	0.052707	<1	<1	Yes (>0-1%)	Yes (>0-1%)	No	Yes	Yes	Yes	Yes	Yes	NA
	Plectosphaerella cucumerina	0.00383789	0.0207246	0.0894228	0.0220039	0.0539863	<1	<1	Yes (>0-1%)	No	No	NA	Yes	Yes	Yes	Yes	Yes
Otu0458	Protomyces inouyei	0	0.000383789	0.00115137	0.00102344	0	0	0	No	No	No	NA	NA	NA	NA	NA	NA
Otu0166	Pyrenophora lolii	0.0295517	0	0	0.00665234	0.0130488	0	0	Yes (>0-1%)	No	No	Yes	NA	NA	NA	NA	NA
Otu0366	Pyrenophora teres	0.00614062	0	0	0.00332617	0.000767578	0	0	No	No	No	Yes	NA	NA	NA	Yes	NA
	Pyrenophora tritici-repentis	0.192278	0	0	0.0452871	0.0828984	0	<1	Yes (>0-1%)	No	No	Yes	NA	NA	NA	Yes	NA
Otu0114	Ramularia collo-cygni	0.000767578	0.00307031	0.0264814	0.0012793	0.0189336	0	0	No	No	No	Yes	NA	Yes	Yes	Yes	NA
Otu0674	Rhexocercosporidium panacis	0.000383789	0.00115137	0	0.000255859	0.000767578	0	0	Yes (>0-1%)	No	No	NA	Yes	Yes	Yes	Yes	NA
	Septoriella hirta	0.0479736	0.00767578	0.0660117	0.0191894	0.0619179	0	<1	Yes (>0-1%)	No	No	Yes	NA	NA	NA	Yes	NA
	Setomelanomma holmii	0.000383789	0.000383789	1.02932	0.68647	0.000255859	0	0	No	No	No	NA	NA	NA	NA	Yes	NA
Otu0675	Taphrina carpini	0.000383789	0	0.000383789	0.000255859	0.000255859	0	0	No	No	No	NA	NA	Yes	NA	Yes	NA
Otu0353	Torula herbarum	0.00153516	0.000383789	0.00191894	0.00102344	0.00153516	0	<1	Yes (>0-1%)	No	No	NA	NA	NA	NA	NA	NA
Otu0415	Verticillium albo-atrum	0	0.000383789	0.00153516	0.0012793	0	0	<1	No	No	No	Yes	Yes	Yes	Yes	Yes	NA
Otu0826	Verticillium nonalfalfae	0	0.000767578	0	0	0.000511718	<1	<1	No	No	No	Yes	Yes	Yes	Yes	Yes	NA
	Waitea circinata	0.000767578	0.00575683	0	0.0012793	0.00307031	0	<1	Yes (>0-1%)	No	No	NA	NA	NA	NA	NA	NA

## Sheet: TableS3_bacterial_pathogens
Supplymentary Table S3. Information on relative abundance (%) of bacterial pathogens detected in poly(butylene succinate-co-adipate) (PBSA)
		Stage of PBSA decomposition			Climate factor		Presence in surrounding soil		Presence in wheat straw	Presence in laboratory condition	Activated by N addition	Pathogen in cereal	Pathogen in vegetable	Pathogen in fruits	Pathogen in ornamental plants	Pathogen in trees	Oppurtunistic human pathogen	Reference
ID	Species	very early	early	later	amb	fut	amb	fut
Otu0151	Achromobacter xylosoxidans	0.0144504	0.110465	0.0150926	0.0216026	0.0951683	<1	<1	No	Yes (1-5%)	Yes (19%)	NA	NA	NA	NA	NA	Yes
Otu1253	Acinetobacter baumannii	0.0112392	0.00032112	0	0.000291927	0.00204349	0	0	No	Yes (>0-1%)	No	NA	NA	NA	NA	NA	Yes
Otu1168	Acinetobacter calcoaceticus	0	0	0.00449568	0.00291927	0.00116771	0	0	No	No	No	NA	NA	NA	NA	NA	Yes
Otu1126	Candidatus Xiphinematobacter	0	0.00353232	0.00128448	0.00116771	0.0032112	<1	<1	No	Yes (>0-1%)	No	NA	NA	NA	NA	NA	Yes
Otu0389	Enterococcus faecium	0.141293	0	0	0	0.0256896	0	0	No	No	No	NA	NA	NA	NA	NA	Yes, WHO priority 2: high
Otu0080	Pantoea agglomerans	1.67785	0.058765	0.0109181	0.120566	0.247846	<1	<1	Yes (25%)	No	No	NA	NA	NA	NA	NA	Yes
Otu0021	Pseudomonas viridiflava	0.451174	1.63097	0.0931248	0.965404	0.683986	<1	<1	Yes (>0-1%)	Yes (>0-1%)	No	Yes	Yes	Yes	Yes	NA	NA	Pseudomonas viridiflava, a Multi Host Plant Pathogen with Significant Genetic Variation at the Molecular Level
Otu0788	Roseomonas arctica	0.0032112	0.00096336	0.00545904	0.00437891	0.00204349	0	<1	No	No	No	NA	NA	NA	NA	NA	Yes
	Roseomonas spp.	0.0979416	0.243409	0.495809	0.424462	0.265362	0	0	Yes (>0-1%)	Yes (>0-1%)	No	NA	NA	NA	NA	NA	Yes
Otu0923	Staphylococcus saprophyticus	0.024084	0.0016056	0.00032112	0.00408698	0.00204349	0	<1	Yes (>0-1%)	No	No	NA	NA	NA	NA	NA	Yes
Otu1104	Stenotrophomonas rhizophila	0	0.0048168	0	0.00204349	0.00233542	<1	<1	No	Yes (>0-1%)	No	NA	NA	NA	NA	NA	Yes
Otu0144	Stenotrophomonas sp.	0.112392	0.122026	0.00289008	0.0499196	0.0840751	0	0	Yes (>0-1%)	Yes (1-5%)	Yes (19%)	NA	NA	NA	NA	NA	Yes
Otu2275	Xanthomonas axonopodis	0	0.00128448	0	0.00116771	0	0	0	No	No	No	Yes	Yes	Yes	Yes	Yes	NA	Evolutionary History of the Plant Pathogenic Bacterium Xanthomonas axonopodis
