# Supplementary material for: Dark side of a bio-based and biodegradable plastic? Assessment of pathogenic microbes associated with poly(butylene succinate-co-adipate) under ambient and future climates using next-generation sequencing
Source: Front Plant Sci. 2022 Oct 13;13:966363. doi: 10.3389/fpls.2022.966363 (PMC9610124; doi:10.3389/fpls.2022.966363)
Supplement: Supplementary file 3 [file Table_2.XLSX]

## Sheet: Table S4
Table S4. Fungi detected in control soils of ambient (PSA1) and future putative (PSF1) climate conditions before PBSA addition. PSA2, PSA3 and PSA4 represent soils of ambient climate 30, 180 and 328 days after PBSA addition. PSF2, PSF3 and PSF4 represent soils of future putative climate 30, 180 and 328 days after PBSA addition.
Taxonomy	PSA1	PSA2	PSA3	PSA4	PSF1	PSF2	PSF3	PSF4	repseq	Taxon	Trophic Mode	Guild	Confidence Ranking	Citation/Source							Species
k__Fungi;p__Ascomycota;c__Sordariomycetes;o__Hypocreales;f__Hypocreales_fam_Incertae_sedis;g__Acremonium;s__Acremonium_furcatum;	0	0	0	0	0.00449135	0.00247604	0.00468307	0.00278404	M03696_68_000000000_CJJBV_1_2101_6539_17386_296	Acremonium	Pathogen-Saprotroph-Symbiotroph	Animal Pathogen-Endophyte-Fungal Parasite-Plant Pathogen-Wood Saprotroph	Possible	Duncan CG, Eslyn WE. 1966. Mycologia 58:642-64; Nilsson T. 1973. Studies on wood degradation and cellulolytic activity of microfungi. No. 104; Worrall JJ, et al. 1997. Mycologia 89: 199-219; Hanada RE, et al. 2010. Fungal Biology 114:901-910; Del Olmo-Ruiz M, Arnold AE. 2014. Mycologia 106:8-21; Tedersoo L, et al. 2014. Science 346:1256688; Irinyi L, et al. 2015. Medical Mycology 53:313-337							s__Acremonium_furcatum
k__Fungi;p__Ascomycota;c__Sordariomycetes;o__Hypocreales;f__Hypocreales_fam_Incertae_sedis;g__Acremonium;s__Acremonium_fusidioides;	0	0.00233781	0.00238681	0	0.0359308	0.00742813	0	0	M03696_68_000000000_CJJBV_1_1108_25102_13207_292	Acremonium	Pathogen-Saprotroph-Symbiotroph	Animal Pathogen-Endophyte-Fungal Parasite-Plant Pathogen-Wood Saprotroph	Possible	Duncan CG, Eslyn WE. 1966. Mycologia 58:642-64; Nilsson T. 1973. Studies on wood degradation and cellulolytic activity of microfungi. No. 104; Worrall JJ, et al. 1997. Mycologia 89: 199-219; Hanada RE, et al. 2010. Fungal Biology 114:901-910; Del Olmo-Ruiz M, Arnold AE. 2014. Mycologia 106:8-21; Tedersoo L, et al. 2014. Science 346:1256688; Irinyi L, et al. 2015. Medical Mycology 53:313-337							s__Acremonium_fusidioides
k__Fungi;p__Ascomycota;c__Sordariomycetes;o__Hypocreales;f__Hypocreales_fam_Incertae_sedis;g__Acremonium;s__Acremonium_persicinum;	0.00222757	0	0.00477361	0	0.00449135	0.0148563	0	0	M03696_76_000000000_CTCGJ_1_1109_21791_7606_140	Acremonium	Pathogen-Saprotroph-Symbiotroph	Animal Pathogen-Endophyte-Fungal Parasite-Plant Pathogen-Wood Saprotroph	Possible	Duncan CG, Eslyn WE. 1966. Mycologia 58:642-64; Nilsson T. 1973. Studies on wood degradation and cellulolytic activity of microfungi. No. 104; Worrall JJ, et al. 1997. Mycologia 89: 199-219; Hanada RE, et al. 2010. Fungal Biology 114:901-910; Del Olmo-Ruiz M, Arnold AE. 2014. Mycologia 106:8-21; Tedersoo L, et al. 2014. Science 346:1256688; Irinyi L, et al. 2015. Medical Mycology 53:313-337							s__Acremonium_persicinum
k__Fungi;p__Ascomycota;c__Sordariomycetes;o__Hypocreales;f__Hypocreales_fam_Incertae_sedis;g__Acremonium;s__Acremonium_rutilum;	0.00445514	0.00467563	0.00238681	0.00530941	0.069616	0.0123802	0.0163908	0.0389766	M03696_68_000000000_CJJBV_1_1101_7389_3784_293	Acremonium	Pathogen-Saprotroph-Symbiotroph	Animal Pathogen-Endophyte-Fungal Parasite-Plant Pathogen-Wood Saprotroph	Possible	Duncan CG, Eslyn WE. 1966. Mycologia 58:642-64; Nilsson T. 1973. Studies on wood degradation and cellulolytic activity of microfungi. No. 104; Worrall JJ, et al. 1997. Mycologia 89: 199-219; Hanada RE, et al. 2010. Fungal Biology 114:901-910; Del Olmo-Ruiz M, Arnold AE. 2014. Mycologia 106:8-21; Tedersoo L, et al. 2014. Science 346:1256688; Irinyi L, et al. 2015. Medical Mycology 53:313-337							s__Acremonium_rutilum
k__Fungi;p__Ascomycota;c__Dothideomycetes;o__Pleosporales;f__Pleosporaceae;g__Alternaria;s__Alternaria_alternata;	0.187116	0.336645	2.3343	0.0929146	1.57422	1.38411	5.03665	0.748907	M03696_61_000000000_C9WMF_1_1104_6142_16577_132	Alternaria	Pathotroph-Saprotroph-Symbiotroph	Animal Pathogen-Endophyte-Plant Pathogen-Wood Saprotroph	Possible	Duncan CG, Eslyn WE. 1966. Mycologia 58:642-664; Seehann G, et al. 1975. List of Fungi in Soft-Rot Tissue Tests. Institute fur Holzbiologie und Holzschutz, Bundesforschungsanstalt fur Forst - und Holzwirtshaft, Hamburg - Lohbrugge, Germany; Tedersoo L, et al. 2014. Science 346:125688							s__Alternaria_alternata
k__Fungi;p__Ascomycota;c__Dothideomycetes;o__Pleosporales;f__Pleosporaceae;g__Alternaria;s__Alternaria_hordeicola;	0.668271	8.79252	0.675466	0.0212376	2.3355	3.204	1.29955	0.069601	M03696_61_000000000_C9WMF_1_1105_8190_22265_132	Alternaria	Pathotroph-Saprotroph-Symbiotroph	Animal Pathogen-Endophyte-Plant Pathogen-Wood Saprotroph	Possible	Duncan CG, Eslyn WE. 1966. Mycologia 58:642-664; Seehann G, et al. 1975. List of Fungi in Soft-Rot Tissue Tests. Institute fur Holzbiologie und Holzschutz, Bundesforschungsanstalt fur Forst - und Holzwirtshaft, Hamburg - Lohbrugge, Germany; Tedersoo L, et al. 2014. Science 346:125688							s__Alternaria_hordeicola
k__Fungi;p__Ascomycota;c__Dothideomycetes;o__Pleosporales;f__Pleosporaceae;g__Alternaria;s__Alternaria_metachromatica;	0	0.00233781	0	0	0.00449135	0.00247604	0	0	M03696_68_000000000_CJJBV_1_1111_15437_24772_300	Alternaria	Pathotroph-Saprotroph-Symbiotroph	Animal Pathogen-Endophyte-Plant Pathogen-Wood Saprotroph	Possible	Duncan CG, Eslyn WE. 1966. Mycologia 58:642-664; Seehann G, et al. 1975. List of Fungi in Soft-Rot Tissue Tests. Institute fur Holzbiologie und Holzschutz, Bundesforschungsanstalt fur Forst - und Holzwirtshaft, Hamburg - Lohbrugge, Germany; Tedersoo L, et al. 2014. Science 346:125688							s__Alternaria_metachromatica
k__Fungi;p__Ascomycota;c__Dothideomycetes;o__Dothideales;f__Aureobasidiaceae;g__Aureobasidium;s__Aureobasidium_pullulans;	0.00445514	0.0116891	0.00716042	0.0026547	0.0516506	0.0148563	0.0327815	0.00556808	M03696_61_000000000_C9WMF_1_1101_3143_10120_132	Aureobasidium	Pathotroph-Saprotroph-Symbiotroph	Animal Pathogen-Endophyte-Epiphyte-Plant Pathogen-Undefined Saprotroph	Possible	Costa IPMW, et al. 2012. Mycotaxon 119:26; Tedersoo L, et al. 2014. Science 346:1256688; Wachowska U, Glowacka K. 2014. Biocontrol 59:pp 635-645; Irinyia L, Lacknerb M, de Hoog GS, Meyer W. 2016. Fungal Biology 120:125-136; http://www.apsnet.org/publications/commonnames/Pages/default.aspx							s__Aureobasidium_pullulans
k__Fungi;p__Ascomycota;c__Dothideomycetes;o__Pleosporales;f__Didymellaceae;g__Boeremia;s__Boeremia_exigua;	0.00222757	0.00233781	0	0	0.819672	0.00742813	0	0	M03696_61_000000000_C9WMF_1_1102_18690_8818_133	Boeremia	Pathotroph	Endophyte-Plant Pathogen	Possible	Costa IPMW, et al. 2012. Mycotaxon 119:26							s__Boeremia_exigua
k__Fungi;p__Ascomycota;c__Leotiomycetes;o__Helotiales;f__Sclerotiniaceae;g__Botrytis;s__Botrytis_caroliniana;	0	0	0	0	0.00224568	0.0519969	0.00234154	0	M03696_61_000000000_C9WMF_1_1117_16979_3864_137	Botrytis	Pathotroph-Saprotroph	NULL	Probable	Kurtzman CP, et al. (eds.) 2011. The Yeasts, a Taxonomic Study. Fifth Edition. Vols 1-3. Elsevier, San Diego							s__Botrytis_caroliniana
k__Fungi;p__Ascomycota;c__Dothideomycetes;o__Capnodiales;f__Mycosphaerellaceae;g__Cercospora;s__Cercospora_sojina;	0	0	0	0	0.00673703	0	0	0	M03696_61_000000000_C9WMF_1_1107_18598_8699_136	Mycosphaerellaceae	Pathotroph-Saprotroph	Plant Pathogen-Undefined Saprotroph	Probable	Cannon PF, Kirk PM. 2007. Fungal Families of the World. CAB International, Cambridge							s__Cercospora_sojina
k__Fungi;p__Ascomycota;c__Dothideomycetes;o__Capnodiales;f__ Mycosphaerellaceae;g__Cladosporium;s__Cladosporium herbarum;	8.4603	18.1859	18.2591	0.477847	15.5693	20.0609	8.51851	2.34416	M03696_61_000000000_C9WMF_1_1102_18739_1657_132	Cladosporium	Pathotroph-Saprotroph-Symbiotroph	Animal Pathogen-Endophyte-Lichen Parasite-Plant Pathogen-Wood Saprotroph	Possible	Seehann G, et al. 1975. List of Fungi in Soft-Rot Tissue Tests. Institute fur Holzbiologie und Holzschutz, Bundesforschungsanstalt fur Forst - und Holzwirtshaft, Hamburg - Lohbrugge, Germany; Lawrey JD, Diederich P. 2016. URL: http://www.lichenicolous.net [24 May 2017]; http://www.apsnet.org/publications/commonnames/Pages/default.aspx							s__Cladosporium herbarum
k__Fungi;p__Ascomycota;c__Dothideomycetes;o__Capnodiales;f__Cladosporiaceae;g__Cladosporium;s__Cladosporium_flabelliforme;	0	0	0	0	0.00673703	0	0	0	M03696_76_000000000_CTCGJ_1_1114_6651_20400_139	Cladosporium	Pathotroph-Saprotroph-Symbiotroph	Animal Pathogen-Endophyte-Lichen Parasite-Plant Pathogen-Wood Saprotroph	Possible	Seehann G, et al. 1975. List of Fungi in Soft-Rot Tissue Tests. Institute fur Holzbiologie und Holzschutz, Bundesforschungsanstalt fur Forst - und Holzwirtshaft, Hamburg - Lohbrugge, Germany; Lawrey JD, Diederich P. 2016. URL: http://www.lichenicolous.net [24 May 2017]; http://www.apsnet.org/publications/commonnames/Pages/default.aspx							s__Cladosporium_flabelliforme
k__Fungi;p__Ascomycota;c__Sordariomycetes;o__Hypocreales;f__Bionectriaceae;g__Clonostachys;s__Clonostachys_rosea;	0.0111378	0.0607832	0.00954722	0.00796411	0.0247024	0.0272365	0.0327815	0.0417606	M03696_61_000000000_C9WMF_1_1119_15267_6907_148	Clonostachys	Pathotroph	Plant Pathogen	Probable	Tedersoo L, et al. 2014. Science 346:1256688							s__Clonostachys_rosea
k__Fungi;p__Ascomycota;c__Dothideomycetes;o__Pleosporales;f__Pleosporaceae;g__Curvularia;s__Curvularia_lunata;	0	0.0280538	0.0358021	0.0106188	0	0	0	0.00278404	M03696_61_000000000_C9WMF_1_1115_8989_22290_132	Curvularia	Pathotroph	Plant Pathogen	Probable	Tedersoo L, et al. 2014. Science 346:1256688							s__Curvularia_lunata
k__Fungi;p__Ascomycota;c__Eurotiomycetes;o__Chaetothyriales;f__Cyphellophoraceae;g__Cyphellophora;s__Cyphellophora_sessilis;	0.00222757	0	0	0	0	0	0	0	M03696_61_000000000_C9WMF_1_2102_16541_18407_145	Cyphellophora	Pathotroph-Saprotroph	Animal Pathogen-Undefined Saprotroph	Probable	Tedersoo L, et al. 2014. Science 346:1256688 (doi:10.1126/science.1256688); Irinyi L, et al. 2015. Medical Mycology 53:313-337							s__Cyphellophora_sessilis
k__Fungi;p__Ascomycota;c__Eurotiomycetes;o__Chaetothyriales;f__Cyphellophoraceae;g__Cyphellophora;s__Cyphellophora_vermispora;	0	0	0	0	0.0583876	0	0.00468307	0	M03696_68_000000000_CJJBV_1_1113_12018_15618_301	Cyphellophora	Pathotroph-Saprotroph	Animal Pathogen-Undefined Saprotroph	Probable	Tedersoo L, et al. 2014. Science 346:1256688 (doi:10.1126/science.1256688); Irinyi L, et al. 2015. Medical Mycology 53:313-337							s__Cyphellophora_vermispora
k__Fungi;p__Ascomycota;c__Dothideomycetes;o__Capnodiales;f__Teratosphaeriaceae;g__Devriesia;s__Devriesia_pseudoamericana;	0	0	0	0	0.00673703	0	0	0	M03696_61_000000000_C9WMF_1_1118_22296_22099_141	Devriesia	Pathotroph	Plant Pathogen	Probable	Tedersoo L, et al. 2014. Science 346:1256688							s__Devriesia_pseudoamericana
k__Fungi;p__Ascomycota;c__Dothideomycetes;o__Pleosporales;f__Didymellaceae;g__Didymella;s__Didymella_arachidicola;	0	0.00233781	0	0	0.0538962	0	0.00468307	0.00556808	M03696_68_000000000_CJJBV_1_1116_23262_7059_299	Didymella	Pathotroph-Saprotroph	Animal Pathogen-Plant Pathogen-Undefined Saprotroph	Probable	Tedersoo L, et al. 2014. Science 346:1256688 (doi:10.1126/science.1256688)							s__Didymella_arachidicola
k__Fungi;p__Ascomycota;c__Dothideomycetes;o__Pleosporales;f__Pleosporaceae;g__Edenia;s__Edenia_gomezpompae;	0.140337	0.0163647	0.011934	0.026547	0.0943184	0.13123	0.114735	0.167043	M03696_61_000000000_C9WMF_1_2113_12428_8668_136	Edenia	Pathotroph	Plant Pathogen	Probable	Tedersoo L, et al. 2014. Science 346:1256688							s__Edenia_gomezpompae
k__Fungi;p__Ascomycota;c__Leotiomycetes;o__Erysiphales;f__Erysiphaceae;g__Erysiphe;s__Erysiphe_polygoni;	0	0	0	0	0	0	0	0.00278404	M03696_61_000000000_C9WMF_1_1108_23423_17766_156	Erysiphe	Pathotroph	Plant Pathogen	Probable	Tedersoo L, et al. 2014. Science 346:1256688							s__Erysiphe_polygoni
k__Fungi;p__Ascomycota;c__Eurotiomycetes;o__Chaetothyriales;f__Herpotrichiellaceae;g__Exophiala;s__Exophiala_alcalophila;	0	0	0	0	0.00224568	0	0	0	M03696_68_000000000_CJJBV_1_1110_5044_20553_294	Exophiala	Pathotroph-Saprotroph	Animal Pathogen-Undefined Saprotroph	Probable	Tedersoo L, et al. 2014. Science 346:1256688, Nagy GL, et al. 2014. Nature Communications 5:4471							s__Exophiala_alcalophila
k__Fungi;p__Ascomycota;c__Eurotiomycetes;o__Chaetothyriales;f__Herpotrichiellaceae;g__Exophiala;s__Exophiala_equina;	0.240577	0.465225	0.255388	0.350421	0.62879	1.22812	0.629873	2.01843	M03696_61_000000000_C9WMF_1_1105_14465_22465_136	Exophiala	Pathotroph-Saprotroph	Animal Pathogen-Undefined Saprotroph	Probable	Tedersoo L, et al. 2014. Science 346:1256688, Nagy GL, et al. 2014. Nature Communications 5:4471							s__Exophiala_equina
k__Fungi;p__Ascomycota;c__Sordariomycetes;o__Hypocreales;f__Nectriaceae;g__Fusarium;s__Fusarium_domesticum;	0.00668271	0.00233781	0	0	0	0.00247604	0	0.0111362	M03696_76_000000000_CTCGJ_1_1105_5100_12365_130	Fusarium	Pathotroph-Saprotroph-Symbiotroph	Animal Pathogen-Endophyte-Lichen Parasite-Plant Pathogen-Soil Saprotroph-Wood Saprotroph	Possible	Duncan CG, Eslyn WE. 1966. Mycologia 58:642-664; Seehann G, et al. 1975. List of Fungi in Soft-Rot Tissue Tests. Institute fur Holzbiologie und Holzschutz, Bundesforschungsanstalt fur Forst - und Holzwirtshaft, Hamburg - Lohbrugge, Germany; Costa IPMW, et al. 2012. Mycotaxon 119:26; Tedersoo L, et al. 2014. Science 346:1256688; Irinyi L, et al. 2015. Medical Mycology 53:313-337; Schroers et al. 2…							s__Fusarium_domesticum
k__Fungi;p__Ascomycota;c__Sordariomycetes;o__Hypocreales;f__Nectriaceae;g__Fusarium;s__Fusarium_fujikuroi;	0	0.00233781	0	0	0	0.00990418	0.00234154	0	M03696_61_000000000_C9WMF_1_2104_18269_22497_145	Fusarium	Pathotroph-Saprotroph-Symbiotroph	Animal Pathogen-Endophyte-Lichen Parasite-Plant Pathogen-Soil Saprotroph-Wood Saprotroph	Possible	Duncan CG, Eslyn WE. 1966. Mycologia 58:642-664; Seehann G, et al. 1975. List of Fungi in Soft-Rot Tissue Tests. Institute fur Holzbiologie und Holzschutz, Bundesforschungsanstalt fur Forst - und Holzwirtshaft, Hamburg - Lohbrugge, Germany; Costa IPMW, et al. 2012. Mycotaxon 119:26; Tedersoo L, et al. 2014. Science 346:1256688; Irinyi L, et al. 2015. Medical Mycology 53:313-337; Schroers et al. 2…							s__Fusarium_fujikuroi
k__Fungi;p__Ascomycota;c__Sordariomycetes;o__Hypocreales;f__Nectriaceae;g__Fusarium;s__Fusarium_graminearum;	0.0378687	0.119229	0.183784	0.196448	0.145969	0.326838	0.264594	0.295108	M03696_61_000000000_C9WMF_1_1101_5342_8281_132	Fusarium	Pathotroph-Saprotroph-Symbiotroph	Animal Pathogen-Endophyte-Lichen Parasite-Plant Pathogen-Soil Saprotroph-Wood Saprotroph	Possible	Duncan CG, Eslyn WE. 1966. Mycologia 58:642-664; Seehann G, et al. 1975. List of Fungi in Soft-Rot Tissue Tests. Institute fur Holzbiologie und Holzschutz, Bundesforschungsanstalt fur Forst - und Holzwirtshaft, Hamburg - Lohbrugge, Germany; Costa IPMW, et al. 2012. Mycotaxon 119:26; Tedersoo L, et al. 2014. Science 346:1256688; Irinyi L, et al. 2015. Medical Mycology 53:313-337; Schroers et al. 2…							s__Fusarium_graminearum
k__Fungi;p__Ascomycota;c__Sordariomycetes;o__Hypocreales;f__Nectriaceae;g__Fusarium;s__Fusarium_oxysporum;	0.0267308	0.0584454	0.0429625	0.0822958	0.309903	0.141135	0.170932	0.2617	M03696_61_000000000_C9WMF_1_1101_16075_24632_136	Fusarium	Pathotroph-Saprotroph-Symbiotroph	Animal Pathogen-Endophyte-Lichen Parasite-Plant Pathogen-Soil Saprotroph-Wood Saprotroph	Possible	Duncan CG, Eslyn WE. 1966. Mycologia 58:642-664; Seehann G, et al. 1975. List of Fungi in Soft-Rot Tissue Tests. Institute fur Holzbiologie und Holzschutz, Bundesforschungsanstalt fur Forst - und Holzwirtshaft, Hamburg - Lohbrugge, Germany; Costa IPMW, et al. 2012. Mycotaxon 119:26; Tedersoo L, et al. 2014. Science 346:1256688; Irinyi L, et al. 2015. Medical Mycology 53:313-337; Schroers et al. 2…							s__Fusarium_oxysporum
k__Fungi;p__Ascomycota;c__Sordariomycetes;o__Hypocreales;f__Nectriaceae;g__Fusarium;s__Fusarium_poae;	0.0267308	0.22443	0.00954722	0	0.145969	0.205512	0.0163908	0.00278404	M03696_61_000000000_C9WMF_1_2106_20690_7369_132	Fusarium	Pathotroph-Saprotroph-Symbiotroph	Animal Pathogen-Endophyte-Lichen Parasite-Plant Pathogen-Soil Saprotroph-Wood Saprotroph	Possible	Duncan CG, Eslyn WE. 1966. Mycologia 58:642-664; Seehann G, et al. 1975. List of Fungi in Soft-Rot Tissue Tests. Institute fur Holzbiologie und Holzschutz, Bundesforschungsanstalt fur Forst - und Holzwirtshaft, Hamburg - Lohbrugge, Germany; Costa IPMW, et al. 2012. Mycotaxon 119:26; Tedersoo L, et al. 2014. Science 346:1256688; Irinyi L, et al. 2015. Medical Mycology 53:313-337; Schroers et al. 2…							s__Fusarium_poae
k__Fungi;p__Ascomycota;c__Sordariomycetes;o__Hypocreales;f__Nectriaceae;g__Fusarium;s__Fusarium_proliferatum;	0	0	0	0	0.00673703	0.00247604	0.00234154	0	M03696_68_000000000_CJJBV_1_1108_11887_23049_297	Fusarium	Pathotroph-Saprotroph-Symbiotroph	Animal Pathogen-Endophyte-Lichen Parasite-Plant Pathogen-Soil Saprotroph-Wood Saprotroph	Possible	Duncan CG, Eslyn WE. 1966. Mycologia 58:642-664; Seehann G, et al. 1975. List of Fungi in Soft-Rot Tissue Tests. Institute fur Holzbiologie und Holzschutz, Bundesforschungsanstalt fur Forst - und Holzwirtshaft, Hamburg - Lohbrugge, Germany; Costa IPMW, et al. 2012. Mycotaxon 119:26; Tedersoo L, et al. 2014. Science 346:1256688; Irinyi L, et al. 2015. Medical Mycology 53:313-337; Schroers et al. 2…							s__Fusarium_proliferatum
k__Fungi;p__Ascomycota;c__Sordariomycetes;o__Hypocreales;f__Nectriaceae;g__Fusarium;s__Fusarium_solani;	0.0913303	0.12858	0.107406	0.124771	0.238042	0.185703	0.313766	0.453799	M03696_61_000000000_C9WMF_1_1105_20835_21778_141	Fusarium	Pathotroph-Saprotroph-Symbiotroph	Animal Pathogen-Endophyte-Lichen Parasite-Plant Pathogen-Soil Saprotroph-Wood Saprotroph	Possible	Duncan CG, Eslyn WE. 1966. Mycologia 58:642-664; Seehann G, et al. 1975. List of Fungi in Soft-Rot Tissue Tests. Institute fur Holzbiologie und Holzschutz, Bundesforschungsanstalt fur Forst - und Holzwirtshaft, Hamburg - Lohbrugge, Germany; Costa IPMW, et al. 2012. Mycotaxon 119:26; Tedersoo L, et al. 2014. Science 346:1256688; Irinyi L, et al. 2015. Medical Mycology 53:313-337; Schroers et al. 2…							s__Fusarium_solani
k__Fungi;p__Ascomycota;c__Sordariomycetes;o__Magnaporthales;f__Magnaporthaceae;g__Gaeumannomyces;s__Gaeumannomyces_radicicola;	0.00222757	0.0490941	0	0.071677	0	0.0123802	0	0.0278404	M03696_68_000000000_CJJBV_1_1102_24388_15580_293	Gaeumannomyces	Pathotroph	Plant Pathogen	Probable	Tedersoo L, et al. 2014. Science 346:1256688							s__Gaeumannomyces_radicicola
k__Fungi;p__Ascomycota;c__Sordariomycetes;o__Hypocreales;f__Nectriaceae;g__Gibberella;s__Gibberella_tricincta;	0.00222757	0.00233781	0.00238681	0	0.0381765	0.00247604	0.00234154	0.0111362	M03696_68_000000000_CJJBV_1_1103_16258_4247_297	Gibberella	Pathotroph	Plant Pathogen	Probable	Tedersoo L, et al. 2014. Science 346:1256688							s__Gibberella_tricincta
k__Fungi;p__Ascomycota;c__Sordariomycetes;o__Glomerellales;f__Plectosphaerellaceae;g__Gibellulopsis;s__Gibellulopsis_nigrescens;	30.4843	37.9334	3.19593	1.30346	9.05232	11.2388	6.73426	7.17169	M03696_61_000000000_C9WMF_1_1101_7435_21705_132	Gibellulopsis	Pathotroph	Plant Pathogen	Probable	Tedersoo L, et al. 2014. Science 346:1256688							s__Gibellulopsis_nigrescens
k__Fungi;p__Ascomycota;c__Sordariomycetes;o__Xylariales;f__Hyponectriaceae;g__Monographella;s__Monographella_nivalis;	0.00222757	0.140269	0.0262549	0.00530941	0.00449135	0.0767574	0.105369	0.0361925	M03696_61_000000000_C9WMF_1_2112_12267_3605_137	Monographella	Pathotroph	Plant Pathogen	Probable	Tedersoo L, et al. 2014. Science 346:1256688							s__Monographella_nivalis
k__Fungi;p__Ascomycota;c__Sordariomycetes;o__Hypocreales;f__Nectriaceae;g__Nectria;s__Nectria_ramulariae;	0.00222757	0.0163647	0.011934	0.0106188	0.0202111	0.0222844	0.0749292	0.0250564	M03696_61_000000000_C9WMF_1_2111_25193_18373_156	Nectria	Pathotroph-Saprotroph-Symbiotroph	Animal Pathogen-Endophyte-Fungal Parasite-Lichen Parasite-Plant Pathogen-Wood Saprotroph	Possible	Hirooka Y, et al. 2012. Studies in Mycology 71:1-210; Tedersoo L, et al. 2014. Science 346:1256688							s__Nectria_ramulariae
k__Fungi;p__Ascomycota;c__Dothideomycetes;o__Pleosporales;f__Didymellaceae;g__Neoascochyta;s__Neoascochyta_graminicola;	2.44364	0.175336	0.00477361	0	0.0202111	0.126278	0	0	M03696_61_000000000_C9WMF_1_1103_14045_7724_132	Didymellaceae	Pathotroph-Saprotroph	Animal Pathogen-Plant Pathogen-Undefined Saprotroph	Possible	Tedersoo L, et al. 2014. Science 346:1256688 (doi:10.1126/science.1256688)							s__Neoascochyta_graminicola
k__Fungi;p__Ascomycota;c__Dothideomycetes;o__Pleosporales;f__Phaeosphaeriaceae;g__Paraphoma;s__Paraphoma_chrysanthemicola;	0	0.00233781	0	0.0106188	0.583876	0.0396167	0.00468307	0.00278404	M03696_61_000000000_C9WMF_1_2106_14670_3191_145	Phaeosphaeriaceae	Pathotroph-Saprotroph	Fungal Parasite-Plant Pathogen-Plant Saprotroph	Probable	Cannon PF, Kirk PM. 2007. Fungal Families of the World. CAB International, Cambridge							s__Paraphoma_chrysanthemicola
k__Fungi;p__Ascomycota;c__Sordariomycetes;o__Glomerellales;f__Plectosphaerellaceae;g__Plectosphaerella;s__Plectosphaerella_cucumerina;	0.126971	0.238457	0.200492	0.100879	0.327869	0.542254	0.751633	0.927086	M03696_61_000000000_C9WMF_1_1115_14764_15512_132	Plectosphaerella	Pathotroph	Plant Pathogen	Probable	Tedersoo L, et al. 2014. Science 346:1256688							s__Plectosphaerella_cucumerina
k__Fungi;p__Ascomycota;c__Dothideomycetes;o__Pleosporales;f__Pleosporaceae;g__Pyrenophora;s__Pyrenophora_tritici-repentis;	0.00222757	0	0	0	0	0.00742813	0	0	M03696_61_000000000_C9WMF_1_1105_10968_3417_136	Pyrenophora	Pathotroph	Plant Pathogen	Probable	Tedersoo L, et al. 2014. Science 346:1256688							s__Pyrenophora_tritici-repentis
k__Fungi;p__Ascomycota;c__Dothideomycetes;o__Pleosporales;f__Phaeosphaeriaceae;g__Septoriella;s__Septoriella_hirta;	0	0	0	0	0.0112284	0.00247604	0	0.00556808	M03696_61_000000000_C9WMF_1_1104_12464_18577_146	Phaeosphaeriaceae	Pathotroph-Saprotroph	Fungal Parasite-Plant Pathogen-Plant Saprotroph	Probable	Cannon PF, Kirk PM. 2007. Fungal Families of the World. CAB International, Cambridge							s__Septoriella_hirta
k__Fungi;p__Ascomycota;c__Dothideomycetes;o__Pleosporales;f__Torulaceae;g__Torula;s__Torula_herbarum;	0	0	0	0	0	0.00247604	0	0.00278404	M03696_61_000000000_C9WMF_1_2103_23713_21052_132	Torula	Pathotroph-Saprotroph	Endophyte-Plant Pathogen-Wood Saprotroph	Probable	Duncan CG, Eslyn WE. 1966. Mycologia 58:642-645; Costa IPMW, et al. 2012. Mycotaxon 119:26							s__Torula_herbarum
k__Fungi;p__Ascomycota;c__Sordariomycetes;o__Glomerellales;f__Plectosphaerellaceae;g__Verticillium;s__Verticillium_albo-atrum;	0	0	0	0	0	0.00247604	0	0	M03696_68_000000000_CJJBV_1_1101_24829_15090_301	Verticillium	Pathotroph-Symbiotroph	Endophyte-Fungal Parasite-Plant Pathogen	Probable	Costa IPMW, et al. 2012. Mycotaxon 119:26; Tedersoo L, et al. 2014. Science 346:1256688 (doi:10.1126/science.1256688); List compiled by John Plischke III (http://home.comcast.net/~grifola/fungionfungi.pdf)							s__Verticillium_albo-atrum
k__Fungi;p__Ascomycota;c__Sordariomycetes;o__Glomerellales;f__Plectosphaerellaceae;g__Verticillium;s__Verticillium_nonalfalfae;	0.0490065	0.266511	0.107406	0.00796411	0.0202111	0.155991	0.393378	0.425958	M03696_61_000000000_C9WMF_1_2101_26121_9066_145	Verticillium	Pathotroph-Symbiotroph	Endophyte-Fungal Parasite-Plant Pathogen	Probable	Costa IPMW, et al. 2012. Mycotaxon 119:26; Tedersoo L, et al. 2014. Science 346:1256688 (doi:10.1126/science.1256688); List compiled by John Plischke III (http://home.comcast.net/~grifola/fungionfungi.pdf)							s__Verticillium_nonalfalfae
k__Fungi;p__Basidiomycota;c__Agaricomycetes;o__Cantharellales;f__Ceratobasidiaceae;g__Waitea;s__Waitea_circinata;	0	0	0	0	0	0.0396167	0	0	M03696_61_000000000_C9WMF_1_2108_11215_24168_156	Waitea	Pathotroph	Plant Pathogen	Probable	Tedersoo L, et al. 2014. Science 346:1256688 (doi:10.1126/science.1256688)							s__Waitea_circinata
k__Fungi;p__Ascomycota;c__Sordariomycetes;o__Hypocreales;f__Nectriaceae;f__Nectriaceae_unclassified;f__Nectriaceae_unclassified;	0.826428	7.0602	2.75437	18.0599	1.92455	10.6371	16.4633	21.5819	M03696_61_000000000_C9WMF_1_1104_15099_5874_132	Hypocreales	Saprotroph	Undefined Saprotroph	Possible	Sterkenburg E, et al. 2015. New Phytologist 207:1145-1158							f__Nectriaceae_unclassified
k__Fungi;p__Ascomycota;c__Sordariomycetes;o__Sordariales;f__Lasiosphaeriaceae;g__Podospora;s__Podospora_sp;	0.231667	0.467563	25.5126	2.9892	0.503032	1.7778	12.2579	4.25402	M03696_61_000000000_C9WMF_1_1101_19051_7193_136	Podospora	Saprotroph-Symbiotroph	Dung Saprotroph-Endophyte-Litter Saprotroph-Undefined Saprotroph	Possible	Bell A. 1983. Dung Fungi: An Illustrated Guide to Coprophilous Fungi in New Zealand. Victoria University Press, Wellington; Tedersoo L, et al. 2014. Science 346:1256688; David AS, et al. 2016. Microbial Ecology 71:912-926; Purahong W, et al. 2016. Molecular Ecology 25:4059-4074 (as litter saprotroph)							s__Podospora_sp
k__Fungi;p__Ascomycota;c__Sordariomycetes;o__Hypocreales;f__Hypocreales_fam_Incertae_sedis;g__Acremonium;g__Acremonium_unclassified;	5.66248	1.29047	21.1232	7.62696	0.666966	1.3024	0.662655	0.14477	M03696_61_000000000_C9WMF_1_1108_13184_15699_132	Acremonium	Pathogen-Saprotroph-Symbiotroph	Animal Pathogen-Endophyte-Fungal Parasite-Plant Pathogen-Wood Saprotroph	Possible	Duncan CG, Eslyn WE. 1966. Mycologia 58:642-64; Nilsson T. 1973. Studies on wood degradation and cellulolytic activity of microfungi. No. 104; Worrall JJ, et al. 1997. Mycologia 89: 199-219; Hanada RE, et al. 2010. Fungal Biology 114:901-910; Del Olmo-Ruiz M, Arnold AE. 2014. Mycologia 106:8-21; Tedersoo L, et al. 2014. Science 346:1256688; Irinyi L, et al. 2015. Medical Mycology 53:313-337							g__Acremonium_unclassified
k__Fungi;p__Ascomycota;c__Sordariomycetes;o__Sordariales;f__Chaetomiaceae;g__Chaetomium;s__Chaetomium_angustispirale;	0.951172	1.50088	6.41335	2.10518	4.21963	5.52158	9.43171	7.48072	M03696_61_000000000_C9WMF_1_1102_12997_3708_132	Chaetomium	Pathotroph-Saprotroph-Symbiotroph	Animal Pathogen-Dung Saprotroph-Endophyte-Epiphyte-Plant Saprotroph-Wood Saprotroph	Possible	Seehann G, et al. 1975. List of Fungi in Soft-Rot Tissue Tests. Institute fur Holzbiologie und Holzschutz, Bundesforschungsanstalt fur Forst - und Holzwirtshaft, Hamburg - Lohbrugge, Germany; Cannon PF, Kirk PM. 2007. Fungal Families of the World. CAB International, Cambridge; Bills GF, et al. 2013. Current Opinion in microbiology, 16:549-565; Tedersoo L, et al. 2014. Science 346:1256688; Irinyi …							s__Chaetomium_angustispirale
k__Fungi;p__Ascomycota;c__Sordariomycetes;o__Hypocreales;f__Nectriaceae;g__Fusarium;s__Fusarium_domesticum;	10.6366	1.62011	0.582381	0.177865	0.992589	2.41662	1.62268	4.45168	M03696_61_000000000_C9WMF_1_1103_18162_15908_140	Fusarium	Pathotroph-Saprotroph-Symbiotroph	Animal Pathogen-Endophyte-Lichen Parasite-Plant Pathogen-Soil Saprotroph-Wood Saprotroph	Possible	Duncan CG, Eslyn WE. 1966. Mycologia 58:642-664; Seehann G, et al. 1975. List of Fungi in Soft-Rot Tissue Tests. Institute fur Holzbiologie und Holzschutz, Bundesforschungsanstalt fur Forst - und Holzwirtshaft, Hamburg - Lohbrugge, Germany; Costa IPMW, et al. 2012. Mycotaxon 119:26; Tedersoo L, et al. 2014. Science 346:1256688; Irinyi L, et al. 2015. Medical Mycology 53:313-337; Schroers et al. 2…							s__Fusarium_domesticum
k__Fungi;p__Basidiomycota;c__Agaricomycetes;o__Agaricales;f__Bolbitiaceae;g__Conocybe;s__Conocybe_velutipes;	0	0.0116891	0	10.1171	0	0.0123802	0.00468307	7.14107	M03696_68_000000000_CJJBV_1_2103_10544_23534_296	Conocybe	Saprotroph	Undefined Saprotroph	Probable	Tedersoo L, et al. 2014. Science 346:1256688							s__Conocybe_velutipes
k__Fungi;p__Basidiomycota;c__Agaricomycetes;o__Agaricales;f__Bolbitiaceae;g__Panaeolus;g__Panaeolus_unclassified;	0	0	0	16.2919	0	0.00247604	0	0	M03696_76_000000000_CTCGJ_1_1101_13081_1200_138	Panaeolus	Saprotroph	Dung Saprotroph	Probable	Grgurinovic CA, Simpson JA. 2001. Fungal Diversity 8:97-127							g__Panaeolus_unclassified
k__Fungi;p__Ascomycota;c__Dothideomycetes;o__Pleosporales;f__Sporormiaceae;g__Preussia;s__Preussia_terricola;	1.018	0.965517	0.646824	0.273434	1.41478	1.09441	3.9572	3.42994	M03696_61_000000000_C9WMF_1_1101_14074_5176_132	Sporormiaceae	Saprotroph	Dung Saprotroph-Plant Saprotroph	Probable	Cannon PF, Kirk PM. 2007. Fungal Families of the World. CAB International, Cambridge							s__Preussia_terricola
k__Fungi;p__Ascomycota;c__Leotiomycetes;o__Thelebolales;f__Pseudeurotiaceae;g__Pseudogymnoascus;s__Pseudogymnoascus_roseus;	0.0178205	0.0187025	0.0381889	12.8541	0.00673703	0.0173323	0.119418	0.267268	M03696_61_000000000_C9WMF_1_1105_16278_2942_137	Pseudogymnoascus	Pathotroph-Saprotroph-Symbiotroph	Animal Pathogen-Soil Saprotroph	Possible	Minnis AM, Lindner DL. 2013. Fungal Biology 117:638-649; Tedersoo L, et al. 2014. Science 346:1256688							s__Pseudogymnoascus_roseus
k__Fungi;p__Ascomycota;c__Sordariomycetes;o__Sordariales;f__Lasiosphaeriaceae;g__Cercophora;s__Cercophora_samala;	0.423238	2.54588	0.324606	0.488465	0.260499	1.39649	0.615824	4.47674	M03696_61_000000000_C9WMF_1_1105_9465_16778_132	Cercophora	Saprotroph	Dung Saprotroph	Highly Probable	Bell A. 1983. Dung Fungi: An Illustrated Guide to Coprophilous Fungi in New Zealand. Victoria University Press, Wellington							s__Cercophora_samala
k__Fungi;p__Ascomycota;c__Dothideomycetes;o__Pleosporales;f__Phaeosphaeriaceae;g__Chaetosphaeronema;s__Chaetosphaeronema_sp;	0	0	0	0	8.77386	0.00247604	0	0	M03696_61_000000000_C9WMF_1_1101_2165_16402_141	Phaeosphaeriaceae	Pathotroph-Saprotroph	Fungal Parasite-Plant Pathogen-Plant Saprotroph	Probable	Cannon PF, Kirk PM. 2007. Fungal Families of the World. CAB International, Cambridge							s__Chaetosphaeronema_sp
k__Fungi;p__Ascomycota;c__Sordariomycetes;o__Sordariales;o__Sordariales_unclassified;o__Sordariales_unclassified;o__Sordariales_unclassified;	0	0.00701344	0.0167076	0.0106188	0.103301	9.20098	0.00936615	0.0306245	M03696_76_000000000_CTCGJ_1_1110_12212_20253_136	-	-	-	-	-							o__Sordariales_unclassified
k__Fungi;p__Ascomycota;c__Sordariomycetes;o__Hypocreales;f__Stachybotryaceae;g__Stachybotrys;s__Stachybotrys_chartarum;	0.120289	0.367037	0.656372	0.546869	0.651246	0.829475	3.49826	2.45831	M03696_61_000000000_C9WMF_1_1108_2454_14350_132	Hypocreales	Saprotroph	Undefined Saprotroph	Possible	Sterkenburg E, et al. 2015. New Phytologist 207:1145-1158							s__Stachybotrys_chartarum
k__Fungi;p__Ascomycota;c__Sordariomycetes;o__Hypocreales;f__Nectriaceae;g__Fusarium;s__Fusarium_proliferatum;	0.643767	0.350672	0.17185	0.196448	4.77431	0.465496	0.667338	1.13311	M03696_61_000000000_C9WMF_1_1114_24105_16798_137	Fusarium	Pathotroph-Saprotroph-Symbiotroph	Animal Pathogen-Endophyte-Lichen Parasite-Plant Pathogen-Soil Saprotroph-Wood Saprotroph	Possible	Duncan CG, Eslyn WE. 1966. Mycologia 58:642-664; Seehann G, et al. 1975. List of Fungi in Soft-Rot Tissue Tests. Institute fur Holzbiologie und Holzschutz, Bundesforschungsanstalt fur Forst - und Holzwirtshaft, Hamburg - Lohbrugge, Germany; Costa IPMW, et al. 2012. Mycotaxon 119:26; Tedersoo L, et al. 2014. Science 346:1256688; Irinyi L, et al. 2015. Medical Mycology 53:313-337; Schroers et al. 2…							s__Fusarium_proliferatum
k__Fungi;p__Ascomycota;c__Leotiomycetes;o__Helotiales;f__Rutstroemiaceae;g__unclassified_Rutstroemiaceae;s__Rutstroemiaceae_sp;	0	0	0	0	7.61958	0	0	0	M03696_76_000000000_CTCGJ_1_1118_15265_2797_139	Rutstroemiaceae	Saprotroph	Plant Saprotroph	Probable	Cannon PF, Kirk PM. 2007. Fungal Families of the World. CAB International, Cambridge							s__Rutstroemiaceae_sp
k__Fungi;p__Ascomycota;c__Sordariomycetes;o__Xylariales;f__Microdochiaceae;g__Microdochium;g__Microdochium_unclassified;	1.4546	0.565751	0.300738	4.21567	0.435661	0.259985	0.285667	0.258916	M03696_61_000000000_C9WMF_1_1105_6039_12835_136	Microdochium	Pathotroph-Symbiotroph	Endophyte-Plant Pathogen	Possible	Tedersoo L, et al. 2014. Science 346:1256688 (as plant pathogen); Mandyam et al. 2012. Mycorrhiza 22:109-119 (as DSE).							g__Microdochium_unclassified
k__Fungi;p__Ascomycota;c__Leotiomycetes;o__Helotiales;f__Helotiaceae;g__Articulospora;s__Articulospora_sp;	6.17927	0.119229	0.0763778	0.00796411	0.0336852	0.0841855	0.00936615	0.00835213	M03696_61_000000000_C9WMF_1_1115_12507_14322_141	Articulospora	Saprotroph	Undefined Saprotroph	Probable	Tedersoo L, et al. 2014. Science 346:1256688							s__Articulospora_sp
k__Fungi;p__Ascomycota;c__Eurotiomycetes;o__Onygenales;f__Onygenales_fam_Incertae_sedis;g__Chrysosporium;s__Chrysosporium_pseudomerdarium;	0.00668271	0.0397428	0.0692174	6.77746	0.0247024	0.108946	0.222446	0.428742	M03696_61_000000000_C9WMF_1_1103_16453_17762_146	Chrysosporium	Saprotroph	Undefined Saprotroph-Wood Saprotroph	Highly Probable	Seehann G, et al. 1975. List of Fungi in Soft-Rot Tissue Tests. Institute fur Holzbiologie und Holzschutz, Bundesforschungsanstalt fur Forst - und Holzwirtshaft, Hamburg - Lohbrugge, Germany; Tedersoo L, et al. 2014. Science 346:1256688							s__Chrysosporium_pseudomerdarium
k__Fungi;p__Ascomycota;c__Sordariomycetes;o__Microascales;f__unclassified_Microascales;g__unclassified_Microascales;s__Microascales_sp;	0.0490065	0.0794857	0.632504	0.122116	0.107792	0.54473	4.80952	0.601353	M03696_61_000000000_C9WMF_1_1101_16497_15319_145	-	-	-	-	-							s__Microascales_sp
k__Fungi;p__Ascomycota;c__Sordariomycetes;o__Hypocreales;f__Nectriaceae;g__Fusarium;s__Fusarium_venenatum;	4.6623	0.233781	0.085925	0.119462	0.139232	0.470448	0.234154	0.604137	M03696_61_000000000_C9WMF_1_1110_18299_1393_136	Fusarium	Pathotroph-Saprotroph-Symbiotroph	Animal Pathogen-Endophyte-Lichen Parasite-Plant Pathogen-Soil Saprotroph-Wood Saprotroph	Possible	Duncan CG, Eslyn WE. 1966. Mycologia 58:642-664; Seehann G, et al. 1975. List of Fungi in Soft-Rot Tissue Tests. Institute fur Holzbiologie und Holzschutz, Bundesforschungsanstalt fur Forst - und Holzwirtshaft, Hamburg - Lohbrugge, Germany; Costa IPMW, et al. 2012. Mycotaxon 119:26; Tedersoo L, et al. 2014. Science 346:1256688; Irinyi L, et al. 2015. Medical Mycology 53:313-337; Schroers et al. 2…							s__Fusarium_venenatum
k__Fungi;p__Ascomycota;c__Sordariomycetes;o__Hypocreales;f__Hypocreales_fam_Incertae_sedis;g__Sarocladium;g__Sarocladium_unclassified;	0.347501	0.324956	5.48249	0.0371658	0.0291938	0.0594251	0.0819538	0.0835213	M03696_61_000000000_C9WMF_1_1112_29081_16944_137	Sarocladium	Saprotroph	Undefined Saprotroph	Probable	Tedersoo L, et al. 2014. Science 346:1256688							g__Sarocladium_unclassified
k__Fungi;p__Ascomycota;c__Sordariomycetes;o__Sordariales;f__Lasiosphaeriaceae;g__Cladorrhinum;s__Cladorrhinum_flexuosum;	1.6239	0.586791	0.510776	1.99368	0.188637	0.136182	0.817196	0.169827	M03696_61_000000000_C9WMF_1_1105_7245_11566_136	Cladorrhinum	Pathotroph-Saprotroph-Symbiotroph	Animal Pathogen-Dung Saprotroph-Endophyte-Plant Saprotroph-Soil Saprotroph-Wood Saprotroph	Probable	Seehann G, et al. 1975. List of Fungi in Soft-Rot Tissue Tests. Institute fur Holzbiologie und Holzschutz, Bundesforschungsanstalt fur Forst - und Holzwirtshaft, Hamburg - Lohbrugge, Germany; Carmaran CC, et al.2015. Mycological Progress 14:94; Irinyi L, et al. 2015. Medical Mycology 53:313-337							s__Cladorrhinum_flexuosum
k__Fungi;p__Ascomycota;c__Leotiomycetes;o__Helotiales;o__Helotiales_unclassified;o__Helotiales_unclassified;o__Helotiales_unclassified;	0.031186	0.0327294	0.563286	3.77499	0.0336852	0.00247604	0.175615	0.534536	M03696_61_000000000_C9WMF_1_1103_7430_5216_145	-	-	-	-	-							o__Helotiales_unclassified
k__Fungi;p__Ascomycota;c__Sordariomycetes;o__Sordariales;f__Lasiosphaeriaceae;g__unclassified_Lasiosphaeriaceae;s__Lasiosphaeriaceae_sp;	0.135882	0.663939	0.465427	0.427407	0.307658	1.27269	0.80783	0.712715	M03696_61_000000000_C9WMF_1_1102_23087_13993_136	Lasiosphaeriaceae	Saprotroph	Undefined Saprotroph	Probable	Cannon PF, Kirk PM. 2007. Fungal Families of the World. CAB International, Cambridge							s__Lasiosphaeriaceae_sp
k__Fungi;p__Ascomycota;c__Sordariomycetes;o__Sordariales;f__Lasiosphaeriaceae;g__Schizothecium;s__Schizothecium_conicum;	0	0	0	0	4.24658	0.00247604	0.00702461	0.00835213	M03696_76_000000000_CTCGJ_1_1105_14668_10145_139	Schizothecium	Saprotroph	Dung Saprotroph	Highly Probable	Bills GF, et al. 2013. Current Opinion in microbiology, 16:549-565; Tedersoo L, et al. 2014. Science 346:1256688							s__Schizothecium_conicum
k__Fungi;p__Ascomycota;c__Sordariomycetes;o__Sordariales;f__Lasiosphaeriaceae;g__Cercophora;s__Cercophora_sp;	0	0.00233781	0	0	4.12306	0	0.00234154	0	M03696_76_000000000_CTCGJ_1_1101_17102_1553_139	Cercophora	Saprotroph	Dung Saprotroph	Highly Probable	Bell A. 1983. Dung Fungi: An Illustrated Guide to Coprophilous Fungi in New Zealand. Victoria University Press, Wellington							s__Cercophora_sp
k__Fungi;p__Ascomycota;p__Ascomycota_unclassified;p__Ascomycota_unclassified;p__Ascomycota_unclassified;p__Ascomycota_unclassified;p__Ascomycota_unclassified;	2.7065	0.37405	0.0835382	0.153973	0.145969	0.21294	0.0936615	0.439879	M03696_76_000000000_CTCGJ_1_1101_16450_1516_130	-	-	-	-	-							p__Ascomycota_unclassified
k__Fungi;p__Ascomycota;c__Sordariomycetes;o__Hypocreales;f__Nectriaceae;g__Gibberella;s__Gibberella_tricincta;	0.0423238	0.413793	0.157529	0.177865	0.435661	0.510065	1.18248	1.60361	M03696_61_000000000_C9WMF_1_1109_11152_3607_132	Gibberella	Pathotroph	Plant Pathogen	Probable	Tedersoo L, et al. 2014. Science 346:1256688							s__Gibberella_tricincta
k__Fungi;p__Ascomycota;c__Sordariomycetes;o__Sordariales;f__Lasiosphaeriaceae;g__Schizothecium;s__Schizothecium_inaequale;	0.0200481	0.0187025	0.57522	0.472537	0.0404222	0.054473	0.721193	2.20775	M03696_61_000000000_C9WMF_1_2115_12312_10615_136	Schizothecium	Saprotroph	Dung Saprotroph	Highly Probable	Bills GF, et al. 2013. Current Opinion in microbiology, 16:549-565; Tedersoo L, et al. 2014. Science 346:1256688							s__Schizothecium_inaequale
k__Fungi;p__Ascomycota;c__Leotiomycetes;o__Helotiales;f__Helotiaceae;g__Tetracladium;g__Tetracladium_unclassified;	0.227212	0.509643	0.073991	0.132735	0.900517	0.2377	0.463624	1.01061	M03696_61_000000000_C9WMF_1_1105_4568_19895_137	Tetracladium	Saprotroph	Undefined Saprotroph	Probable	Tedersoo L, et al. 2014. Science 346:1256688							g__Tetracladium_unclassified
k__Fungi;p__Ascomycota;c__Sordariomycetes;o__Sordariales;f__Lasiosphaeriaceae;g__Cladorrhinum;s__Cladorrhinum_foecundissimum;	1.73973	0.670953	0.157529	0.682259	0.0179654	0.00742813	0.0117077	0	M03696_68_000000000_CJJBV_1_1112_6493_4705_296	Cladorrhinum	Pathotroph-Saprotroph-Symbiotroph	Animal Pathogen-Dung Saprotroph-Endophyte-Plant Saprotroph-Soil Saprotroph-Wood Saprotroph	Probable	Seehann G, et al. 1975. List of Fungi in Soft-Rot Tissue Tests. Institute fur Holzbiologie und Holzschutz, Bundesforschungsanstalt fur Forst - und Holzwirtshaft, Hamburg - Lohbrugge, Germany; Carmaran CC, et al.2015. Mycological Progress 14:94; Irinyi L, et al. 2015. Medical Mycology 53:313-337							s__Cladorrhinum_foecundissimum
k__Fungi;p__Ascomycota;c__Sordariomycetes;o__Sordariales;o__Sordariales_unclassified;o__Sordariales_unclassified;o__Sordariales_unclassified;	0	0	0	0	0	3.40704	0	0.00835213	M03696_61_000000000_C9WMF_1_2107_12313_2138_138	-	-	-	-	-							o__Sordariales_unclassified
k__Fungi;p__Ascomycota;c__Eurotiomycetes;c__Eurotiomycetes_unclassified;c__Eurotiomycetes_unclassified;c__Eurotiomycetes_unclassified;c__Eurotiomycetes_unclassified;	0.0534616	0.476914	0.107406	0.0345111	0.0359308	2.24577	0.0913199	0.136418	M03696_61_000000000_C9WMF_1_2107_5878_17106_141	-	-	-	-	-							c__Eurotiomycetes_unclassified
k__Fungi;p__Ascomycota;c__Sordariomycetes;o__Sordariales;f__Lasiosphaeriaceae;g__Podospora;s__Podospora_sp;	0.00891027	0.0233781	0.250615	0.0424752	0.00673703	0.0371407	2.47969	0.0139202	M03696_61_000000000_C9WMF_1_1108_17104_2344_157	Podospora	Saprotroph-Symbiotroph	Dung Saprotroph-Endophyte-Litter Saprotroph-Undefined Saprotroph	Possible	Bell A. 1983. Dung Fungi: An Illustrated Guide to Coprophilous Fungi in New Zealand. Victoria University Press, Wellington; Tedersoo L, et al. 2014. Science 346:1256688; David AS, et al. 2016. Microbial Ecology 71:912-926; Purahong W, et al. 2016. Molecular Ecology 25:4059-4074 (as litter saprotroph)							s__Podospora_sp
k__Fungi;p__Ascomycota;c__Dothideomycetes;o__Pleosporales;f__Lentitheciaceae;g__Pleurophoma;s__Pleurophoma_sp;	2.5773	0	0	0.0026547	0.0134741	0	0.00468307	0.00278404	M03696_68_000000000_CJJBV_1_1103_14857_17500_301	-	-	-	-	-							s__Pleurophoma_sp
k__Fungi;p__Ascomycota;c__Dothideomycetes;o__Pleosporales;f__Didymellaceae;f__Didymellaceae_unclassified;f__Didymellaceae_unclassified;	0.100241	0.208065	0.11218	0.151318	0.97687	0.155991	0.33484	0.531752	M03696_61_000000000_C9WMF_1_1105_28190_14878_132	Didymellaceae	Pathotroph-Saprotroph	Animal Pathogen-Plant Pathogen-Undefined Saprotroph	Possible	Tedersoo L, et al. 2014. Science 346:1256688 (doi:10.1126/science.1256688)							f__Didymellaceae_unclassified
k__Fungi;p__Ascomycota;c__Sordariomycetes;o__Sordariales;f__Lasiosphaeriaceae;g__Podospora;s__Podospora_longicollis;	1.35659	0.0607832	0.00238681	0.00796411	0.617561	0.00495209	0.00702461	0.00278404	M03696_68_000000000_CJJBV_1_2109_6693_18365_296	Podospora	Saprotroph-Symbiotroph	Dung Saprotroph-Endophyte-Litter Saprotroph-Undefined Saprotroph	Possible	Bell A. 1983. Dung Fungi: An Illustrated Guide to Coprophilous Fungi in New Zealand. Victoria University Press, Wellington; Tedersoo L, et al. 2014. Science 346:1256688; David AS, et al. 2016. Microbial Ecology 71:912-926; Purahong W, et al. 2016. Molecular Ecology 25:4059-4074 (as litter saprotroph)							s__Podospora_longicollis
k__Fungi;p__Ascomycota;c__Sordariomycetes;o__Hypocreales;f__Nectriaceae;g__Stephanonectria;s__Stephanonectria_keithii;	0	0	0.121727	0.0026547	0	1.87684	0.0374646	0.147554	M03696_61_000000000_C9WMF_1_1117_21828_17909_136	Stephanonectria	Saprotroph	Undefined Saprotroph	Probable	Tedersoo L, et al. 2014. Science 346:1256688							s__Stephanonectria_keithii
k__Fungi;p__Ascomycota;c__Sordariomycetes;o__Sordariales;f__Lasiosphaeriaceae;f__Lasiosphaeriaceae_unclassified;f__Lasiosphaeriaceae_unclassified;	0.928896	0.0841613	0.00477361	0.0106188	0.453627	0.411023	0.0280984	0.100226	M03696_61_000000000_C9WMF_1_1107_4476_19490_141	Lasiosphaeriaceae	Saprotroph	Undefined Saprotroph	Probable	Cannon PF, Kirk PM. 2007. Fungal Families of the World. CAB International, Cambridge							f__Lasiosphaeriaceae_unclassified
k__Fungi;p__Ascomycota;c__Sordariomycetes;o__Hypocreales;f__Nectriaceae;f__Nectriaceae_unclassified;f__Nectriaceae_unclassified;	0.126971	0.156634	0.11218	0.13008	0.119021	0.321886	0.449575	0.768396	M03696_61_000000000_C9WMF_1_1106_17055_7468_141	Hypocreales	Saprotroph	Undefined Saprotroph	Possible	Sterkenburg E, et al. 2015. New Phytologist 207:1145-1158							f__Nectriaceae_unclassified
k__Fungi;p__Ascomycota;c__Sordariomycetes;o__Sordariales;f__Lasiosphaeriaceae;g__unclassified_Lasiosphaeriaceae;s__Lasiosphaeriaceae_sp;	0.0601443	0.0864991	0.198105	0.369004	0.145969	0.126278	0.257569	0.924302	M03696_61_000000000_C9WMF_1_1113_11431_12698_136	Lasiosphaeriaceae	Saprotroph	Undefined Saprotroph	Probable	Cannon PF, Kirk PM. 2007. Fungal Families of the World. CAB International, Cambridge							s__Lasiosphaeriaceae_sp
k__Fungi;p__Ascomycota;p__Ascomycota_unclassified;p__Ascomycota_unclassified;p__Ascomycota_unclassified;p__Ascomycota_unclassified;p__Ascomycota_unclassified;	1.82661	0	0.00238681	0.00796411	0.00449135	0.00742813	0.00234154	0.0194883	M03696_76_000000000_CTCGJ_1_1111_8824_13524_130	-	-	-	-	-							p__Ascomycota_unclassified
k__Fungi;p__Ascomycota;c__Pezizomycetes;o__Pezizales;f__Ascobolaceae;g__Ascobolus;s__Ascobolus_sp;	0	1.4588	0	0.103533	0.260499	0.00247604	0	0.00278404	M03696_61_000000000_C9WMF_1_1111_23323_8570_136	Ascobolus	Saprotroph	Dung Saprotroph-Wood Saprotroph	Probable	Duncan CG, Eslyn WE. 1966. Mycologia 58:642-645; Bell A. 83. Dung Fungi: An Illustrated Guide to Coprophilous Fungi in New Zealand. Victoria University Press, Wellington; Tedersoo L, et al. 2014. Science 346:1256691							s__Ascobolus_sp
k__Fungi;p__Ascomycota;c__Eurotiomycetes;o__Chaetothyriales;f__Herpotrichiellaceae;g__Phialophora;s__Phialophora_cyclaminis;	0.0200481	0.0397428	0.0238681	0.0504394	0.87806	0.760146	0.00234154	0.0250564	M03696_61_000000000_C9WMF_1_2117_4548_17161_145	Phialophora	Pathotroph-Saprotroph-Symbiotroph	Animal Pathogen-Endophyte-Ericoid Mycorrhizal-Plant Pathogen-Wood Saprotroph	Possible	Nilsson T. 1973. Studies on wood degradation and cellulolytic activity of microfungi. No. 104; de Hoog GS, et al. 2000. Mycoses 43:409-416; Rinaldi AC, et al. 2008. Fungal Diversity 33:1-45; Newsham 2011. New Phytologist 190:783-793 (as DSE); Irinyi L, et al. 2015. Medical Mycology 53:313-337; http://www.apsnet.org/publications/commonnames/Pages/default.aspx							s__Phialophora_cyclaminis
k__Fungi;p__Ascomycota;c__Dothideomycetes;o__Pleosporales;f__Didymellaceae;g__unclassified_Didymellaceae;s__Didymellaceae_sp;	1.61721	0	0	0	0	0.00247604	0	0	M03696_61_000000000_C9WMF_1_1103_10867_9382_137	Didymellaceae	Pathotroph-Saprotroph	Animal Pathogen-Plant Pathogen-Undefined Saprotroph	Possible	Tedersoo L, et al. 2014. Science 346:1256688 (doi:10.1126/science.1256688)							s__Didymellaceae_sp
k__Fungi;p__Ascomycota;c__Dothideomycetes;o__Pleosporales;f__Periconiaceae;g__Periconia;s__Periconia_sp;	0.196026	0.238457	0.0954722	0.0743317	0.289692	0.242652	0.133468	0.448231	M03696_61_000000000_C9WMF_1_1113_19637_4942_136	Periconia	Pathotroph-Saprotroph-Symbiotroph	Endophyte-Plant Pathogen-Wood Saprotroph	Possible	Duncan CG, Eslyn WE. 1966. Mycologia 58:642-645; Costa IPMW, et al. 2012. Mycotaxon 119:26; Mandyam K, et al. 2012. Mycorrhiza 22:109-119; Knapp DG, et al. 2012. PLOS ONE 7:e32570; http://www.apsnet.org/publications/commonnames/Pages/default.aspx							s__Periconia_sp
k__Fungi;p__Ascomycota;c__Sordariomycetes;o__Sordariales;f__Chaetomiaceae;f__Chaetomiaceae_unclassified;f__Chaetomiaceae_unclassified;	0.0445514	0.0841613	0.0644438	0.164592	0.0561419	0.138658	0.620507	0.53732	M03696_61_000000000_C9WMF_1_1102_12627_8818_136	Chaetomiaceae	Pathotroph-Saprotroph-Symbiotroph	Animal Pathogen-Dung Saprotroph-Endophyte-Epiphyte-Plant Saprotroph-Wood Saprotroph	Possible	Seehann G, et al. 1975. List of Fungi in Soft-Rot Tissue Tests. Institute fur Holzbiologie und Holzschutz, Bundesforschungsanstalt fur Forst - und Holzwirtshaft, Hamburg - Lohbrugge, Germany; Cannon PF, Kirk PM. 2007. Fungal Families of the World. CAB International, Cambridge; Bills GF, et al. 2013. Current Opinion in microbiology, 16:549-565; Tedersoo L, et al. 2014. Science 346:1256688; Irinyi …							f__Chaetomiaceae_unclassified
k__Fungi;p__Ascomycota;c__Sordariomycetes;o__Sordariales;f__Chaetomiaceae;f__Chaetomiaceae_unclassified;f__Chaetomiaceae_unclassified;	0.0423238	0.100526	0.140822	0.0822958	0.119021	0.20056	0.245861	0.593001	M03696_61_000000000_C9WMF_1_1114_17476_11075_141	Chaetomiaceae	Pathotroph-Saprotroph-Symbiotroph	Animal Pathogen-Dung Saprotroph-Endophyte-Epiphyte-Plant Saprotroph-Wood Saprotroph	Possible	Seehann G, et al. 1975. List of Fungi in Soft-Rot Tissue Tests. Institute fur Holzbiologie und Holzschutz, Bundesforschungsanstalt fur Forst - und Holzwirtshaft, Hamburg - Lohbrugge, Germany; Cannon PF, Kirk PM. 2007. Fungal Families of the World. CAB International, Cambridge; Bills GF, et al. 2013. Current Opinion in microbiology, 16:549-565; Tedersoo L, et al. 2014. Science 346:1256688; Irinyi …							f__Chaetomiaceae_unclassified
k__Fungi;p__Ascomycota;c__Sordariomycetes;o__Hypocreales;f__Hypocreales_fam_Incertae_sedis;g__Acremonium;s__Acremonium_persicinum;	0.0423238	0.0748101	0.0620569	0.0557488	0.217831	0.334266	0.451917	0.183747	M03696_61_000000000_C9WMF_1_2108_17446_6980_136	Acremonium	Pathogen-Saprotroph-Symbiotroph	Animal Pathogen-Endophyte-Fungal Parasite-Plant Pathogen-Wood Saprotroph	Possible	Duncan CG, Eslyn WE. 1966. Mycologia 58:642-64; Nilsson T. 1973. Studies on wood degradation and cellulolytic activity of microfungi. No. 104; Worrall JJ, et al. 1997. Mycologia 89: 199-219; Hanada RE, et al. 2010. Fungal Biology 114:901-910; Del Olmo-Ruiz M, Arnold AE. 2014. Mycologia 106:8-21; Tedersoo L, et al. 2014. Science 346:1256688; Irinyi L, et al. 2015. Medical Mycology 53:313-337							s__Acremonium_persicinum
k__Fungi;p__Ascomycota;c__Sordariomycetes;c__Sordariomycetes_unclassified;c__Sordariomycetes_unclassified;c__Sordariomycetes_unclassified;c__Sordariomycetes_unclassified;	0.369776	0.0584454	0.00954722	0.0530941	0.0404222	0.0297125	0.00702461	0.843565	M03696_68_000000000_CJJBV_1_1111_23427_23110_293	-	-	-	-	-							c__Sordariomycetes_unclassified
k__Fungi;p__Ascomycota;c__Sordariomycetes;o__Sordariales;f__Lasiosphaeriaceae;g__Schizothecium;s__Schizothecium_carpinicola;	0.00891027	0	0	0.0159282	0.772513	0	0.0725876	0.353573	M03696_68_000000000_CJJBV_1_1101_20240_3834_293	Schizothecium	Saprotroph	Dung Saprotroph	Highly Probable	Bills GF, et al. 2013. Current Opinion in microbiology, 16:549-565; Tedersoo L, et al. 2014. Science 346:1256688							s__Schizothecium_carpinicola
k__Fungi;p__Ascomycota;c__Dothideomycetes;o__Pleosporales;f__Pleosporaceae;g__Stemphylium;g__Stemphylium_unclassified;	0.0490065	0.00935126	0	0.00530941	1.01505	0.0420928	0.0140492	0.0111362	M03696_61_000000000_C9WMF_1_1101_23060_5060_132	Stemphylium	Pathotroph-Saprotroph	Plant Pathogen-Wood Saprotroph	Highly Probable	Duncan CG, Eslyn WE. 1966. Mycologia 58:642-664; Seehann G, et al. 1975. List of Fungi in Soft-Rot Tissue Tests. Institute fur Holzbiologie und Holzschutz, Bundesforschungsanstalt fur Forst - und Holzwirtshaft, Hamburg - Lohbrugge, Germany; Costa IPMW, et al. 2012. Mycotaxon 119:26; Tedersoo L, et al. 2014. Science 346:1256688; http://www.apsnet.org/publications/commonnames/Pages/default.aspx							g__Stemphylium_unclassified
k__Fungi;p__Ascomycota;c__Leotiomycetes;o__Helotiales;f__Helotiaceae;g__Tetracladium;s__Tetracladium_sp;	0.0846476	0.0607832	0.0334153	0.0530941	0.242533	0.13123	0.269277	0.364709	M03696_61_000000000_C9WMF_1_2117_8752_11041_137	Tetracladium	Saprotroph	Undefined Saprotroph	Probable	Tedersoo L, et al. 2014. Science 346:1256688							s__Tetracladium_sp
k__Fungi;p__Ascomycota;c__Sordariomycetes;o__Microascales;f__Halosphaeriaceae;g__unclassified_Halosphaeriaceae;s__Halosphaeriaceae_sp;	1.07369	0.0420807	0	0	0	0	0	0	M03696_76_000000000_CTCGJ_1_1110_24845_3442_130	Halosphaeriaceae	Saprotroph	Undefined Saprotroph-Wood Saprotroph	Probable	Cannon PF, Kirk PM. 2007. Fungal Families of the World. CAB International, Cambridge							s__Halosphaeriaceae_sp
k__Fungi;p__Ascomycota;c__Sordariomycetes;o__Sordariales;f__Chaetomiaceae;g__Chaetomium;s__Chaetomium_carinthiacum;	0.0334135	0.0654588	0.00238681	0.071677	0.0853357	0.282269	0.105369	0.634762	M03696_61_000000000_C9WMF_1_1101_24398_12096_136	Chaetomium	Pathotroph-Saprotroph-Symbiotroph	Animal Pathogen-Dung Saprotroph-Endophyte-Epiphyte-Plant Saprotroph-Wood Saprotroph	Possible	Seehann G, et al. 1975. List of Fungi in Soft-Rot Tissue Tests. Institute fur Holzbiologie und Holzschutz, Bundesforschungsanstalt fur Forst - und Holzwirtshaft, Hamburg - Lohbrugge, Germany; Cannon PF, Kirk PM. 2007. Fungal Families of the World. CAB International, Cambridge; Bills GF, et al. 2013. Current Opinion in microbiology, 16:549-565; Tedersoo L, et al. 2014. Science 346:1256688; Irinyi …							s__Chaetomium_carinthiacum
k__Fungi;p__Ascomycota;p__Ascomycota_unclassified;p__Ascomycota_unclassified;p__Ascomycota_unclassified;p__Ascomycota_unclassified;p__Ascomycota_unclassified;	0	0	0	0	1.0375	0	0	0	M03696_76_000000000_CTCGJ_1_1101_9411_2709_139	-	-	-	-	-							p__Ascomycota_unclassified
k__Fungi;p__Ascomycota;c__Sordariomycetes;o__Hypocreales;f__Hypocreales_fam_Incertae_sedis;g__Acremonium;g__Acremonium_unclassified;	0	0.0444185	0.0692174	0.0371658	0.0404222	0.366455	0.264594	0.334085	M03696_61_000000000_C9WMF_1_1114_21934_14128_132	Acremonium	Pathogen-Saprotroph-Symbiotroph	Animal Pathogen-Endophyte-Fungal Parasite-Plant Pathogen-Wood Saprotroph	Possible	Duncan CG, Eslyn WE. 1966. Mycologia 58:642-64; Nilsson T. 1973. Studies on wood degradation and cellulolytic activity of microfungi. No. 104; Worrall JJ, et al. 1997. Mycologia 89: 199-219; Hanada RE, et al. 2010. Fungal Biology 114:901-910; Del Olmo-Ruiz M, Arnold AE. 2014. Mycologia 106:8-21; Tedersoo L, et al. 2014. Science 346:1256688; Irinyi L, et al. 2015. Medical Mycology 53:313-337							g__Acremonium_unclassified
k__Fungi;p__Ascomycota;c__Sordariomycetes;o__Sordariales;f__Lasiosphaeriaceae;g__Schizothecium;g__Schizothecium_unclassified;	0.00445514	0.0140269	0	0.0185829	0.289692	0.00247604	0	0.876973	M03696_76_000000000_CTCGJ_1_1106_17886_8346_130	Schizothecium	Saprotroph	Dung Saprotroph	Highly Probable	Bills GF, et al. 2013. Current Opinion in microbiology, 16:549-565; Tedersoo L, et al. 2014. Science 346:1256688							g__Schizothecium_unclassified
k__Fungi;p__Ascomycota;c__Dothideomycetes;o__Pleosporales;f__Thyridariaceae;g__Roussoella;s__Roussoella_solani;	0.00668271	0.306254	0.00954722	0.0185829	0.0269481	0.0470448	0.0608799	0.676522	M03696_61_000000000_C9WMF_1_2101_13259_14493_156	Roussoella	Saprotroph	Undefined Saprotroph	Probable	Tedersoo L, et al. 2014. Science 346:1256688							s__Roussoella_solani
k__Fungi;p__Basidiomycota;c__Agaricomycetes;o__Agaricales;o__Agaricales_unclassified;o__Agaricales_unclassified;o__Agaricales_unclassified;	0	0.981882	0	0	0	0	0	0.00278404	M03696_76_000000000_CTCGJ_1_1101_18114_16794_136	-	-	-	-	-							o__Agaricales_unclassified
k__Fungi;p__Ascomycota;c__Dothideomycetes;o__Pleosporales;f__Phaeosphaeriaceae;g__Ophiosphaerella;s__Ophiosphaerella_sp;	0.0334135	0.180012	0.0620569	0.0876052	0.110038	0.128754	0.0772707	0.309029	M03696_61_000000000_C9WMF_1_1104_18244_2243_141	Ophiosphaerella	Saprotroph	Undefined Saprotroph	Probable	Tedersoo L, et al. 2014. Science 346:1256688							s__Ophiosphaerella_sp
k__Fungi;p__Basidiomycota;c__Tremellomycetes;o__Tremellales;f__Bulleribasidiaceae;g__Vishniacozyma;s__Vishniacozyma_victoriae;	0.0779649	0.402104	0.0453493	0.0026547	0.0808444	0.284745	0.0140492	0.00278404	M03696_61_000000000_C9WMF_1_1118_21258_14236_132	Tremellales	Pathotroph-Saprotroph-Symbiotroph	Fungal Parasite-Undefined Saprotroph	Possible	Sterkenburg E, et al. 2015. New Phytologist 207:1145-1158							s__Vishniacozyma_victoriae
k__Fungi;p__Ascomycota;c__Sordariomycetes;o__Sordariales;f__Chaetomiaceae;g__Trichocladium;s__Trichocladium_opacum;	0.0334135	0.0724722	0.0668306	0.0663676	0.0898271	0.0668532	0.278643	0.27562	M03696_61_000000000_C9WMF_1_2103_18400_17685_137	Trichocladium	Saprotroph	Undefined Saprotroph	Probable	Tedersoo L, et al. 2014. Science 346:1256688							s__Trichocladium_opacum
k__Fungi;p__Ascomycota;c__Dothideomycetes;o__Pleosporales;f__unclassified_Pleosporales;g__unclassified_Pleosporales;s__Pleosporales_sp;	0.0356411	0.0607832	0.0262549	0.0238923	0.397485	0.126278	0.119418	0.108578	M03696_61_000000000_C9WMF_1_2110_20495_2144_148	-	-	-	-	-							s__Pleosporales_sp
k__Fungi;p__Ascomycota;c__Sordariomycetes;o__Sordariales;f__unclassified_Sordariales;g__unclassified_Sordariales;s__Sordariales_sp;	0.133654	0.0561075	0.28403	0.0584035	0.0269481	0.158467	0.138151	0.0445447	M03696_61_000000000_C9WMF_1_2116_13128_8995_156	-	-	-	-	-							s__Sordariales_sp
k__Fungi;p__Ascomycota;c__Sordariomycetes;o__Sordariales;f__Lasiosphaeriaceae;g__Cercophora;s__Cercophora_sp;	0.24726	0.105202	0.0548965	0	0.0404222	0.00495209	0.376987	0.0111362	M03696_61_000000000_C9WMF_1_2102_15074_2018_149	Cercophora	Saprotroph	Dung Saprotroph	Highly Probable	Bell A. 1983. Dung Fungi: An Illustrated Guide to Coprophilous Fungi in New Zealand. Victoria University Press, Wellington							s__Cercophora_sp
k__Fungi;p__Ascomycota;c__Dothideomycetes;o__Pleosporales;f__Phaeosphaeriaceae;g__unclassified_Phaeosphaeriaceae;s__Phaeosphaeriaceae_sp;	0.0534616	0.102864	0.0596701	0.0530941	0.0965641	0.0792334	0.173274	0.264484	M03696_61_000000000_C9WMF_1_1105_7126_9448_136	Phaeosphaeriaceae	Pathotroph-Saprotroph	Fungal Parasite-Plant Pathogen-Plant Saprotroph	Probable	Cannon PF, Kirk PM. 2007. Fungal Families of the World. CAB International, Cambridge							s__Phaeosphaeriaceae_sp
k__Fungi;p__Ascomycota;c__Sordariomycetes;o__Sordariales;f__Lasiosphaeriaceae;g__Apodus;s__Apodus_deciduus;	0.0111378	0.00233781	0.0167076	0.140699	0.107792	0.0990418	0.147517	0.386982	M03696_61_000000000_C9WMF_1_1118_3585_19921_141	Apodus	Saprotroph	Undefined Saprotroph	Probable	Tedersoo L, et al. 2014. Science 346:1256688							s__Apodus_deciduus
k__Fungi;p__Ascomycota;c__Dothideomycetes;o__Pleosporales;f__Lentitheciaceae;g__Darksidea;g__Darksidea_unclassified;	0.0735098	0.109877	0.00238681	0.0398205	0.404222	0.163419	0.0140492	0.00278404	M03696_68_000000000_CJJBV_1_1111_23259_6097_299	Darksidea	Symbiotroph	Endophyte	Highly Probable	Knapp DG, et al. 2015. Persoonia 35:87-100							g__Darksidea_unclassified
k__Fungi;p__Ascomycota;c__Dothideomycetes;o__Pleosporales;f__Pleosporaceae;g__Alternaria;g__Alternaria_unclassified;	0.015593	0.0607832	0.0238681	0.0212376	0.062879	0.123802	0.311424	0.231075	M03696_61_000000000_C9WMF_1_1111_12660_2677_132	Alternaria	Pathotroph-Saprotroph-Symbiotroph	Animal Pathogen-Endophyte-Plant Pathogen-Wood Saprotroph	Possible	Duncan CG, Eslyn WE. 1966. Mycologia 58:642-664; Seehann G, et al. 1975. List of Fungi in Soft-Rot Tissue Tests. Institute fur Holzbiologie und Holzschutz, Bundesforschungsanstalt fur Forst - und Holzwirtshaft, Hamburg - Lohbrugge, Germany; Tedersoo L, et al. 2014. Science 346:125688							g__Alternaria_unclassified
k__Fungi;p__Ascomycota;c__Sordariomycetes;o__Sordariales;f__Chaetomiaceae;g__Chaetomium;s__Chaetomium_madrasense;	0.00222757	0.0280538	0.0167076	0.0530941	0.305412	0.054473	0.173274	0.203235	M03696_76_000000000_CTCGJ_1_2110_26668_12786_136	Chaetomium	Pathotroph-Saprotroph-Symbiotroph	Animal Pathogen-Dung Saprotroph-Endophyte-Epiphyte-Plant Saprotroph-Wood Saprotroph	Possible	Seehann G, et al. 1975. List of Fungi in Soft-Rot Tissue Tests. Institute fur Holzbiologie und Holzschutz, Bundesforschungsanstalt fur Forst - und Holzwirtshaft, Hamburg - Lohbrugge, Germany; Cannon PF, Kirk PM. 2007. Fungal Families of the World. CAB International, Cambridge; Bills GF, et al. 2013. Current Opinion in microbiology, 16:549-565; Tedersoo L, et al. 2014. Science 346:1256688; Irinyi …							s__Chaetomium_madrasense
k__Fungi;p__Basidiomycota;c__Agaricomycetes;o__Agaricales;f__Psathyrellaceae;g__Coprinopsis;g__Coprinopsis_unclassified;	0.708367	0	0	0	0	0	0	0	M03696_76_000000000_CTCGJ_1_1104_20867_12962_130	Psathyrellaceae	Saprotroph	Dung Saprotroph-Plant Saprotroph-Wood Saprotroph	Probable	Cannon PF, Kirk PM. 2007. Fungal Families of the World. CAB International, Cambridge							g__Coprinopsis_unclassified
k__Fungi;p__Ascomycota;c__Sordariomycetes;o__Hypocreales;f__Nectriaceae;g__Gibberella;s__Gibberella_tricincta;	0.111378	0.063121	0.0167076	0.00530941	0.0538962	0.0519969	0.344206	0.0361925	M03696_61_000000000_C9WMF_1_2105_4846_17446_137	Gibberella	Pathotroph	Plant Pathogen	Probable	Tedersoo L, et al. 2014. Science 346:1256688							s__Gibberella_tricincta
k__Fungi;p__Ascomycota;c__Eurotiomycetes;o__Chaetothyriales;f__Herpotrichiellaceae;g__Exophiala;g__Exophiala_unclassified;	0	0.00233781	0	0.0026547	0.590613	0.0272365	0	0.00556808	M03696_61_000000000_C9WMF_1_1103_8886_8474_153	Exophiala	Pathotroph-Saprotroph	Animal Pathogen-Undefined Saprotroph	Probable	Tedersoo L, et al. 2014. Science 346:1256688, Nagy GL, et al. 2014. Nature Communications 5:4471							g__Exophiala_unclassified
k__Fungi;p__Ascomycota;c__Sordariomycetes;o__Hypocreales;f__Nectriaceae;g__Fusarium;s__Fusarium_langsethiae;	0.00222757	0	0.00238681	0	0	0.680912	0.00234154	0	M03696_68_000000000_CJJBV_1_2110_6380_9353_296	Fusarium	Pathotroph-Saprotroph-Symbiotroph	Animal Pathogen-Endophyte-Lichen Parasite-Plant Pathogen-Soil Saprotroph-Wood Saprotroph	Possible	Duncan CG, Eslyn WE. 1966. Mycologia 58:642-664; Seehann G, et al. 1975. List of Fungi in Soft-Rot Tissue Tests. Institute fur Holzbiologie und Holzschutz, Bundesforschungsanstalt fur Forst - und Holzwirtshaft, Hamburg - Lohbrugge, Germany; Costa IPMW, et al. 2012. Mycotaxon 119:26; Tedersoo L, et al. 2014. Science 346:1256688; Irinyi L, et al. 2015. Medical Mycology 53:313-337; Schroers et al. 2…							s__Fusarium_langsethiae
k__Fungi;p__Ascomycota;c__Sordariomycetes;c__Sordariomycetes_unclassified;c__Sordariomycetes_unclassified;c__Sordariomycetes_unclassified;c__Sordariomycetes_unclassified;	0.400962	0.00233781	0.0286417	0.071677	0.0112284	0.101518	0.00936615	0.0194883	M03696_61_000000000_C9WMF_1_2110_11472_8399_145	-	-	-	-	-							c__Sordariomycetes_unclassified
k__Fungi;p__Basidiomycota;c__Tremellomycetes;o__Tremellales;f__Bulleribasidiaceae;g__Vishniacozyma;g__Vishniacozyma_unclassified;	0.0111378	0.320281	0.0286417	0.0026547	0.0718617	0.190655	0.0234154	0.00278404	M03696_61_000000000_C9WMF_1_1101_4260_6793_132	Tremellales	Pathotroph-Saprotroph-Symbiotroph	Fungal Parasite-Undefined Saprotroph	Possible	Sterkenburg E, et al. 2015. New Phytologist 207:1145-1158							g__Vishniacozyma_unclassified
k__Fungi;p__Ascomycota;c__Eurotiomycetes;o__Chaetothyriales;f__Herpotrichiellaceae;g__Exophiala;s__Exophiala_sp;	0.00222757	0.00701344	0	0	0.442398	0.175799	0	0	M03696_61_000000000_C9WMF_1_1103_12851_22125_141	Exophiala	Pathotroph-Saprotroph	Animal Pathogen-Undefined Saprotroph	Probable	Tedersoo L, et al. 2014. Science 346:1256688, Nagy GL, et al. 2014. Nature Communications 5:4471							s__Exophiala_sp
k__Fungi;p__Ascomycota;c__Sordariomycetes;o__Hypocreales;f__Nectriaceae;g__Ilyonectria;s__Ilyonectria_macrodidyma;	0.0334135	0.0771479	0.0190944	0.0238923	0.119021	0.0643772	0.0796122	0.244996	M03696_61_000000000_C9WMF_1_1102_22478_4233_153	Hypocreales	Saprotroph	Undefined Saprotroph	Possible	Sterkenburg E, et al. 2015. New Phytologist 207:1145-1158							s__Ilyonectria_macrodidyma
k__Fungi;p__Ascomycota;c__Sordariomycetes;o__Hypocreales;f__Nectriaceae;g__Fusarium;s__Fusarium_solani;	0.0334135	0.0490941	0.0501229	0.0318564	0.069616	0.0965657	0.163908	0.14477	M03696_61_000000000_C9WMF_1_1118_24368_18185_134	Fusarium	Pathotroph-Saprotroph-Symbiotroph	Animal Pathogen-Endophyte-Lichen Parasite-Plant Pathogen-Soil Saprotroph-Wood Saprotroph	Possible	Duncan CG, Eslyn WE. 1966. Mycologia 58:642-664; Seehann G, et al. 1975. List of Fungi in Soft-Rot Tissue Tests. Institute fur Holzbiologie und Holzschutz, Bundesforschungsanstalt fur Forst - und Holzwirtshaft, Hamburg - Lohbrugge, Germany; Costa IPMW, et al. 2012. Mycotaxon 119:26; Tedersoo L, et al. 2014. Science 346:1256688; Irinyi L, et al. 2015. Medical Mycology 53:313-337; Schroers et al. 2…							s__Fusarium_solani
k__Fungi;p__Ascomycota;c__Sordariomycetes;o__Glomerellales;f__Plectosphaerellaceae;g__Plectosphaerella;s__Plectosphaerella_cucumerina;	0.0267308	0.0187025	0.0143208	0.00530941	0.410959	0.0445688	0.0444892	0.0167043	M03696_61_000000000_C9WMF_1_2107_4863_6813_141	Plectosphaerella	Pathotroph	Plant Pathogen	Probable	Tedersoo L, et al. 2014. Science 346:1256688							s__Plectosphaerella_cucumerina
k__Fungi;p__Ascomycota;c__Dothideomycetes;o__Pleosporales;f__Leptosphaeriaceae;g__Plenodomus;s__Plenodomus_biglobosus;	0.0534616	0.00233781	0.00238681	0	0.500786	0.00247604	0	0.00278404	M03696_61_000000000_C9WMF_1_1108_16734_6942_141	Plenodomus	Saprotroph	Undefined Saprotroph	Probable	Tedersoo L, et al. 2014. Science 346:1256688							s__Plenodomus_biglobosus
k__Fungi;p__Ascomycota;c__Sordariomycetes;o__Xylariales;f__Amphisphaeriaceae;g__unclassified_Amphisphaeriaceae;s__Amphisphaeriaceae_sp;	0.00445514	0.00701344	0.00238681	0.00796411	0.0202111	0.0173323	0.0585384	0.559592	M03696_61_000000000_C9WMF_1_2108_13921_16059_141	Amphisphaeriaceae	Saprotroph	Undefined Saprotroph	Possible	Cannon PF, Kirk PM. 2007. Fungal Families of the World. CAB International, Cambridge							s__Amphisphaeriaceae_sp
k__Fungi;p__Ascomycota;c__Sordariomycetes;o__Hypocreales;f__Stachybotryaceae;f__Stachybotryaceae_unclassified;f__Stachybotryaceae_unclassified;	0.00891027	0.00233781	0	0	0.523243	0.0148563	0.0140492	0.00278404	M03696_68_000000000_CJJBV_1_1110_14168_6647_295	Hypocreales	Saprotroph	Undefined Saprotroph	Possible	Sterkenburg E, et al. 2015. New Phytologist 207:1145-1158							f__Stachybotryaceae_unclassified
k__Fungi;p__Ascomycota;c__Dothideomycetes;o__Pleosporales;f__Cucurbitariaceae;g__Pyrenochaetopsis;s__Pyrenochaetopsis_leptospora;	0.00891027	0.0210403	0.00716042	0.0185829	0.426679	0.0247604	0.0327815	0.0361925	M03696_61_000000000_C9WMF_1_2104_23966_19231_136	Pyrenochaetopsis	Pathotroph-Saprotroph-Symbiotroph	Endophyte-Lichen Parasite-Undefined Saprotroph	Possible	Tedersoo L, et al. 2014. Science 346:1256688; Massimo NC, et al. 2015. Microbial Ecology 70:61-76; Lawrey JD, Diederich P. 2016. URL: http://www.lichenicolous.net [24 May 2017]							s__Pyrenochaetopsis_leptospora
k__Fungi;p__Ascomycota;c__Leotiomycetes;o__Helotiales;o__Helotiales_unclassified;o__Helotiales_unclassified;o__Helotiales_unclassified;	0	0	0	0	0.552437	0	0	0	M03696_76_000000000_CTCGJ_1_1101_13587_9903_139	-	-	-	-	-							o__Helotiales_unclassified
k__Fungi;p__Ascomycota;c__Sordariomycetes;c__Sordariomycetes_unclassified;c__Sordariomycetes_unclassified;c__Sordariomycetes_unclassified;c__Sordariomycetes_unclassified;	0.153702	0.00467563	0.0310285	0.00530941	0.154952	0.180751	0.0163908	0.0250564	M03696_76_000000000_CTCGJ_1_1102_20749_22778_130	-	-	-	-	-							c__Sordariomycetes_unclassified
k__Fungi;p__Ascomycota;c__Leotiomycetes;o__Helotiales;f__Helotiaceae;g__Tetracladium;s__Tetracladium_marchalianum;	0.0334135	0.0327294	0.0143208	0.0185829	0.154952	0.0346646	0.180298	0.114146	M03696_61_000000000_C9WMF_1_1119_9991_24764_160	Tetracladium	Saprotroph	Undefined Saprotroph	Probable	Tedersoo L, et al. 2014. Science 346:1256688							s__Tetracladium_marchalianum
k__Fungi;p__Ascomycota;c__Dothideomycetes;o__Pleosporales;f__Phaeosphaeriaceae;g__unclassified_Phaeosphaeriaceae;s__Phaeosphaeriaceae_sp;	0.0267308	0.0327294	0.0310285	0.026547	0.152706	0.0841855	0.128785	0.0946574	M03696_61_000000000_C9WMF_1_1116_23580_23160_132	Phaeosphaeriaceae	Pathotroph-Saprotroph	Fungal Parasite-Plant Pathogen-Plant Saprotroph	Probable	Cannon PF, Kirk PM. 2007. Fungal Families of the World. CAB International, Cambridge							s__Phaeosphaeriaceae_sp
k__Fungi;p__Ascomycota;c__Sordariomycetes;o__Hypocreales;f__Hypocreaceae;g__Trichoderma;s__Trichoderma_koningii;	0.00891027	0.0116891	0.0405757	0.026547	0.0381765	0.240176	0.124101	0.0974415	M03696_61_000000000_C9WMF_1_1106_9636_13744_156	Hypocreales	Saprotroph	Undefined Saprotroph	Possible	Sterkenburg E, et al. 2015. New Phytologist 207:1145-1158							s__Trichoderma_koningii
k__Fungi;p__Ascomycota;c__Sordariomycetes;o__Hypocreales;f__Bionectriaceae;g__Clonostachys;g__Clonostachys_unclassified;	0	0.329632	0.0190944	0.0238923	0.0202111	0.0470448	0.0889784	0.0278404	M03696_61_000000000_C9WMF_1_1106_23743_11516_141	Clonostachys	Pathotroph	Plant Pathogen	Probable	Tedersoo L, et al. 2014. Science 346:1256688							g__Clonostachys_unclassified
k__Fungi;p__Ascomycota;c__Dothideomycetes;o__Pleosporales;f__Sporormiaceae;g__Preussia;s__Preussia_terricola;	0.138109	0.0584454	0.0477361	0.0132735	0.0134741	0.0470448	0.194348	0.0306245	M03696_76_000000000_CTCGJ_1_1105_22486_22315_130	Sporormiaceae	Saprotroph	Dung Saprotroph-Plant Saprotroph	Probable	Cannon PF, Kirk PM. 2007. Fungal Families of the World. CAB International, Cambridge							s__Preussia_terricola
k__Fungi;p__Ascomycota;c__Leotiomycetes;o__Helotiales;f__Helotiaceae;g__Tetracladium;s__Tetracladium_marchalianum;	0	0	0.00477361	0	0.503032	0	0	0	M03696_61_000000000_C9WMF_1_1102_9315_7529_153	Tetracladium	Saprotroph	Undefined Saprotroph	Probable	Tedersoo L, et al. 2014. Science 346:1256688							s__Tetracladium_marchalianum
k__Fungi;p__Ascomycota;c__Sordariomycetes;o__Sordariales;f__Lasiosphaeriaceae;g__Cladorrhinum;s__Cladorrhinum_sp;	0.487837	0	0	0	0	0.00495209	0	0	M03696_61_000000000_C9WMF_1_1109_12683_18425_160	Cladorrhinum	Pathotroph-Saprotroph-Symbiotroph	Animal Pathogen-Dung Saprotroph-Endophyte-Plant Saprotroph-Soil Saprotroph-Wood Saprotroph	Probable	Seehann G, et al. 1975. List of Fungi in Soft-Rot Tissue Tests. Institute fur Holzbiologie und Holzschutz, Bundesforschungsanstalt fur Forst - und Holzwirtshaft, Hamburg - Lohbrugge, Germany; Carmaran CC, et al.2015. Mycological Progress 14:94; Irinyi L, et al. 2015. Medical Mycology 53:313-337							s__Cladorrhinum_sp
k__Fungi;p__Ascomycota;c__Sordariomycetes;o__Sordariales;f__Chaetomiaceae;f__Chaetomiaceae_unclassified;f__Chaetomiaceae_unclassified;	0.0133654	0.168323	0	0	0.00224568	0.299601	0.0280984	0.0194883	M03696_76_000000000_CTCGJ_1_1119_14343_14590_124	Chaetomiaceae	Pathotroph-Saprotroph-Symbiotroph	Animal Pathogen-Dung Saprotroph-Endophyte-Epiphyte-Plant Saprotroph-Wood Saprotroph	Possible	Seehann G, et al. 1975. List of Fungi in Soft-Rot Tissue Tests. Institute fur Holzbiologie und Holzschutz, Bundesforschungsanstalt fur Forst - und Holzwirtshaft, Hamburg - Lohbrugge, Germany; Cannon PF, Kirk PM. 2007. Fungal Families of the World. CAB International, Cambridge; Bills GF, et al. 2013. Current Opinion in microbiology, 16:549-565; Tedersoo L, et al. 2014. Science 346:1256688; Irinyi …							f__Chaetomiaceae_unclassified
k__Fungi;p__Ascomycota;c__Sordariomycetes;o__Xylariales;f__unclassified_Xylariales;g__unclassified_Xylariales;s__Xylariales_sp;	0.0111378	0.0444185	0.212426	0.0398205	0.121267	0.0247604	0.0398061	0.0222723	M03696_61_000000000_C9WMF_1_1116_29185_13808_134	-	-	-	-	-							s__Xylariales_sp
k__Fungi;p__Ascomycota;c__Dothideomycetes;o__Pleosporales;f__Phaeosphaeriaceae;g__Chaetosphaeronema;s__Chaetosphaeronema_sp;	0.00445514	0	0	0	0.462609	0	0	0	M03696_61_000000000_C9WMF_1_2115_21849_17663_136	Phaeosphaeriaceae	Pathotroph-Saprotroph	Fungal Parasite-Plant Pathogen-Plant Saprotroph	Probable	Cannon PF, Kirk PM. 2007. Fungal Families of the World. CAB International, Cambridge							s__Chaetosphaeronema_sp
k__Fungi;p__Ascomycota;c__Sordariomycetes;o__Myrmecridiales;f__Myrmecridiaceae;g__Myrmecridium;s__Myrmecridium_sp;	0.24726	0.0163647	0	0.026547	0.119021	0.00990418	0.0187323	0.0250564	M03696_61_000000000_C9WMF_1_1116_10824_2818_136	Myrmecridium	Saprotroph	Undefined Saprotroph	Probable	Tedersoo L, et al. 2014. Science 346:1256688							s__Myrmecridium_sp
k__Fungi;p__Ascomycota;c__Leotiomycetes;o__Thelebolales;f__Pseudeurotiaceae;g__Pseudogymnoascus;s__Pseudogymnoascus_appendiculatus;	0	0.00467563	0.0238681	0.0637129	0	0.0148563	0.166249	0.219939	M03696_61_000000000_C9WMF_1_1101_4352_10176_141	Pseudogymnoascus	Pathotroph-Saprotroph-Symbiotroph	Animal Pathogen-Soil Saprotroph	Possible	Minnis AM, Lindner DL. 2013. Fungal Biology 117:638-649; Tedersoo L, et al. 2014. Science 346:1256688							s__Pseudogymnoascus_appendiculatus
k__Fungi;p__Ascomycota;c__Sordariomycetes;o__Hypocreales;f__Nectriaceae;g__Fusarium;g__Fusarium_unclassified;	0.00668271	0.137931	0	0.0026547	0.0561419	0.235224	0.0210738	0	M03696_61_000000000_C9WMF_1_1101_23960_4505_137	Fusarium	Pathotroph-Saprotroph-Symbiotroph	Animal Pathogen-Endophyte-Lichen Parasite-Plant Pathogen-Soil Saprotroph-Wood Saprotroph	Possible	Duncan CG, Eslyn WE. 1966. Mycologia 58:642-664; Seehann G, et al. 1975. List of Fungi in Soft-Rot Tissue Tests. Institute fur Holzbiologie und Holzschutz, Bundesforschungsanstalt fur Forst - und Holzwirtshaft, Hamburg - Lohbrugge, Germany; Costa IPMW, et al. 2012. Mycotaxon 119:26; Tedersoo L, et al. 2014. Science 346:1256688; Irinyi L, et al. 2015. Medical Mycology 53:313-337; Schroers et al. 2…							g__Fusarium_unclassified
k__Fungi;p__Ascomycota;c__Leotiomycetes;o__Helotiales;f__Helotiaceae;g__Tetracladium;s__Tetracladium_sp;	0	0	0.00477361	0.0026547	0.368291	0.0321886	0.00936615	0	M03696_61_000000000_C9WMF_1_1106_24629_15749_153	Tetracladium	Saprotroph	Undefined Saprotroph	Probable	Tedersoo L, et al. 2014. Science 346:1256688							s__Tetracladium_sp
k__Fungi;p__Ascomycota;c__Dothideomycetes;o__Pleosporales;f__Sporormiaceae;f__Sporormiaceae_unclassified;f__Sporormiaceae_unclassified;	0.015593	0.0163647	0.0143208	0.00796411	0.0314395	0.0371407	0.215421	0.108578	M03696_61_000000000_C9WMF_1_2113_20882_13972_136	Sporormiaceae	Saprotroph	Dung Saprotroph-Plant Saprotroph	Probable	Cannon PF, Kirk PM. 2007. Fungal Families of the World. CAB International, Cambridge							f__Sporormiaceae_unclassified
k__Fungi;p__Ascomycota;c__Eurotiomycetes;o__Onygenales;f__Onygenales_fam_Incertae_sedis;g__Chrysosporium;s__Chrysosporium_pseudomerdarium;	0	0	0	0.469882	0	0	0.00234154	0	M03696_61_000000000_C9WMF_1_1103_19845_22627_153	Chrysosporium	Saprotroph	Undefined Saprotroph-Wood Saprotroph	Highly Probable	Seehann G, et al. 1975. List of Fungi in Soft-Rot Tissue Tests. Institute fur Holzbiologie und Holzschutz, Bundesforschungsanstalt fur Forst - und Holzwirtshaft, Hamburg - Lohbrugge, Germany; Tedersoo L, et al. 2014. Science 346:1256688							s__Chrysosporium_pseudomerdarium
k__Fungi;p__Ascomycota;c__Dothideomycetes;o__Pleosporales;f__Didymosphaeriaceae;f__Didymosphaeriaceae_unclassified;f__Didymosphaeriaceae_unclassified;	0	0.0444185	0.0358021	0	0.069616	0.0272365	0.119418	0.11693	M03696_61_000000000_C9WMF_1_1101_13925_2202_132	Didymosphaeriaceae	Pathotroph-Saprotroph-Symbiotroph	Endophyte-Lichen Parasite-Plant Pathogen-Undefined Saprotroph	Probable	Cannon PF, Kirk PM. 2007. Fungal Families of the World. CAB International, Cambridge; Massimo NC, et al. 2015. Microbial Ecology 70:61-76							f__Didymosphaeriaceae_unclassified
k__Fungi;p__Ascomycota;c__Sordariomycetes;o__Hypocreales;f__Stachybotryaceae;g__Myrothecium;s__Myrothecium_verrucaria;	0.0245033	0.0280538	0.0238681	0.00796411	0	0.210464	0.0468307	0.0723851	M03696_61_000000000_C9WMF_1_1101_16123_15888_145	Myrothecium	Saprotroph	Undefined Saprotroph	Probable	Tedersoo L, et al. 2014. Science 346:1256688							s__Myrothecium_verrucaria
k__Fungi;p__Ascomycota;c__Dothideomycetes;o__Pleosporales;f__Pleosporaceae;g__Alternaria;g__Alternaria_unclassified;	0.00668271	0.100526	0.0381889	0	0.0651246	0.111422	0.0679046	0	M03696_61_000000000_C9WMF_1_1103_4036_15937_132	Alternaria	Pathotroph-Saprotroph-Symbiotroph	Animal Pathogen-Endophyte-Plant Pathogen-Wood Saprotroph	Possible	Duncan CG, Eslyn WE. 1966. Mycologia 58:642-664; Seehann G, et al. 1975. List of Fungi in Soft-Rot Tissue Tests. Institute fur Holzbiologie und Holzschutz, Bundesforschungsanstalt fur Forst - und Holzwirtshaft, Hamburg - Lohbrugge, Germany; Tedersoo L, et al. 2014. Science 346:125688							g__Alternaria_unclassified
k__Fungi;p__Ascomycota;c__Sordariomycetes;o__Hypocreales;f__Hypocreales_fam_Incertae_sedis;g__Acremonium;s__Acremonium_nepalense;	0.00222757	0.00233781	0.00238681	0	0.343589	0.00247604	0.0117077	0.00556808	M03696_76_000000000_CTCGJ_1_1101_8630_6682_139	Acremonium	Pathogen-Saprotroph-Symbiotroph	Animal Pathogen-Endophyte-Fungal Parasite-Plant Pathogen-Wood Saprotroph	Possible	Duncan CG, Eslyn WE. 1966. Mycologia 58:642-64; Nilsson T. 1973. Studies on wood degradation and cellulolytic activity of microfungi. No. 104; Worrall JJ, et al. 1997. Mycologia 89: 199-219; Hanada RE, et al. 2010. Fungal Biology 114:901-910; Del Olmo-Ruiz M, Arnold AE. 2014. Mycologia 106:8-21; Tedersoo L, et al. 2014. Science 346:1256688; Irinyi L, et al. 2015. Medical Mycology 53:313-337							s__Acremonium_nepalense
k__Fungi;p__Ascomycota;p__Ascomycota_unclassified;p__Ascomycota_unclassified;p__Ascomycota_unclassified;p__Ascomycota_unclassified;p__Ascomycota_unclassified;	0	0.00233781	0	0	0	0.396167	0.00468307	0	M03696_61_000000000_C9WMF_1_1101_19027_7878_141	-	-	-	-	-							p__Ascomycota_unclassified
k__Fungi;p__Ascomycota;c__Leotiomycetes;o__Thelebolales;f__Pseudeurotiaceae;g__Pseudogymnoascus;s__Pseudogymnoascus_roseus;	0	0	0	0.430062	0	0	0	0	M03696_61_000000000_C9WMF_1_1102_24114_16474_153	Pseudogymnoascus	Pathotroph-Saprotroph-Symbiotroph	Animal Pathogen-Soil Saprotroph	Possible	Minnis AM, Lindner DL. 2013. Fungal Biology 117:638-649; Tedersoo L, et al. 2014. Science 346:1256688							s__Pseudogymnoascus_roseus
k__Fungi;p__Ascomycota;c__Sordariomycetes;o__Hypocreales;f__Stachybotryaceae;g__unclassified_Stachybotryaceae;s__Stachybotryaceae_sp;	0.00668271	0.14962	0.00477361	0.0132735	0.0538962	0.0272365	0.0561969	0.0751691	M03696_61_000000000_C9WMF_1_1112_12239_11743_132	Hypocreales	Saprotroph	Undefined Saprotroph	Possible	Sterkenburg E, et al. 2015. New Phytologist 207:1145-1158							s__Stachybotryaceae_sp
k__Fungi;k__Fungi_unclassified;k__Fungi_unclassified;k__Fungi_unclassified;k__Fungi_unclassified;k__Fungi_unclassified;k__Fungi_unclassified;	0	0.00935126	0.155142	0.00530941	0.0157197	0.00990418	0.0725876	0.108578	M03696_68_000000000_CJJBV_1_1101_4147_19535_292	-	-	-	-	-							k__Fungi_unclassified
k__Fungi;p__Ascomycota;c__Sordariomycetes;o__Hypocreales;f__Nectriaceae;g__Fusarium;g__Fusarium_unclassified;	0.0467789	0.0490941	0.00477361	0.0106188	0.0179654	0.141135	0.0444892	0.0445447	M03696_76_000000000_CTCGJ_1_1101_22531_1498_130	Fusarium	Pathotroph-Saprotroph-Symbiotroph	Animal Pathogen-Endophyte-Lichen Parasite-Plant Pathogen-Soil Saprotroph-Wood Saprotroph	Possible	Duncan CG, Eslyn WE. 1966. Mycologia 58:642-664; Seehann G, et al. 1975. List of Fungi in Soft-Rot Tissue Tests. Institute fur Holzbiologie und Holzschutz, Bundesforschungsanstalt fur Forst - und Holzwirtshaft, Hamburg - Lohbrugge, Germany; Costa IPMW, et al. 2012. Mycotaxon 119:26; Tedersoo L, et al. 2014. Science 346:1256688; Irinyi L, et al. 2015. Medical Mycology 53:313-337; Schroers et al. 2…							g__Fusarium_unclassified
k__Fungi;p__Ascomycota;c__Sordariomycetes;o__Trichosphaeriales;f__Trichosphaeriaceae;g__Nigrospora;s__Nigrospora_oryzae;	0.00222757	0.00935126	0.0716042	0.169901	0.00449135	0.0173323	0.0538553	0.0306245	M03696_61_000000000_C9WMF_1_1113_8121_8356_137	Nigrospora	Saprotroph	Undefined Saprotroph	Probable	Tedersoo L, et al. 2014. Science 346:1256688							s__Nigrospora_oryzae
k__Fungi;p__Ascomycota;c__Dothideomycetes;o__Pleosporales;f__Pleosporaceae;g__Alternaria;g__Alternaria_unclassified;	0.00445514	0.0467563	0.0596701	0	0.062879	0.0817095	0.0725876	0.00278404	M03696_61_000000000_C9WMF_1_1105_6723_8499_132	Alternaria	Pathotroph-Saprotroph-Symbiotroph	Animal Pathogen-Endophyte-Plant Pathogen-Wood Saprotroph	Possible	Duncan CG, Eslyn WE. 1966. Mycologia 58:642-664; Seehann G, et al. 1975. List of Fungi in Soft-Rot Tissue Tests. Institute fur Holzbiologie und Holzschutz, Bundesforschungsanstalt fur Forst - und Holzwirtshaft, Hamburg - Lohbrugge, Germany; Tedersoo L, et al. 2014. Science 346:125688							g__Alternaria_unclassified
k__Fungi;p__Ascomycota;c__Sordariomycetes;o__Microascales;f__unclassified_Microascales;g__unclassified_Microascales;s__Microascales_sp;	0.0222757	0.0210403	0.0143208	0.0106188	0.0359308	0.0371407	0.0796122	0.128066	M03696_76_000000000_CTCGJ_1_2110_18962_2770_130	-	-	-	-	-							s__Microascales_sp
k__Fungi;p__Ascomycota;c__Sordariomycetes;o__Glomerellales;f__Plectosphaerellaceae;g__Gibellulopsis;s__Gibellulopsis_nigrescens;	0.0378687	0.20339	0	0.00530941	0.0157197	0.00742813	0.0187323	0.0361925	M03696_76_000000000_CTCGJ_1_1101_26042_13602_136	Gibellulopsis	Pathotroph	Plant Pathogen	Probable	Tedersoo L, et al. 2014. Science 346:1256688							s__Gibellulopsis_nigrescens
k__Fungi;p__Ascomycota;c__Sordariomycetes;o__Hypocreales;o__Hypocreales_unclassified;o__Hypocreales_unclassified;o__Hypocreales_unclassified;	0.00668271	0.0163647	0.0143208	0.00796411	0.0426679	0.0742813	0.112394	0.0556808	M03696_61_000000000_C9WMF_1_2104_16053_15682_145	Hypocreales	Saprotroph	Undefined Saprotroph	Possible	Sterkenburg E, et al. 2015. New Phytologist 207:1145-1158							o__Hypocreales_unclassified
k__Fungi;p__Ascomycota;c__Dothideomycetes;o__Pleosporales;f__Torulaceae;g__Dendryphion;s__Dendryphion_europaeum;	0.0200481	0.0327294	0.0190944	0.0159282	0.0426679	0.0222844	0.0561969	0.122498	M03696_61_000000000_C9WMF_1_1111_9170_15466_132	Dendryphion	Pathotroph	Plant Pathogen	Probable	Tedersoo L, et al. 2014. Science 346:1256688							s__Dendryphion_europaeum
k__Fungi;p__Ascomycota;c__Sordariomycetes;o__Xylariales;f__unclassified_Xylariales;g__unclassified_Xylariales;s__Xylariales_sp;	0.00222757	0.219755	0	0.0424752	0.0157197	0.0173323	0.00468307	0.0139202	M03696_68_000000000_CJJBV_1_1105_28559_13216_293	-	-	-	-	-							s__Xylariales_sp
k__Fungi;p__Ascomycota;c__Dothideomycetes;o__Pleosporales;f__Phaeosphaeriaceae;g__unclassified_Phaeosphaeriaceae;s__Phaeosphaeriaceae_sp;	0.294039	0	0	0	0	0	0	0	M03696_61_000000000_C9WMF_1_1115_20358_23974_145	Phaeosphaeriaceae	Pathotroph-Saprotroph	Fungal Parasite-Plant Pathogen-Plant Saprotroph	Probable	Cannon PF, Kirk PM. 2007. Fungal Families of the World. CAB International, Cambridge							s__Phaeosphaeriaceae_sp
k__Fungi;p__Ascomycota;c__Sordariomycetes;o__Hypocreales;f__unclassified_Hypocreales;g__unclassified_Hypocreales;s__Hypocreales_sp;	0.00891027	0.0116891	0.00716042	0.00796411	0.0269481	0.13123	0.0468307	0.0863053	M03696_61_000000000_C9WMF_1_1116_3201_6942_145	Hypocreales	Saprotroph	Undefined Saprotroph	Possible	Sterkenburg E, et al. 2015. New Phytologist 207:1145-1158							s__Hypocreales_sp
k__Fungi;p__Ascomycota;c__Leotiomycetes;o__Helotiales;o__Helotiales_unclassified;o__Helotiales_unclassified;o__Helotiales_unclassified;	0.253943	0	0.00238681	0	0.0314395	0	0.00468307	0	M03696_76_000000000_CTCGJ_1_1101_21796_4308_130	-	-	-	-	-							o__Helotiales_unclassified
k__Fungi;p__Ascomycota;c__Sordariomycetes;o__Sordariales;f__Chaetomiaceae;f__Chaetomiaceae_unclassified;f__Chaetomiaceae_unclassified;	0	0	0.00238681	0	0.0112284	0.307029	0	0	M03696_76_000000000_CTCGJ_1_1103_14166_14949_140	Chaetomiaceae	Pathotroph-Saprotroph-Symbiotroph	Animal Pathogen-Dung Saprotroph-Endophyte-Epiphyte-Plant Saprotroph-Wood Saprotroph	Possible	Seehann G, et al. 1975. List of Fungi in Soft-Rot Tissue Tests. Institute fur Holzbiologie und Holzschutz, Bundesforschungsanstalt fur Forst - und Holzwirtshaft, Hamburg - Lohbrugge, Germany; Cannon PF, Kirk PM. 2007. Fungal Families of the World. CAB International, Cambridge; Bills GF, et al. 2013. Current Opinion in microbiology, 16:549-565; Tedersoo L, et al. 2014. Science 346:1256688; Irinyi …							f__Chaetomiaceae_unclassified
k__Fungi;p__Ascomycota;c__Sordariomycetes;o__Hypocreales;f__Clavicipitaceae;f__Clavicipitaceae_unclassified;f__Clavicipitaceae_unclassified;	0.00891027	0.0350672	0.0190944	0.0212376	0.0224568	0.0321886	0.0889784	0.0918734	M03696_61_000000000_C9WMF_1_1113_19036_15000_146	Hypocreales	Saprotroph	Undefined Saprotroph	Possible	Sterkenburg E, et al. 2015. New Phytologist 207:1145-1158							f__Clavicipitaceae_unclassified
k__Fungi;p__Ascomycota;c__Leotiomycetes;o__Thelebolales;f__Pseudeurotiaceae;g__Geomyces;s__Geomyces_sp;	0.0111378	0.0116891	0.0358021	0.0424752	0.0247024	0.0470448	0.0842953	0.0556808	M03696_61_000000000_C9WMF_1_1115_13746_13939_134	Geomyces	Saprotroph	Soil Saprotroph	Probable	Minnis AM, Lindner DL. 2013. Fungal Biology 117:638-649; Tedersoo L, et al. 2014. Science 346:1256688							s__Geomyces_sp
k__Fungi;p__Ascomycota;c__Sordariomycetes;o__Microascales;f__Halosphaeriaceae;g__unclassified_Halosphaeriaceae;s__Halosphaeriaceae_sp;	0.00891027	0.00701344	0.241067	0.0026547	0.0202111	0.0148563	0.00234154	0.00278404	M03696_61_000000000_C9WMF_1_2106_10344_18195_144	Halosphaeriaceae	Saprotroph	Undefined Saprotroph-Wood Saprotroph	Probable	Cannon PF, Kirk PM. 2007. Fungal Families of the World. CAB International, Cambridge							s__Halosphaeriaceae_sp
k__Fungi;p__Ascomycota;c__Eurotiomycetes;o__Eurotiales;f__Trichocomaceae;g__Talaromyces;g__Talaromyces_unclassified;	0.015593	0.00467563	0.00477361	0.00530941	0.112284	0.0173323	0.0702461	0.0723851	M03696_61_000000000_C9WMF_1_1105_13811_18076_134	Talaromyces	Saprotroph	Undefined Saprotroph	Probable	Tedersoo L, et al. 2014. Science 346:1256688							g__Talaromyces_unclassified
k__Fungi;p__Ascomycota;c__Eurotiomycetes;o__Chaetothyriales;f__Herpotrichiellaceae;g__Exophiala;g__Exophiala_unclassified;	0.00222757	0	0	0	0.271727	0	0	0.00278404	M03696_68_000000000_CJJBV_1_1108_17270_12195_294	Exophiala	Pathotroph-Saprotroph	Animal Pathogen-Undefined Saprotroph	Probable	Tedersoo L, et al. 2014. Science 346:1256688, Nagy GL, et al. 2014. Nature Communications 5:4471							g__Exophiala_unclassified
k__Fungi;p__Ascomycota;c__Sordariomycetes;o__Xylariales;f__Xylariaceae;f__Xylariaceae_unclassified;f__Xylariaceae_unclassified;	0	0.287551	0	0	0	0	0	0	M03696_76_000000000_CTCGJ_1_1101_8653_6144_136	Xylariaceae	Pathotroph-Saprotroph-Symbiotroph	Dung Saprotroph-Endophyte-Plant Pathogen-Undefined Saprotroph	Probable	Cannon PF, Kirk PM. 2007. Fungal Families of the World. CAB International, Cambridge							f__Xylariaceae_unclassified
k__Fungi;p__Ascomycota;c__Sordariomycetes;o__Hypocreales;f__Hypocreaceae;g__Trichoderma;g__Trichoderma_unclassified;	0.00668271	0.0187025	0.00477361	0.0796411	0.0247024	0.0396167	0.0421477	0.0779532	M03696_76_000000000_CTCGJ_1_1109_14337_9178_136	Hypocreales	Saprotroph	Undefined Saprotroph	Possible	Sterkenburg E, et al. 2015. New Phytologist 207:1145-1158							g__Trichoderma_unclassified
k__Fungi;p__Ascomycota;c__Dothideomycetes;o__Tubeufiales;f__Tubeufiaceae;g__unclassified_Tubeufiaceae;s__Tubeufiaceae_sp;	0	0	0	0	0.247024	0	0	0	M03696_76_000000000_CTCGJ_1_1101_10516_14647_139	Tubeufiaceae	Pathotroph-Saprotroph	Animal Pathogen-Undefined Saprotroph	Probable	Cannon PF, Kirk PM. 2007. Fungal Families of the World. CAB International, Cambridge							s__Tubeufiaceae_sp
k__Fungi;p__Ascomycota;c__Dothideomycetes;o__Pleosporales;f__Phaeosphaeriaceae;f__Phaeosphaeriaceae_unclassified;f__Phaeosphaeriaceae_unclassified;	0	0.0163647	0.0214813	0.0451299	0.069616	0.0198084	0.0140492	0.0835213	M03696_61_000000000_C9WMF_1_1101_7156_23255_137	Phaeosphaeriaceae	Pathotroph-Saprotroph	Fungal Parasite-Plant Pathogen-Plant Saprotroph	Probable	Cannon PF, Kirk PM. 2007. Fungal Families of the World. CAB International, Cambridge							f__Phaeosphaeriaceae_unclassified
k__Fungi;p__Ascomycota;c__Dothideomycetes;o__Pleosporales;f__Lophiostomataceae;g__Trichometasphaeria;s__Trichometasphaeria_sp;	0.0222757	0.0163647	0.00954722	0.0159282	0.0471592	0.00742813	0.0234154	0.128066	M03696_61_000000000_C9WMF_1_1104_12534_11623_140	Trichometasphaeria	Saprotroph	Undefined Saprotroph	Probable	Tedersoo L, et al. 2014. Science 346:1256688							s__Trichometasphaeria_sp
k__Fungi;p__Ascomycota;c__Sordariomycetes;o__Sordariales;f__Lasiosphaeriaceae;g__Podospora;s__Podospora_sp;	0	0.00467563	0.133661	0.00530941	0	0.00495209	0.0866369	0.0194883	M03696_76_000000000_CTCGJ_1_1101_20071_9933_142	Podospora	Saprotroph-Symbiotroph	Dung Saprotroph-Endophyte-Litter Saprotroph-Undefined Saprotroph	Possible	Bell A. 1983. Dung Fungi: An Illustrated Guide to Coprophilous Fungi in New Zealand. Victoria University Press, Wellington; Tedersoo L, et al. 2014. Science 346:1256688; David AS, et al. 2016. Microbial Ecology 71:912-926; Purahong W, et al. 2016. Molecular Ecology 25:4059-4074 (as litter saprotroph)							s__Podospora_sp
k__Fungi;p__Ascomycota;c__Dothideomycetes;o__Pleosporales;f__Leptosphaeriaceae;g__Plenodomus;s__Plenodomus_biglobosus;	0.0111378	0.00701344	0.00954722	0	0.186391	0.00742813	0.00702461	0.00556808	M03696_61_000000000_C9WMF_1_1110_4855_20635_153	Plenodomus	Saprotroph	Undefined Saprotroph	Probable	Tedersoo L, et al. 2014. Science 346:1256688							s__Plenodomus_biglobosus
k__Fungi;p__Ascomycota;c__Sordariomycetes;o__Coniochaetales;f__Coniochaetaceae;g__Coniochaeta;s__Coniochaeta_canina;	0.00891027	0.0163647	0.00954722	0.0318564	0.0157197	0.0321886	0.0679046	0.069601	M03696_61_000000000_C9WMF_1_1115_13727_23863_149	Coniochaeta	Pathotroph-Saprotroph-Symbiotroph	Animal Pathogen-Dung Saprotroph-Endophyte-Lichen Parasite-Plant Pathogen-Undefined Saprotroph	Possible	Bell A. 1983. Dung Fungi: An Illustrated Guide to Coprophilous Fungi in New Zealand. Victoria University Press, Wellington; Damm U, et al. 2010. Persoonia 24:60-80; Costa IPMW, et al. 2012. Mycotaxon 119:26; Tedersoo L, et al. 2014. Science 346:1256688 (doi:10.1126/science.1256688); Irinyi L, et al. 2015. Medical Mycology 53:313-337; Lawrey JD, Diederich P. 2016. URL: http://www.lichenicolous.net…							s__Coniochaeta_canina
k__Fungi;p__Ascomycota;c__Sordariomycetes;o__Sordariales;o__Sordariales_unclassified;o__Sordariales_unclassified;o__Sordariales_unclassified;	0.00222757	0.00233781	0.152756	0.00530941	0	0.00247604	0.0725876	0.00278404	M03696_61_000000000_C9WMF_1_2103_12136_1449_156	-	-	-	-	-							o__Sordariales_unclassified
k__Fungi;p__Ascomycota;c__Leotiomycetes;o__Helotiales;f__Helotiaceae;g__Scytalidium;s__Scytalidium_circinatum;	0	0	0	0	0.220076	0	0	0	M03696_68_000000000_CJJBV_1_2113_11643_5683_301	Scytalidium	Saprotroph	Wood Saprotroph	Probable	Nilsson T. 1973. Studies on wood degradation and cellulolytic activity of microfungi. No. 104; Costa IPMW, et al. 2012. Mycotaxon 119:26; Tedersoo L, et al. 2014. Science 346:1256688; http://www.apsnet.org/publications/commonnames/Pages/default.aspx							s__Scytalidium_circinatum
k__Fungi;p__Ascomycota;c__Sordariomycetes;o__Hypocreales;f__Hypocreales_fam_Incertae_sedis;g__Sarocladium;s__Sarocladium_sp;	0	0.00467563	0	0	0.172917	0.0272365	0.00468307	0.0111362	M03696_61_000000000_C9WMF_1_2115_6335_10076_156	Sarocladium	Saprotroph	Undefined Saprotroph	Probable	Tedersoo L, et al. 2014. Science 346:1256688							s__Sarocladium_sp
k__Fungi;p__Ascomycota;c__Sordariomycetes;o__Sordariales;f__Lasiosphaeriaceae;g__Podospora;s__Podospora_sp;	0	0.0116891	0.102633	0.0132735	0.00449135	0.0247604	0.0444892	0.0222723	M03696_76_000000000_CTCGJ_1_2109_18341_16688_136	Podospora	Saprotroph-Symbiotroph	Dung Saprotroph-Endophyte-Litter Saprotroph-Undefined Saprotroph	Possible	Bell A. 1983. Dung Fungi: An Illustrated Guide to Coprophilous Fungi in New Zealand. Victoria University Press, Wellington; Tedersoo L, et al. 2014. Science 346:1256688; David AS, et al. 2016. Microbial Ecology 71:912-926; Purahong W, et al. 2016. Molecular Ecology 25:4059-4074 (as litter saprotroph)							s__Podospora_sp
k__Fungi;p__Ascomycota;c__Leotiomycetes;o__Helotiales;f__Myxotrichaceae;g__Oidiodendron;s__Oidiodendron_cereale;	0	0.00935126	0.00716042	0.00796411	0.0202111	0.0173323	0.0444892	0.111362	M03696_61_000000000_C9WMF_1_2114_25357_21545_136	Oidiodendron	Pathotroph-Symbiotroph	Ericoid Mycorrhizal	Probable	Newsham 2011. New Phytologist 190:783-793 (as DSE)							s__Oidiodendron_cereale
k__Fungi;p__Ascomycota;c__Sordariomycetes;o__Hypocreales;f__Clavicipitaceae;g__Metarhizium;s__Metarhizium_carneum;	0.015593	0.0187025	0.00716042	0.00530941	0.0134741	0.0396167	0.0234154	0.0863053	M03696_61_000000000_C9WMF_1_1110_26303_11589_144	Metarhizium	Pathotroph	Animal Pathogen	Probable	Tedersoo L, et al. 2014. Science 346:1256688							s__Metarhizium_carneum
k__Fungi;p__Basidiomycota;c__Tremellomycetes;o__Tremellales;f__Bulleribasidiaceae;g__Vishniacozyma;s__Vishniacozyma_victoriae;	0.00668271	0.0771479	0.0214813	0	0.0381765	0.0470448	0.00234154	0	M03696_61_000000000_C9WMF_1_1105_6977_10442_132	Tremellales	Pathotroph-Saprotroph-Symbiotroph	Fungal Parasite-Undefined Saprotroph	Possible	Sterkenburg E, et al. 2015. New Phytologist 207:1145-1158							s__Vishniacozyma_victoriae
k__Fungi;p__Ascomycota;c__Sordariomycetes;o__Hypocreales;f__Stachybotryaceae;g__unclassified_Stachybotryaceae;s__Stachybotryaceae_sp;	0	0.0303916	0.0429625	0.0026547	0	0.0198084	0.0889784	0.0111362	M03696_61_000000000_C9WMF_1_2117_18939_1242_144	Hypocreales	Saprotroph	Undefined Saprotroph	Possible	Sterkenburg E, et al. 2015. New Phytologist 207:1145-1158							s__Stachybotryaceae_sp
k__Fungi;p__Ascomycota;c__Sordariomycetes;o__Hypocreales;f__Clavicipitaceae;g__Metarhizium;s__Metarhizium_marquandii;	0.00668271	0.0233781	0.00954722	0.0424752	0.00449135	0.0371407	0.0468307	0.0334085	M03696_61_000000000_C9WMF_1_1111_18735_24766_160	Metarhizium	Pathotroph	Animal Pathogen	Probable	Tedersoo L, et al. 2014. Science 346:1256688							s__Metarhizium_marquandii
k__Fungi;p__Ascomycota;c__Sordariomycetes;o__Hypocreales;f__Nectriaceae;g__Fusarium;g__Fusarium_unclassified;	0.0645995	0.025716	0.00238681	0.0106188	0.00224568	0.0396167	0.0163908	0.0334085	M03696_68_000000000_CJJBV_1_1102_7046_20500_297	Fusarium	Pathotroph-Saprotroph-Symbiotroph	Animal Pathogen-Endophyte-Lichen Parasite-Plant Pathogen-Soil Saprotroph-Wood Saprotroph	Possible	Duncan CG, Eslyn WE. 1966. Mycologia 58:642-664; Seehann G, et al. 1975. List of Fungi in Soft-Rot Tissue Tests. Institute fur Holzbiologie und Holzschutz, Bundesforschungsanstalt fur Forst - und Holzwirtshaft, Hamburg - Lohbrugge, Germany; Costa IPMW, et al. 2012. Mycotaxon 119:26; Tedersoo L, et al. 2014. Science 346:1256688; Irinyi L, et al. 2015. Medical Mycology 53:313-337; Schroers et al. 2…							g__Fusarium_unclassified
k__Fungi;p__Ascomycota;c__Sordariomycetes;o__Hypocreales;f__Hypocreaceae;g__Monocillium;s__Monocillium_indicum;	0.00222757	0.025716	0.0405757	0.0238923	0.0291938	0.0222844	0.03044	0.0194883	M03696_61_000000000_C9WMF_1_1115_26285_20921_160	Monocillium	Saprotroph	Undefined Saprotroph	Probable	Tedersoo L, et al. 2014. Science 346:1256688							s__Monocillium_indicum
k__Fungi;p__Ascomycota;c__Sordariomycetes;o__Sordariales;f__Chaetomiaceae;g__Chaetomium;s__Chaetomium_globosum;	0.0111378	0.00467563	0.011934	0.00796411	0.00898271	0.0148563	0.0538553	0.0890893	M03696_61_000000000_C9WMF_1_2109_8015_13375_136	Chaetomium	Pathotroph-Saprotroph-Symbiotroph	Animal Pathogen-Dung Saprotroph-Endophyte-Epiphyte-Plant Saprotroph-Wood Saprotroph	Possible	Seehann G, et al. 1975. List of Fungi in Soft-Rot Tissue Tests. Institute fur Holzbiologie und Holzschutz, Bundesforschungsanstalt fur Forst - und Holzwirtshaft, Hamburg - Lohbrugge, Germany; Cannon PF, Kirk PM. 2007. Fungal Families of the World. CAB International, Cambridge; Bills GF, et al. 2013. Current Opinion in microbiology, 16:549-565; Tedersoo L, et al. 2014. Science 346:1256688; Irinyi …							s__Chaetomium_globosum
k__Fungi;p__Ascomycota;c__Sordariomycetes;o__Xylariales;f__unclassified_Xylariales;g__unclassified_Xylariales;s__Xylariales_sp;	0.015593	0.0280538	0	0.0106188	0.0134741	0.0420928	0.0234154	0.0612489	M03696_68_000000000_CJJBV_1_2108_25278_22253_292	-	-	-	-	-							s__Xylariales_sp
k__Fungi;p__Ascomycota;c__Leotiomycetes;o__Helotiales;f__Helotiales_fam_Incertae_sedis;g__Cadophora;s__Cadophora_luteo-olivacea;	0	0	0	0	0.16618	0	0	0.00835213	M03696_61_000000000_C9WMF_1_1102_10131_22299_153	Cadophora	Symbiotroph	Endophyte	Highly Probable	Tedersoo L, et al. 2010. Mycorrhiza 20:217-263; Newsham 2011. New Phytologist 190:783-793 (as DSE)							s__Cadophora_luteo-olivacea
k__Fungi;p__Ascomycota;c__Pezizomycetes;o__Pezizales;f__Ascobolaceae;g__Ascobolus;s__Ascobolus_sp;	0.015593	0.0140269	0	0.0292017	0.0202111	0	0.0421477	0.0723851	M03696_61_000000000_C9WMF_1_1103_7020_18200_136	Ascobolus	Saprotroph	Dung Saprotroph-Wood Saprotroph	Probable	Duncan CG, Eslyn WE. 1966. Mycologia 58:642-645; Bell A. 83. Dung Fungi: An Illustrated Guide to Coprophilous Fungi in New Zealand. Victoria University Press, Wellington; Tedersoo L, et al. 2014. Science 346:1256691							s__Ascobolus_sp
k__Fungi;p__Ascomycota;c__Pezizomycetes;o__Pezizales;f__Tuberaceae;g__unclassified_Tuberaceae;s__Tuberaceae_sp;	0	0.00233781	0	0	0	0.00247604	0.173274	0	M03696_76_000000000_CTCGJ_1_1112_14171_7707_136	Tuberaceae	Symbiotroph	Ectomycorrhizal	Probable	Cannon PF, Kirk PM. 2007. Fungal Families of the World. CAB International, Cambridge							s__Tuberaceae_sp
k__Fungi;p__Ascomycota;c__Sordariomycetes;o__Xylariales;f__Xylariaceae;f__Xylariaceae_unclassified;f__Xylariaceae_unclassified;	0.00222757	0.140269	0	0	0.00449135	0.0297125	0	0	M03696_61_000000000_C9WMF_1_2117_9063_24121_132	Xylariaceae	Pathotroph-Saprotroph-Symbiotroph	Dung Saprotroph-Endophyte-Plant Pathogen-Undefined Saprotroph	Probable	Cannon PF, Kirk PM. 2007. Fungal Families of the World. CAB International, Cambridge							f__Xylariaceae_unclassified
k__Fungi;p__Ascomycota;c__Sordariomycetes;o__Xylariales;f__unclassified_Xylariales;g__unclassified_Xylariales;s__Xylariales_sp;	0.0200481	0.0280538	0.0190944	0	0.0381765	0.0173323	0.0257569	0.0278404	M03696_61_000000000_C9WMF_1_1104_26619_10858_136	-	-	-	-	-							s__Xylariales_sp
k__Fungi;p__Ascomycota;c__Sordariomycetes;o__Hypocreales;f__Hypocreaceae;g__Trichoderma;g__Trichoderma_unclassified;	0.0267308	0.0140269	0.00716042	0.0106188	0.0112284	0.0222844	0.065563	0.0194883	M03696_76_000000000_CTCGJ_1_1102_21329_12039_130	Hypocreales	Saprotroph	Undefined Saprotroph	Possible	Sterkenburg E, et al. 2015. New Phytologist 207:1145-1158							g__Trichoderma_unclassified
k__Fungi;p__Ascomycota;c__Sordariomycetes;o__Sordariales;f__Chaetomiaceae;g__Chaetomium;s__Chaetomium_angustispirale;	0	0.00233781	0.0262549	0	0.00224568	0.146087	0	0	M03696_61_000000000_C9WMF_1_1101_23172_7964_153	Chaetomium	Pathotroph-Saprotroph-Symbiotroph	Animal Pathogen-Dung Saprotroph-Endophyte-Epiphyte-Plant Saprotroph-Wood Saprotroph	Possible	Seehann G, et al. 1975. List of Fungi in Soft-Rot Tissue Tests. Institute fur Holzbiologie und Holzschutz, Bundesforschungsanstalt fur Forst - und Holzwirtshaft, Hamburg - Lohbrugge, Germany; Cannon PF, Kirk PM. 2007. Fungal Families of the World. CAB International, Cambridge; Bills GF, et al. 2013. Current Opinion in microbiology, 16:549-565; Tedersoo L, et al. 2014. Science 346:1256688; Irinyi …							s__Chaetomium_angustispirale
k__Fungi;p__Ascomycota;c__Pezizomycetes;o__Pezizales;f__Pyronemataceae;g__Geopyxis;g__Geopyxis_unclassified;	0.00668271	0.0794857	0	0	0.0202111	0.0495209	0.0140492	0	M03696_76_000000000_CTCGJ_1_1111_9139_5215_130	Geopyxis	Symbiotroph	Ectomycorrhizal	Possible	Rinaldi AC, et al. 2008. Fungal Diversity 33:1-45 (ECM); Tedersoo L, et al. 2010. Mycorrhiza 20:217-263 (not ECM)							g__Geopyxis_unclassified
k__Fungi;p__Ascomycota;c__Sordariomycetes;o__Hypocreales;f__Stachybotryaceae;g__unclassified_Stachybotryaceae;s__Stachybotryaceae_sp;	0.00222757	0	0.00238681	0	0.139232	0.00990418	0.00702461	0	M03696_61_000000000_C9WMF_1_2117_7839_4619_136	Hypocreales	Saprotroph	Undefined Saprotroph	Possible	Sterkenburg E, et al. 2015. New Phytologist 207:1145-1158							s__Stachybotryaceae_sp
k__Fungi;p__Ascomycota;c__Pezizomycetes;o__Pezizales;f__Ascobolaceae;g__Ascobolus;s__Ascobolus_sp;	0	0	0	0	0.15046	0.00990418	0	0	M03696_76_000000000_CTCGJ_1_1101_24237_10495_139	Ascobolus	Saprotroph	Dung Saprotroph-Wood Saprotroph	Probable	Duncan CG, Eslyn WE. 1966. Mycologia 58:642-645; Bell A. 83. Dung Fungi: An Illustrated Guide to Coprophilous Fungi in New Zealand. Victoria University Press, Wellington; Tedersoo L, et al. 2014. Science 346:1256691							s__Ascobolus_sp
k__Fungi;p__Ascomycota;c__Sordariomycetes;o__Hypocreales;f__Hypocreaceae;g__Trichoderma;g__Trichoderma_unclassified;	0.00222757	0.0116891	0	0.0026547	0	0.00247604	0.114735	0.0361925	M03696_76_000000000_CTCGJ_1_2101_25934_22282_130	Hypocreales	Saprotroph	Undefined Saprotroph	Possible	Sterkenburg E, et al. 2015. New Phytologist 207:1145-1158							g__Trichoderma_unclassified
k__Fungi;p__Ascomycota;c__Sordariomycetes;o__Hypocreales;o__Hypocreales_unclassified;o__Hypocreales_unclassified;o__Hypocreales_unclassified;	0	0.0888369	0.0310285	0	0.0381765	0.00247604	0	0	M03696_68_000000000_CJJBV_1_1113_9911_8306_293	Hypocreales	Saprotroph	Undefined Saprotroph	Possible	Sterkenburg E, et al. 2015. New Phytologist 207:1145-1158							o__Hypocreales_unclassified
k__Fungi;p__Ascomycota;c__Sordariomycetes;o__Sordariales;f__Lasiosphaeriaceae;g__Podospora;s__Podospora_sp;	0	0.00233781	0.0453493	0.0159282	0.00449135	0.0346646	0.0327815	0.0361925	M03696_76_000000000_CTCGJ_1_1115_19265_18489_137	Podospora	Saprotroph-Symbiotroph	Dung Saprotroph-Endophyte-Litter Saprotroph-Undefined Saprotroph	Possible	Bell A. 1983. Dung Fungi: An Illustrated Guide to Coprophilous Fungi in New Zealand. Victoria University Press, Wellington; Tedersoo L, et al. 2014. Science 346:1256688; David AS, et al. 2016. Microbial Ecology 71:912-926; Purahong W, et al. 2016. Molecular Ecology 25:4059-4074 (as litter saprotroph)							s__Podospora_sp
k__Fungi;p__Ascomycota;c__Sordariomycetes;o__Hypocreales;f__Hypocreaceae;g__Trichoderma;g__Trichoderma_unclassified;	0.015593	0.0163647	0.0238681	0.0106188	0	0.0222844	0.0561969	0.0194883	M03696_68_000000000_CJJBV_1_1115_20425_13601_292	Hypocreales	Saprotroph	Undefined Saprotroph	Possible	Sterkenburg E, et al. 2015. New Phytologist 207:1145-1158							g__Trichoderma_unclassified
k__Fungi;p__Ascomycota;c__Dothideomycetes;o__Tubeufiales;f__Tubeufiaceae;g__unclassified_Tubeufiaceae;s__Tubeufiaceae_sp;	0	0	0	0	0.15046	0.00247604	0	0	M03696_76_000000000_CTCGJ_1_1101_19376_9689_139	Tubeufiaceae	Pathotroph-Saprotroph	Animal Pathogen-Undefined Saprotroph	Probable	Cannon PF, Kirk PM. 2007. Fungal Families of the World. CAB International, Cambridge							s__Tubeufiaceae_sp
k__Fungi;p__Ascomycota;c__Sordariomycetes;o__Sordariales;f__Chaetomiaceae;g__Chaetomium;g__Chaetomium_unclassified;	0	0	0.121727	0	0.00898271	0.00990418	0.0140492	0.00835213	M03696_76_000000000_CTCGJ_1_1104_15653_13444_137	Chaetomium	Pathotroph-Saprotroph-Symbiotroph	Animal Pathogen-Dung Saprotroph-Endophyte-Epiphyte-Plant Saprotroph-Wood Saprotroph	Possible	Seehann G, et al. 1975. List of Fungi in Soft-Rot Tissue Tests. Institute fur Holzbiologie und Holzschutz, Bundesforschungsanstalt fur Forst - und Holzwirtshaft, Hamburg - Lohbrugge, Germany; Cannon PF, Kirk PM. 2007. Fungal Families of the World. CAB International, Cambridge; Bills GF, et al. 2013. Current Opinion in microbiology, 16:549-565; Tedersoo L, et al. 2014. Science 346:1256688; Irinyi …							g__Chaetomium_unclassified
k__Fungi;p__Ascomycota;c__Eurotiomycetes;o__Eurotiales;f__Trichocomaceae;g__Talaromyces;g__Talaromyces_unclassified;	0.00222757	0.00467563	0.00954722	0.0185829	0.00898271	0.0272365	0.0398061	0.0584649	M03696_61_000000000_C9WMF_1_2118_12158_10723_138	Talaromyces	Saprotroph	Undefined Saprotroph	Probable	Tedersoo L, et al. 2014. Science 346:1256688							g__Talaromyces_unclassified
k__Fungi;p__Ascomycota;c__Leotiomycetes;o__Helotiales;f__unclassified_Helotiales;g__unclassified_Helotiales;s__Helotiales_sp;	0.00445514	0.00701344	0.00716042	0.0026547	0.00449135	0.00990418	0.00468307	0.136418	M03696_61_000000000_C9WMF_1_1106_16016_19262_153	-	-	-	-	-							s__Helotiales_sp
k__Fungi;p__Ascomycota;c__Sordariomycetes;o__Hypocreales;f__unclassified_Hypocreales;g__unclassified_Hypocreales;s__Hypocreales_sp;	0	0	0	0	0.00224568	0	0.145175	0.00278404	M03696_68_000000000_CJJBV_1_2118_21083_19105_298	Hypocreales	Saprotroph	Undefined Saprotroph	Possible	Sterkenburg E, et al. 2015. New Phytologist 207:1145-1158							s__Hypocreales_sp
k__Fungi;p__Ascomycota;c__Dothideomycetes;o__Pleosporales;f__Sporormiaceae;g__Preussia;s__Preussia_sp;	0.00222757	0.0210403	0	0.0185829	0	0.0123802	0.0444892	0.064033	M03696_61_000000000_C9WMF_1_1109_14540_5916_136	Sporormiaceae	Saprotroph	Dung Saprotroph-Plant Saprotroph	Probable	Cannon PF, Kirk PM. 2007. Fungal Families of the World. CAB International, Cambridge							s__Preussia_sp
k__Fungi;p__Ascomycota;c__Eurotiomycetes;o__Onygenales;f__Onygenaceae;g__Polytolypa;s__Polytolypa_hystricis;	0	0	0.0477361	0.0637129	0	0.00742813	0.00468307	0.0417606	M03696_61_000000000_C9WMF_1_2114_3494_18336_144	Polytolypa	Saprotroph	Undefined Saprotroph	Probable	Tedersoo L, et al. 2014. Science 346:1256688							s__Polytolypa_hystricis
k__Fungi;p__Ascomycota;c__Sordariomycetes;o__Sordariales;f__Lasiosphaeriaceae;f__Lasiosphaeriaceae_unclassified;f__Lasiosphaeriaceae_unclassified;	0	0.00233781	0.0286417	0.0318564	0.0269481	0.00247604	0.0187323	0.0501128	M03696_61_000000000_C9WMF_1_1107_22081_11641_145	Lasiosphaeriaceae	Saprotroph	Undefined Saprotroph	Probable	Cannon PF, Kirk PM. 2007. Fungal Families of the World. CAB International, Cambridge							f__Lasiosphaeriaceae_unclassified
k__Fungi;p__Ascomycota;c__Sordariomycetes;o__Sordariales;f__Lasiosphaeriaceae;f__Lasiosphaeriaceae_unclassified;f__Lasiosphaeriaceae_unclassified;	0	0.0140269	0.0525097	0.0292017	0	0.0198084	0.03044	0.0111362	M03696_76_000000000_CTCGJ_1_1102_9264_12780_136	Lasiosphaeriaceae	Saprotroph	Undefined Saprotroph	Probable	Cannon PF, Kirk PM. 2007. Fungal Families of the World. CAB International, Cambridge							f__Lasiosphaeriaceae_unclassified
k__Fungi;p__Ascomycota;c__Dothideomycetes;o__Pleosporales;f__Leptosphaeriaceae;g__unclassified_Leptosphaeriaceae;s__Leptosphaeriaceae_sp;	0.00668271	0.0841613	0	0.00530941	0.0112284	0.0222844	0.00234154	0.0167043	M03696_61_000000000_C9WMF_1_1101_15258_19574_152	Leptosphaeriaceae	Pathotroph-Saprotroph	Plant Pathogen-Wood Saprotroph	Probable	Cannon PF, Kirk PM. 2007. Fungal Families of the World. CAB International, Cambridge							s__Leptosphaeriaceae_sp
k__Fungi;p__Ascomycota;c__Sordariomycetes;o__Sordariales;f__unclassified_Sordariales;g__unclassified_Sordariales;s__Sordariales_sp;	0.0423238	0.0303916	0	0.00530941	0	0	0.065563	0	M03696_61_000000000_C9WMF_1_1101_19094_23210_149	-	-	-	-	-							s__Sordariales_sp
k__Fungi;p__Ascomycota;c__Pezizomycetes;o__Pezizales;f__Tuberaceae;g__unclassified_Tuberaceae;s__Tuberaceae_sp;	0	0	0.0548965	0	0	0.00247604	0.0889784	0	M03696_76_000000000_CTCGJ_1_1102_27713_12522_137	Tuberaceae	Symbiotroph	Ectomycorrhizal	Probable	Cannon PF, Kirk PM. 2007. Fungal Families of the World. CAB International, Cambridge							s__Tuberaceae_sp
k__Fungi;p__Ascomycota;c__Leotiomycetes;o__Helotiales;f__Helotiaceae;g__Tetracladium;s__Tetracladium_sp;	0	0.00701344	0	0	0.00224568	0.00247604	0.00468307	0.150338	M03696_61_000000000_C9WMF_1_1115_7076_9033_146	Tetracladium	Saprotroph	Undefined Saprotroph	Probable	Tedersoo L, et al. 2014. Science 346:1256688							s__Tetracladium_sp
k__Fungi;p__Ascomycota;c__Leotiomycetes;o__Helotiales;f__Helotiaceae;g__Articulospora;s__Articulospora_sp;	0.0111378	0.00467563	0.00954722	0.0132735	0.0202111	0.0594251	0.0117077	0.0194883	M03696_61_000000000_C9WMF_1_1116_6739_17923_132	Articulospora	Saprotroph	Undefined Saprotroph	Probable	Tedersoo L, et al. 2014. Science 346:1256688							s__Articulospora_sp
k__Fungi;p__Ascomycota;c__Eurotiomycetes;o__Eurotiales;f__Trichocomaceae;g__Talaromyces;g__Talaromyces_unclassified;	0.0133654	0.0116891	0.0238681	0.0106188	0.0112284	0.0198084	0.035123	0.0222723	M03696_61_000000000_C9WMF_1_2102_21975_16984_136	Talaromyces	Saprotroph	Undefined Saprotroph	Probable	Tedersoo L, et al. 2014. Science 346:1256688							g__Talaromyces_unclassified
k__Fungi;p__Ascomycota;c__Sordariomycetes;o__Sordariales;f__Lasiosphaeriaceae;g__Podospora;s__Podospora_sp;	0.00222757	0.00233781	0.0429625	0.0106188	0.00673703	0.00247604	0.0421477	0.0389766	M03696_76_000000000_CTCGJ_1_1114_8958_23493_130	Podospora	Saprotroph-Symbiotroph	Dung Saprotroph-Endophyte-Litter Saprotroph-Undefined Saprotroph	Possible	Bell A. 1983. Dung Fungi: An Illustrated Guide to Coprophilous Fungi in New Zealand. Victoria University Press, Wellington; Tedersoo L, et al. 2014. Science 346:1256688; David AS, et al. 2016. Microbial Ecology 71:912-926; Purahong W, et al. 2016. Molecular Ecology 25:4059-4074 (as litter saprotroph)							s__Podospora_sp
k__Fungi;p__Ascomycota;c__Sordariomycetes;o__Sordariales;f__Lasiosphaeriaceae;f__Lasiosphaeriaceae_unclassified;f__Lasiosphaeriaceae_unclassified;	0.00222757	0	0.0262549	0.0345111	0.00673703	0.00495209	0.0210738	0.0584649	M03696_76_000000000_CTCGJ_1_1105_3902_14771_137	Lasiosphaeriaceae	Saprotroph	Undefined Saprotroph	Probable	Cannon PF, Kirk PM. 2007. Fungal Families of the World. CAB International, Cambridge							f__Lasiosphaeriaceae_unclassified
k__Fungi;p__Ascomycota;c__Sordariomycetes;o__Sordariales;f__Chaetomiaceae;g__Chaetomium;g__Chaetomium_unclassified;	0	0.00701344	0.0167076	0.00796411	0.00224568	0.0495209	0.0608799	0	M03696_76_000000000_CTCGJ_1_1108_7132_9462_137	Chaetomium	Pathotroph-Saprotroph-Symbiotroph	Animal Pathogen-Dung Saprotroph-Endophyte-Epiphyte-Plant Saprotroph-Wood Saprotroph	Possible	Seehann G, et al. 1975. List of Fungi in Soft-Rot Tissue Tests. Institute fur Holzbiologie und Holzschutz, Bundesforschungsanstalt fur Forst - und Holzwirtshaft, Hamburg - Lohbrugge, Germany; Cannon PF, Kirk PM. 2007. Fungal Families of the World. CAB International, Cambridge; Bills GF, et al. 2013. Current Opinion in microbiology, 16:549-565; Tedersoo L, et al. 2014. Science 346:1256688; Irinyi …							g__Chaetomium_unclassified
k__Fungi;p__Ascomycota;c__Dothideomycetes;o__Capnodiales;o__Capnodiales_unclassified;o__Capnodiales_unclassified;o__Capnodiales_unclassified;	0.0133654	0.00467563	0.011934	0.0345111	0.00898271	0.0173323	0.0280984	0.0250564	M03696_61_000000000_C9WMF_1_2118_14566_5192_145	-	-	-	-	-							o__Capnodiales_unclassified
k__Fungi;p__Ascomycota;c__Sordariomycetes;o__Sordariales;f__Lasiosphaeriaceae;g__Schizothecium;s__Schizothecium_inaequale;	0	0	0	0.0026547	0	0	0.00234154	0.155906	M03696_76_000000000_CTCGJ_1_1108_13104_11577_142	Schizothecium	Saprotroph	Dung Saprotroph	Highly Probable	Bills GF, et al. 2013. Current Opinion in microbiology, 16:549-565; Tedersoo L, et al. 2014. Science 346:1256688							s__Schizothecium_inaequale
k__Fungi;p__Ascomycota;c__Dothideomycetes;o__Pleosporales;f__Didymellaceae;f__Didymellaceae_unclassified;f__Didymellaceae_unclassified;	0	0.00233781	0	0	0.11453	0	0.00234154	0.0111362	M03696_68_000000000_CJJBV_1_1101_24234_10597_301	Didymellaceae	Pathotroph-Saprotroph	Animal Pathogen-Plant Pathogen-Undefined Saprotroph	Possible	Tedersoo L, et al. 2014. Science 346:1256688 (doi:10.1126/science.1256688)							f__Didymellaceae_unclassified
k__Fungi;p__Ascomycota;c__Dothideomycetes;o__Pleosporales;f__Pleosporaceae;g__Alternaria;s__Alternaria_rosae;	0.00222757	0.00233781	0.00716042	0	0.0965641	0.00742813	0.00936615	0	M03696_61_000000000_C9WMF_1_1108_5104_7567_136	Alternaria	Pathotroph-Saprotroph-Symbiotroph	Animal Pathogen-Endophyte-Plant Pathogen-Wood Saprotroph	Possible	Duncan CG, Eslyn WE. 1966. Mycologia 58:642-664; Seehann G, et al. 1975. List of Fungi in Soft-Rot Tissue Tests. Institute fur Holzbiologie und Holzschutz, Bundesforschungsanstalt fur Forst - und Holzwirtshaft, Hamburg - Lohbrugge, Germany; Tedersoo L, et al. 2014. Science 346:125688							s__Alternaria_rosae
k__Fungi;p__Ascomycota;c__Sordariomycetes;o__Hypocreales;o__Hypocreales_unclassified;o__Hypocreales_unclassified;o__Hypocreales_unclassified;	0.015593	0.0140269	0.0143208	0.0106188	0.0247024	0.0148563	0.0187323	0.0194883	M03696_76_000000000_CTCGJ_1_1114_25938_4282_130	Hypocreales	Saprotroph	Undefined Saprotroph	Possible	Sterkenburg E, et al. 2015. New Phytologist 207:1145-1158							o__Hypocreales_unclassified
k__Fungi;p__Ascomycota;c__Sordariomycetes;o__Sordariales;f__Lasiosphaeriaceae;g__Podospora;s__Podospora_sp;	0	0	0.0262549	0.0026547	0	0	0.0983445	0	M03696_76_000000000_CTCGJ_1_1109_15006_22269_137	Podospora	Saprotroph-Symbiotroph	Dung Saprotroph-Endophyte-Litter Saprotroph-Undefined Saprotroph	Possible	Bell A. 1983. Dung Fungi: An Illustrated Guide to Coprophilous Fungi in New Zealand. Victoria University Press, Wellington; Tedersoo L, et al. 2014. Science 346:1256688; David AS, et al. 2016. Microbial Ecology 71:912-926; Purahong W, et al. 2016. Molecular Ecology 25:4059-4074 (as litter saprotroph)							s__Podospora_sp
k__Fungi;p__Ascomycota;c__Dothideomycetes;o__Pleosporales;o__Pleosporales_unclassified;o__Pleosporales_unclassified;o__Pleosporales_unclassified;	0.0245033	0	0	0	0.0943184	0	0	0	M03696_61_000000000_C9WMF_1_1117_19799_24794_160	-	-	-	-	-							o__Pleosporales_unclassified
k__Fungi;p__Ascomycota;c__Sordariomycetes;o__Sordariales;f__Lasiosphaeriaceae;g__Schizothecium;s__Schizothecium_carpinicola;	0	0.00467563	0	0.00530941	0.103301	0	0.00234154	0.00556808	M03696_76_000000000_CTCGJ_1_1107_16977_11844_139	Schizothecium	Saprotroph	Dung Saprotroph	Highly Probable	Bills GF, et al. 2013. Current Opinion in microbiology, 16:549-565; Tedersoo L, et al. 2014. Science 346:1256688							s__Schizothecium_carpinicola
k__Fungi;p__Ascomycota;c__Pezizomycetes;o__Pezizales;f__Pyronemataceae;g__Kotlabaea;s__Kotlabaea_sp;	0.00222757	0.025716	0	0.0371658	0	0.0222844	0.0210738	0.0250564	M03696_76_000000000_CTCGJ_1_1104_28233_13867_136	Kotlabaea	Saprotroph	Undefined Saprotroph	Probable	Tedersoo L, et al. 2014. Science 346:1256688							s__Kotlabaea_sp
k__Fungi;p__Ascomycota;c__Sordariomycetes;o__Hypocreales;f__Hypocreaceae;g__Trichoderma;g__Trichoderma_unclassified;	0.00891027	0.0210403	0.00477361	0.00530941	0	0.0148563	0.0515138	0.0222723	M03696_76_000000000_CTCGJ_1_1105_9302_15145_130	Hypocreales	Saprotroph	Undefined Saprotroph	Possible	Sterkenburg E, et al. 2015. New Phytologist 207:1145-1158							g__Trichoderma_unclassified
k__Fungi;p__Basidiomycota;c__Tremellomycetes;o__Tremellales;f__Bulleribasidiaceae;g__Vishniacozyma;s__Vishniacozyma_heimaeyensis;	0	0.00701344	0	0	0.105547	0.00247604	0.00234154	0	M03696_61_000000000_C9WMF_1_1114_7221_7376_132	Tremellales	Pathotroph-Saprotroph-Symbiotroph	Fungal Parasite-Undefined Saprotroph	Possible	Sterkenburg E, et al. 2015. New Phytologist 207:1145-1158							s__Vishniacozyma_heimaeyensis
k__Fungi;p__Ascomycota;c__Sordariomycetes;o__Hypocreales;o__Hypocreales_unclassified;o__Hypocreales_unclassified;o__Hypocreales_unclassified;	0.00222757	0.00701344	0.00716042	0.00530941	0	0.0346646	0.0187323	0.0584649	M03696_76_000000000_CTCGJ_1_1110_13073_5229_130	Hypocreales	Saprotroph	Undefined Saprotroph	Possible	Sterkenburg E, et al. 2015. New Phytologist 207:1145-1158							o__Hypocreales_unclassified
k__Fungi;p__Ascomycota;c__Sordariomycetes;c__Sordariomycetes_unclassified;c__Sordariomycetes_unclassified;c__Sordariomycetes_unclassified;c__Sordariomycetes_unclassified;	0.0378687	0.00467563	0	0.0132735	0.0134741	0.0272365	0	0.0306245	M03696_76_000000000_CTCGJ_1_1101_11574_21568_130	-	-	-	-	-							c__Sordariomycetes_unclassified
k__Fungi;p__Ascomycota;c__Sordariomycetes;o__Glomerellales;f__Plectosphaerellaceae;g__Plectosphaerella;g__Plectosphaerella_unclassified;	0.015593	0.025716	0.00954722	0	0.0179654	0.0297125	0.00936615	0.0139202	M03696_76_000000000_CTCGJ_1_1102_12649_4857_130	Plectosphaerella	Pathotroph	Plant Pathogen	Probable	Tedersoo L, et al. 2014. Science 346:1256688							g__Plectosphaerella_unclassified
k__Fungi;p__Ascomycota;c__Sordariomycetes;o__Hypocreales;f__Nectriaceae;f__Nectriaceae_unclassified;f__Nectriaceae_unclassified;	0.00222757	0.0116891	0	0	0.0606333	0.00495209	0.0117077	0.0278404	M03696_68_000000000_CJJBV_1_1115_22976_14951_297	Hypocreales	Saprotroph	Undefined Saprotroph	Possible	Sterkenburg E, et al. 2015. New Phytologist 207:1145-1158							f__Nectriaceae_unclassified
k__Fungi;p__Ascomycota;c__Sordariomycetes;o__Sordariales;o__Sordariales_unclassified;o__Sordariales_unclassified;o__Sordariales_unclassified;	0	0	0	0	0	0.121326	0	0.00278404	M03696_76_000000000_CTCGJ_1_1102_27653_15439_140	-	-	-	-	-							o__Sordariales_unclassified
k__Fungi;p__Ascomycota;c__Dothideomycetes;o__Pleosporales;f__Pleosporaceae;g__Alternaria;s__Alternaria_breviramosa;	0	0.0233781	0.00954722	0	0	0.00742813	0.0117077	0.0723851	M03696_61_000000000_C9WMF_1_1116_9424_19430_132	Alternaria	Pathotroph-Saprotroph-Symbiotroph	Animal Pathogen-Endophyte-Plant Pathogen-Wood Saprotroph	Possible	Duncan CG, Eslyn WE. 1966. Mycologia 58:642-664; Seehann G, et al. 1975. List of Fungi in Soft-Rot Tissue Tests. Institute fur Holzbiologie und Holzschutz, Bundesforschungsanstalt fur Forst - und Holzwirtshaft, Hamburg - Lohbrugge, Germany; Tedersoo L, et al. 2014. Science 346:125688							s__Alternaria_breviramosa
k__Fungi;p__Ascomycota;c__Sordariomycetes;o__Sordariales;f__Chaetomiaceae;g__Chaetomium;g__Chaetomium_unclassified;	0	0.0116891	0.0143208	0.0026547	0.00449135	0.0247604	0.0163908	0.0473287	M03696_61_000000000_C9WMF_1_2113_19806_12017_140	Chaetomium	Pathotroph-Saprotroph-Symbiotroph	Animal Pathogen-Dung Saprotroph-Endophyte-Epiphyte-Plant Saprotroph-Wood Saprotroph	Possible	Seehann G, et al. 1975. List of Fungi in Soft-Rot Tissue Tests. Institute fur Holzbiologie und Holzschutz, Bundesforschungsanstalt fur Forst - und Holzwirtshaft, Hamburg - Lohbrugge, Germany; Cannon PF, Kirk PM. 2007. Fungal Families of the World. CAB International, Cambridge; Bills GF, et al. 2013. Current Opinion in microbiology, 16:549-565; Tedersoo L, et al. 2014. Science 346:1256688; Irinyi …							g__Chaetomium_unclassified
k__Fungi;p__Ascomycota;c__Sordariomycetes;o__Sordariales;f__Lasiosphaeriaceae;f__Lasiosphaeriaceae_unclassified;f__Lasiosphaeriaceae_unclassified;	0	0	0	0	0	0.11885	0	0	M03696_76_000000000_CTCGJ_1_1101_4831_5060_140	Lasiosphaeriaceae	Saprotroph	Undefined Saprotroph	Probable	Cannon PF, Kirk PM. 2007. Fungal Families of the World. CAB International, Cambridge							f__Lasiosphaeriaceae_unclassified
k__Fungi;p__Ascomycota;c__Sordariomycetes;o__Sordariales;f__Chaetomiaceae;g__Chaetomium;s__Chaetomium_angustispirale;	0.00222757	0	0.0501229	0.0132735	0.00449135	0.00247604	0.0280984	0.0167043	M03696_76_000000000_CTCGJ_1_1102_27201_11445_137	Chaetomium	Pathotroph-Saprotroph-Symbiotroph	Animal Pathogen-Dung Saprotroph-Endophyte-Epiphyte-Plant Saprotroph-Wood Saprotroph	Possible	Seehann G, et al. 1975. List of Fungi in Soft-Rot Tissue Tests. Institute fur Holzbiologie und Holzschutz, Bundesforschungsanstalt fur Forst - und Holzwirtshaft, Hamburg - Lohbrugge, Germany; Cannon PF, Kirk PM. 2007. Fungal Families of the World. CAB International, Cambridge; Bills GF, et al. 2013. Current Opinion in microbiology, 16:549-565; Tedersoo L, et al. 2014. Science 346:1256688; Irinyi …							s__Chaetomium_angustispirale
k__Fungi;p__Ascomycota;c__Dothideomycetes;o__Pleosporales;f__Torulaceae;g__Torula;s__Torula_hollandica;	0.0133654	0.0116891	0.0190944	0	0.0134741	0.0321886	0.00936615	0.0139202	M03696_61_000000000_C9WMF_1_1117_19069_10621_156	Torula	Pathotroph-Saprotroph	Endophyte-Plant Pathogen-Wood Saprotroph	Probable	Duncan CG, Eslyn WE. 1966. Mycologia 58:642-645; Costa IPMW, et al. 2012. Mycotaxon 119:26							s__Torula_hollandica
k__Fungi;p__Ascomycota;c__Eurotiomycetes;o__unclassified_Eurotiomycetes;f__unclassified_Eurotiomycetes;g__unclassified_Eurotiomycetes;s__Eurotiomycetes_sp;	0.00668271	0.0420807	0.00477361	0.0026547	0.0291938	0.00742813	0.00936615	0.00835213	M03696_61_000000000_C9WMF_1_1103_15175_3985_153	-	-	-	-	-							s__Eurotiomycetes_sp
k__Fungi;p__Ascomycota;c__Dothideomycetes;o__Pleosporales;f__unclassified_Pleosporales;g__unclassified_Pleosporales;s__Pleosporales_sp;	0.00668271	0.00467563	0	0	0.00898271	0.0643772	0.0140492	0.0167043	M03696_68_000000000_CJJBV_1_1119_15514_21371_292	-	-	-	-	-							s__Pleosporales_sp
k__Fungi;p__Basidiomycota;c__Agaricomycetes;o__Agaricales;f__Bolbitiaceae;g__Conocybe;s__Conocybe_semiglobata;	0	0.0841613	0	0	0	0.0272365	0	0	M03696_76_000000000_CTCGJ_1_1103_17724_7042_136	Conocybe	Saprotroph	Undefined Saprotroph	Probable	Tedersoo L, et al. 2014. Science 346:1256688							s__Conocybe_semiglobata
k__Fungi;p__Ascomycota;c__Eurotiomycetes;o__Chaetothyriales;f__Herpotrichiellaceae;g__Phialophora;s__Phialophora_cyclaminis;	0.0779649	0.00701344	0.00716042	0.00796411	0	0.00495209	0	0	M03696_76_000000000_CTCGJ_1_2111_18956_16334_130	Phialophora	Pathotroph-Saprotroph-Symbiotroph	Animal Pathogen-Endophyte-Ericoid Mycorrhizal-Plant Pathogen-Wood Saprotroph	Possible	Nilsson T. 1973. Studies on wood degradation and cellulolytic activity of microfungi. No. 104; de Hoog GS, et al. 2000. Mycoses 43:409-416; Rinaldi AC, et al. 2008. Fungal Diversity 33:1-45; Newsham 2011. New Phytologist 190:783-793 (as DSE); Irinyi L, et al. 2015. Medical Mycology 53:313-337; http://www.apsnet.org/publications/commonnames/Pages/default.aspx							s__Phialophora_cyclaminis
k__Fungi;p__Ascomycota;c__Eurotiomycetes;o__Chaetothyriales;o__Chaetothyriales_unclassified;o__Chaetothyriales_unclassified;o__Chaetothyriales_unclassified;	0	0	0	0	0.103301	0	0	0	M03696_76_000000000_CTCGJ_1_1102_28160_8109_139	-	-	-	-	-							o__Chaetothyriales_unclassified
k__Fungi;p__Ascomycota;c__Dothideomycetes;o__Pleosporales;f__Pleosporales_fam_Incertae_sedis;g__Monodictys;s__Monodictys_sp;	0.0378687	0	0.011934	0.0212376	0.0134741	0.0123802	0.00936615	0	M03696_76_000000000_CTCGJ_1_1102_27467_6668_130	Monodictys	Pathotroph-Saprotroph-Symbiotroph	Endophyte-Lichen Parasite-Wood Saprotroph	Highly Probable	Seehann G, et al. 1975. List of Fungi in Soft-Rot Tissue Tests. Institute fur Holzbiologie und Holzschutz, Bundesforschungsanstalt fur Forst - und Holzwirtshaft, Hamburg - Lohbrugge, Germany; Costa IPMW, et al. 2012. Mycotaxon 119:26; Lawrey JD, Diederich P. 2016. URL: http://www.lichenicolous.net [24 May 2017]							s__Monodictys_sp
k__Fungi;p__Ascomycota;c__Sordariomycetes;o__Magnaporthales;f__Magnaporthaceae;g__Magnaporthiopsis;g__Magnaporthiopsis_unclassified;	0	0.00701344	0.0334153	0.0185829	0.0112284	0.00990418	0.0140492	0.0167043	M03696_76_000000000_CTCGJ_1_1114_5110_22015_136	Magnaporthaceae	Pathotroph	Plant Pathogen	Probable	Cannon PF, Kirk PM. 2007. Fungal Families of the World. CAB International, Cambridge							g__Magnaporthiopsis_unclassified
k__Fungi;p__Ascomycota;c__Sordariomycetes;o__Hypocreales;f__Nectriaceae;g__Cylindrocarpon;s__Cylindrocarpon_sp;	0.00668271	0.00701344	0.011934	0.0026547	0.0157197	0.00495209	0.0257569	0.0334085	M03696_68_000000000_CJJBV_1_1104_7841_17160_293	Cylindrocarpon	Pathotroph	Plant Pathogen	Probable	Tedersoo L, et al. 2014. Science 346:1256688							s__Cylindrocarpon_sp
k__Fungi;p__Ascomycota;p__Ascomycota_unclassified;p__Ascomycota_unclassified;p__Ascomycota_unclassified;p__Ascomycota_unclassified;p__Ascomycota_unclassified;	0.0111378	0.00467563	0	0.0026547	0.0741073	0	0.00234154	0.00556808	M03696_61_000000000_C9WMF_1_1101_27858_12857_149	-	-	-	-	-							p__Ascomycota_unclassified
k__Fungi;p__Mucoromycota;c__Mucoromycetes;o__Mucorales;f__Rhizopodaceae;g__Rhizopus;s__Rhizopus_arrhizus;	0	0	0.00954722	0.00530941	0.00224568	0.00990418	0.0725876	0.00556808	M03696_61_000000000_C9WMF_1_1106_26729_20125_156	Mucorales	Saprotroph	Undefined Saprotroph	Possible	Sterkenburg E, et al. 2015. New Phytologist 207:1145-1158							s__Rhizopus_arrhizus
k__Fungi;p__Ascomycota;c__Sordariomycetes;o__Hypocreales;f__Hypocreales_fam_Incertae_sedis;g__Sarocladium;s__Sarocladium_summerbellii;	0	0.00233781	0	0.0159282	0	0.0297125	0.00234154	0.066817	M03696_61_000000000_C9WMF_1_2104_5972_20725_146	Sarocladium	Saprotroph	Undefined Saprotroph	Probable	Tedersoo L, et al. 2014. Science 346:1256688							s__Sarocladium_summerbellii
k__Fungi;p__Ascomycota;c__Sordariomycetes;o__Sordariales;f__Lasiosphaeriaceae;g__Podospora;s__Podospora_sp;	0	0	0.0525097	0.00796411	0	0	0.035123	0.0111362	M03696_76_000000000_CTCGJ_1_1102_27020_20942_137	Podospora	Saprotroph-Symbiotroph	Dung Saprotroph-Endophyte-Litter Saprotroph-Undefined Saprotroph	Possible	Bell A. 1983. Dung Fungi: An Illustrated Guide to Coprophilous Fungi in New Zealand. Victoria University Press, Wellington; Tedersoo L, et al. 2014. Science 346:1256688; David AS, et al. 2016. Microbial Ecology 71:912-926; Purahong W, et al. 2016. Molecular Ecology 25:4059-4074 (as litter saprotroph)							s__Podospora_sp
k__Fungi;p__Ascomycota;c__Sordariomycetes;o__Chaetosphaeriales;f__Chaetosphaeriaceae;g__Chaetosphaeria;s__Chaetosphaeria_vermicularioides;	0.0111378	0.0210403	0.00716042	0.0238923	0.00673703	0.0148563	0	0.0250564	M03696_76_000000000_CTCGJ_1_1112_24690_23731_130	Chaetosphaeria	Saprotroph-Symbiotroph	Endophyte-Litter Saprotroph-Wood Saprotroph	Probable	Reblova M et al. 2006. Mycological Research 110:104-109; Tedersoo L, et al. 2014. Science 346:1256688							s__Chaetosphaeria_vermicularioides
k__Fungi;p__Ascomycota;c__Leotiomycetes;o__Helotiales;o__Helotiales_unclassified;o__Helotiales_unclassified;o__Helotiales_unclassified;	0.00445514	0.00233781	0.00716042	0.0292017	0.0291938	0.00495209	0.0117077	0.0194883	M03696_76_000000000_CTCGJ_1_1103_17407_22913_130	-	-	-	-	-							o__Helotiales_unclassified
k__Fungi;p__Ascomycota;c__Sordariomycetes;o__Sordariales;f__Chaetomiaceae;f__Chaetomiaceae_unclassified;f__Chaetomiaceae_unclassified;	0.00222757	0.00701344	0.00238681	0.0026547	0	0.00742813	0.0585384	0.0250564	M03696_61_000000000_C9WMF_1_1105_21731_7603_136	Chaetomiaceae	Pathotroph-Saprotroph-Symbiotroph	Animal Pathogen-Dung Saprotroph-Endophyte-Epiphyte-Plant Saprotroph-Wood Saprotroph	Possible	Seehann G, et al. 1975. List of Fungi in Soft-Rot Tissue Tests. Institute fur Holzbiologie und Holzschutz, Bundesforschungsanstalt fur Forst - und Holzwirtshaft, Hamburg - Lohbrugge, Germany; Cannon PF, Kirk PM. 2007. Fungal Families of the World. CAB International, Cambridge; Bills GF, et al. 2013. Current Opinion in microbiology, 16:549-565; Tedersoo L, et al. 2014. Science 346:1256688; Irinyi …							f__Chaetomiaceae_unclassified
k__Fungi;p__Ascomycota;c__Sordariomycetes;o__Hypocreales;f__Hypocreales_fam_Incertae_sedis;g__Acremonium;g__Acremonium_unclassified;	0	0.00467563	0.0787646	0.00530941	0.00224568	0.0123802	0	0	M03696_76_000000000_CTCGJ_1_1107_11401_7846_137	Acremonium	Pathogen-Saprotroph-Symbiotroph	Animal Pathogen-Endophyte-Fungal Parasite-Plant Pathogen-Wood Saprotroph	Possible	Duncan CG, Eslyn WE. 1966. Mycologia 58:642-64; Nilsson T. 1973. Studies on wood degradation and cellulolytic activity of microfungi. No. 104; Worrall JJ, et al. 1997. Mycologia 89: 199-219; Hanada RE, et al. 2010. Fungal Biology 114:901-910; Del Olmo-Ruiz M, Arnold AE. 2014. Mycologia 106:8-21; Tedersoo L, et al. 2014. Science 346:1256688; Irinyi L, et al. 2015. Medical Mycology 53:313-337							g__Acremonium_unclassified
k__Fungi;p__Ascomycota;c__Dothideomycetes;o__Pleosporales;f__Phaeosphaeriaceae;g__Chaetosphaeronema;s__Chaetosphaeronema_sp;	0	0	0	0	0.0965641	0	0	0	M03696_76_000000000_CTCGJ_1_1102_13286_12298_139	Phaeosphaeriaceae	Pathotroph-Saprotroph	Fungal Parasite-Plant Pathogen-Plant Saprotroph	Probable	Cannon PF, Kirk PM. 2007. Fungal Families of the World. CAB International, Cambridge							s__Chaetosphaeronema_sp
k__Fungi;p__Ascomycota;c__Sordariomycetes;o__Sordariales;f__Lasiosphaeriaceae;f__Lasiosphaeriaceae_unclassified;f__Lasiosphaeriaceae_unclassified;	0	0.0935126	0	0	0	0.00247604	0.00468307	0	M03696_76_000000000_CTCGJ_1_1104_22744_2281_136	Lasiosphaeriaceae	Saprotroph	Undefined Saprotroph	Probable	Cannon PF, Kirk PM. 2007. Fungal Families of the World. CAB International, Cambridge							f__Lasiosphaeriaceae_unclassified
k__Fungi;p__Ascomycota;c__Dothideomycetes;o__Pleosporales;f__Phaeosphaeriaceae;g__Phaeosphaeria;s__Phaeosphaeria_triglochinicola;	0	0.00233781	0	0	0.0718617	0.0222844	0	0	M03696_61_000000000_C9WMF_1_1118_18035_7160_132	Phaeosphaeria	Saprotroph	Undefined Saprotroph	Probable	Tedersoo L, et al. 2014. Science 346:1256688							s__Phaeosphaeria_triglochinicola
k__Fungi;p__Ascomycota;c__Sordariomycetes;o__Hypocreales;f__Clavicipitaceae;g__Metarhizium;s__Metarhizium_marquandii;	0	0.00467563	0	0.0238923	0.00673703	0.0123802	0.0117077	0.0501128	M03696_61_000000000_C9WMF_1_1105_20649_15073_136	Metarhizium	Pathotroph	Animal Pathogen	Probable	Tedersoo L, et al. 2014. Science 346:1256688							s__Metarhizium_marquandii
k__Fungi;p__Ascomycota;c__Sordariomycetes;o__Sordariales;f__Chaetomiaceae;g__Chaetomium;g__Chaetomium_unclassified;	0.00222757	0	0.00477361	0	0.00224568	0.0916136	0.00234154	0	M03696_76_000000000_CTCGJ_1_1105_14406_7963_140	Chaetomium	Pathotroph-Saprotroph-Symbiotroph	Animal Pathogen-Dung Saprotroph-Endophyte-Epiphyte-Plant Saprotroph-Wood Saprotroph	Possible	Seehann G, et al. 1975. List of Fungi in Soft-Rot Tissue Tests. Institute fur Holzbiologie und Holzschutz, Bundesforschungsanstalt fur Forst - und Holzwirtshaft, Hamburg - Lohbrugge, Germany; Cannon PF, Kirk PM. 2007. Fungal Families of the World. CAB International, Cambridge; Bills GF, et al. 2013. Current Opinion in microbiology, 16:549-565; Tedersoo L, et al. 2014. Science 346:1256688; Irinyi …							g__Chaetomium_unclassified
k__Fungi;p__Ascomycota;p__Ascomycota_unclassified;p__Ascomycota_unclassified;p__Ascomycota_unclassified;p__Ascomycota_unclassified;p__Ascomycota_unclassified;	0	0	0	0	0.0943184	0	0	0	M03696_76_000000000_CTCGJ_1_1101_24088_10592_139	-	-	-	-	-							p__Ascomycota_unclassified
k__Fungi;p__Ascomycota;c__Dothideomycetes;o__Pleosporales;f__Torulaceae;g__Torula;s__Torula_hollandica;	0.00891027	0.0116891	0.00477361	0	0.0134741	0.0148563	0.0280984	0.0167043	M03696_61_000000000_C9WMF_1_1113_9719_14142_132	Torula	Pathotroph-Saprotroph	Endophyte-Plant Pathogen-Wood Saprotroph	Probable	Duncan CG, Eslyn WE. 1966. Mycologia 58:642-645; Costa IPMW, et al. 2012. Mycotaxon 119:26							s__Torula_hollandica
k__Fungi;p__Ascomycota;c__Sordariomycetes;o__Hypocreales;f__Clavicipitaceae;g__unclassified_Clavicipitaceae;s__Clavicipitaceae_sp;	0.00222757	0.0116891	0.00238681	0.0159282	0	0.0198084	0.0210738	0.0306245	M03696_61_000000000_C9WMF_1_1113_11976_14201_145	Hypocreales	Saprotroph	Undefined Saprotroph	Possible	Sterkenburg E, et al. 2015. New Phytologist 207:1145-1158							s__Clavicipitaceae_sp
k__Fungi;p__Ascomycota;c__Sordariomycetes;o__Chaetosphaeriales;f__Chaetosphaeriaceae;g__Chloridium;s__Chloridium_sp;	0.0200481	0.0163647	0.00477361	0.00796411	0.00449135	0.0123802	0.00936615	0.0250564	M03696_61_000000000_C9WMF_1_2115_21931_14211_149	Chloridium	Symbiotroph	Ectomycorrhizal	Highly Probable	Tedersoo L, et al. 2014. Science 346:1256688							s__Chloridium_sp
k__Fungi;p__Ascomycota;c__Sordariomycetes;o__Sordariales;f__Lasiosphaeriaceae;f__Lasiosphaeriaceae_unclassified;f__Lasiosphaeriaceae_unclassified;	0.00445514	0.00701344	0	0.00530941	0.00224568	0.00247604	0.00234154	0.0863053	M03696_76_000000000_CTCGJ_1_1105_12271_5431_142	Lasiosphaeriaceae	Saprotroph	Undefined Saprotroph	Probable	Cannon PF, Kirk PM. 2007. Fungal Families of the World. CAB International, Cambridge							f__Lasiosphaeriaceae_unclassified
k__Fungi;p__Ascomycota;c__Sordariomycetes;o__Microascales;f__unclassified_Microascales;g__unclassified_Microascales;s__Microascales_sp;	0.00445514	0.00701344	0.0310285	0.0185829	0.00673703	0.00742813	0.0187323	0.00556808	M03696_76_000000000_CTCGJ_1_1113_6761_19031_136	-	-	-	-	-							s__Microascales_sp
k__Fungi;p__Ascomycota;c__Dothideomycetes;o__Tubeufiales;f__Tubeufiaceae;g__unclassified_Tubeufiaceae;s__Tubeufiaceae_sp;	0	0	0	0	0.0920728	0	0	0	M03696_76_000000000_CTCGJ_1_1102_25564_21892_139	Tubeufiaceae	Pathotroph-Saprotroph	Animal Pathogen-Undefined Saprotroph	Probable	Cannon PF, Kirk PM. 2007. Fungal Families of the World. CAB International, Cambridge							s__Tubeufiaceae_sp
k__Fungi;p__Ascomycota;c__Leotiomycetes;o__Helotiales;f__Dermateaceae;g__Calloria;s__Calloria_urticae;	0	0	0	0	0.0898271	0	0	0	M03696_76_000000000_CTCGJ_1_1101_14588_5447_139	Dermateaceae	Pathotroph-Saprotroph	Plant Pathogen-Plant Saprotroph	Probable	Cannon PF, Kirk PM. 2007. Fungal Families of the World. CAB International, Cambridge							s__Calloria_urticae
k__Fungi;p__Ascomycota;c__Sordariomycetes;c__Sordariomycetes_unclassified;c__Sordariomycetes_unclassified;c__Sordariomycetes_unclassified;c__Sordariomycetes_unclassified;	0	0.00935126	0	0.0132735	0	0.0247604	0.0210738	0.0334085	M03696_68_000000000_CJJBV_1_1102_12485_23069_294	-	-	-	-	-							c__Sordariomycetes_unclassified
k__Fungi;p__Ascomycota;c__Sordariomycetes;o__Hypocreales;o__Hypocreales_unclassified;o__Hypocreales_unclassified;o__Hypocreales_unclassified;	0	0.00233781	0	0	0	0.00247604	0	0.105794	M03696_76_000000000_CTCGJ_1_1117_28260_8459_136	Hypocreales	Saprotroph	Undefined Saprotroph	Possible	Sterkenburg E, et al. 2015. New Phytologist 207:1145-1158							o__Hypocreales_unclassified
k__Fungi;p__Ascomycota;c__Sordariomycetes;o__Microascales;o__Microascales_unclassified;o__Microascales_unclassified;o__Microascales_unclassified;	0.0111378	0.00467563	0	0	0.0112284	0.00990418	0.0187323	0.0445447	M03696_76_000000000_CTCGJ_1_2102_26290_18411_130	-	-	-	-	-							o__Microascales_unclassified
k__Fungi;p__Ascomycota;c__Eurotiomycetes;o__Onygenales;f__Gymnoascaceae;g__Gymnoascus;s__Gymnoascus_reessii;	0	0.00467563	0.00238681	0.0106188	0	0.0198084	0.0234154	0.0389766	M03696_68_000000000_CJJBV_1_1105_11825_9119_297	Gymnoascus	Saprotroph	Undefined Saprotroph	Probable	Tedersoo L, et al. 2014. Science 346:1256688							s__Gymnoascus_reessii
k__Fungi;p__Ascomycota;c__Sordariomycetes;o__Glomerellales;f__Plectosphaerellaceae;g__Plectosphaerella;g__Plectosphaerella_unclassified;	0.00445514	0.0187025	0.00238681	0	0.0157197	0.0272365	0.00936615	0.0167043	M03696_76_000000000_CTCGJ_1_1104_27083_5735_136	Plectosphaerella	Pathotroph	Plant Pathogen	Probable	Tedersoo L, et al. 2014. Science 346:1256688							g__Plectosphaerella_unclassified
k__Fungi;p__Ascomycota;c__Leotiomycetes;o__Helotiales;f__Hyaloscyphaceae;g__Cistella;s__Cistella_albidolutea;	0.0222757	0	0.0167076	0.0026547	0.0291938	0.00742813	0.00936615	0.00278404	M03696_76_000000000_CTCGJ_1_1110_18094_13454_130	Cistella	Saprotroph	Undefined Saprotroph	Probable	Tedersoo L, et al. 2014. Science 346:1256688							s__Cistella_albidolutea
k__Fungi;p__Ascomycota;c__Sordariomycetes;o__Hypocreales;o__Hypocreales_unclassified;o__Hypocreales_unclassified;o__Hypocreales_unclassified;	0.0133654	0.00233781	0.00238681	0	0.0471592	0.00742813	0.00702461	0.00835213	M03696_61_000000000_C9WMF_1_1112_19003_20343_149	Hypocreales	Saprotroph	Undefined Saprotroph	Possible	Sterkenburg E, et al. 2015. New Phytologist 207:1145-1158							o__Hypocreales_unclassified
k__Fungi;p__Ascomycota;c__Dothideomycetes;c__Dothideomycetes_unclassified;c__Dothideomycetes_unclassified;c__Dothideomycetes_unclassified;c__Dothideomycetes_unclassified;	0	0.0864991	0	0	0.00224568	0	0	0	M03696_68_000000000_CJJBV_1_2113_17248_23663_293	-	-	-	-	-							c__Dothideomycetes_unclassified
k__Fungi;p__Ascomycota;c__Dothideomycetes;o__Capnodiales;o__Capnodiales_unclassified;o__Capnodiales_unclassified;o__Capnodiales_unclassified;	0.00445514	0	0.0620569	0	0.00224568	0.00990418	0.00936615	0.00278404	M03696_61_000000000_C9WMF_1_1108_19790_8229_156	-	-	-	-	-							o__Capnodiales_unclassified
k__Fungi;p__Ascomycota;c__Eurotiomycetes;o__Eurotiales;f__Trichocomaceae;g__Talaromyces;s__Talaromyces_albobiverticillius;	0.00222757	0.00233781	0	0	0.0247024	0.0321886	0.0163908	0.0139202	M03696_61_000000000_C9WMF_1_1106_29118_11588_156	Talaromyces	Saprotroph	Undefined Saprotroph	Probable	Tedersoo L, et al. 2014. Science 346:1256688							s__Talaromyces_albobiverticillius
k__Fungi;p__Ascomycota;c__Sordariomycetes;o__Sordariales;f__Lasiosphaeriaceae;g__Cladorrhinum;s__Cladorrhinum_foecundissimum;	0.00222757	0	0	0.0955693	0	0.00247604	0	0	M03696_76_000000000_CTCGJ_1_2104_6313_11005_138	Cladorrhinum	Pathotroph-Saprotroph-Symbiotroph	Animal Pathogen-Dung Saprotroph-Endophyte-Plant Saprotroph-Soil Saprotroph-Wood Saprotroph	Probable	Seehann G, et al. 1975. List of Fungi in Soft-Rot Tissue Tests. Institute fur Holzbiologie und Holzschutz, Bundesforschungsanstalt fur Forst - und Holzwirtshaft, Hamburg - Lohbrugge, Germany; Carmaran CC, et al.2015. Mycological Progress 14:94; Irinyi L, et al. 2015. Medical Mycology 53:313-337							s__Cladorrhinum_foecundissimum
k__Fungi;p__Ascomycota;c__Orbiliomycetes;o__Orbiliales;f__Orbiliaceae;g__Dactylellina;s__Dactylellina_cionopaga;	0	0	0.00477361	0.0026547	0	0	0	0.0946574	M03696_61_000000000_C9WMF_1_1109_5239_16616_145	Dactylellina	Saprotroph	Undefined Saprotroph	Probable	Tedersoo L, et al. 2014. Science 346:1256688							s__Dactylellina_cionopaga
k__Fungi;p__Basidiomycota;c__Tremellomycetes;o__Tremellales;f__Rhynchogastremataceae;g__Papiliotrema;s__Papiliotrema_laurentii;	0.00222757	0.00935126	0.00238681	0.0026547	0.00898271	0.0123802	0.0327815	0.0194883	M03696_68_000000000_CJJBV_1_2113_8658_17307_301	Tremellales	Pathotroph-Saprotroph-Symbiotroph	Fungal Parasite-Undefined Saprotroph	Possible	Sterkenburg E, et al. 2015. New Phytologist 207:1145-1158							s__Papiliotrema_laurentii
k__Fungi;p__Ascomycota;c__Eurotiomycetes;o__Onygenales;f__unclassified_Onygenales;g__unclassified_Onygenales;s__Onygenales_sp;	0.00668271	0.00935126	0.00238681	0.0106188	0.00673703	0	0.0187323	0.0389766	M03696_68_000000000_CJJBV_1_1117_19988_15839_292	-	-	-	-	-							s__Onygenales_sp
k__Fungi;p__Ascomycota;c__Sordariomycetes;o__Hypocreales;f__Nectriaceae;g__Fusarium;s__Fusarium_solani;	0.00668271	0.00701344	0.00477361	0	0.00673703	0.00247604	0.00936615	0.0556808	M03696_68_000000000_CJJBV_1_1102_16618_1286_292	Fusarium	Pathotroph-Saprotroph-Symbiotroph	Animal Pathogen-Endophyte-Lichen Parasite-Plant Pathogen-Soil Saprotroph-Wood Saprotroph	Possible	Duncan CG, Eslyn WE. 1966. Mycologia 58:642-664; Seehann G, et al. 1975. List of Fungi in Soft-Rot Tissue Tests. Institute fur Holzbiologie und Holzschutz, Bundesforschungsanstalt fur Forst - und Holzwirtshaft, Hamburg - Lohbrugge, Germany; Costa IPMW, et al. 2012. Mycotaxon 119:26; Tedersoo L, et al. 2014. Science 346:1256688; Irinyi L, et al. 2015. Medical Mycology 53:313-337; Schroers et al. 2…							s__Fusarium_solani
k__Fungi;p__Ascomycota;c__Dothideomycetes;o__Pleosporales;f__Cucurbitariaceae;g__Pyrenochaeta;s__Pyrenochaeta_sp;	0	0	0	0	0.0808444	0	0	0	M03696_68_000000000_CJJBV_1_1108_7417_8139_293	Pyrenochaeta	Saprotroph	Undefined Saprotroph-Wood Saprotroph	Highly Probable	Seehann G, et al. 1975. List of Fungi in Soft-Rot Tissue Tests. Institute fur Holzbiologie und Holzschutz, Bundesforschungsanstalt fur Forst - und Holzwirtshaft, Hamburg - Lohbrugge, Germany; Costa IPMW, et al. 2012. Mycotaxon 119:26; Tedersoo L, et al. 2014. Science 346:1256688							s__Pyrenochaeta_sp
k__Fungi;p__Ascomycota;c__Sordariomycetes;o__Sordariales;f__Chaetomiaceae;g__Chaetomium;g__Chaetomium_unclassified;	0.0111378	0.00935126	0.00954722	0.00796411	0.00224568	0.00742813	0.00936615	0.0334085	M03696_61_000000000_C9WMF_1_1106_4193_10666_136	Chaetomium	Pathotroph-Saprotroph-Symbiotroph	Animal Pathogen-Dung Saprotroph-Endophyte-Epiphyte-Plant Saprotroph-Wood Saprotroph	Possible	Seehann G, et al. 1975. List of Fungi in Soft-Rot Tissue Tests. Institute fur Holzbiologie und Holzschutz, Bundesforschungsanstalt fur Forst - und Holzwirtshaft, Hamburg - Lohbrugge, Germany; Cannon PF, Kirk PM. 2007. Fungal Families of the World. CAB International, Cambridge; Bills GF, et al. 2013. Current Opinion in microbiology, 16:549-565; Tedersoo L, et al. 2014. Science 346:1256688; Irinyi …							g__Chaetomium_unclassified
k__Fungi;p__Ascomycota;c__Dothideomycetes;o__Pleosporales;f__Phaeosphaeriaceae;f__Phaeosphaeriaceae_unclassified;f__Phaeosphaeriaceae_unclassified;	0	0	0	0	0.0785987	0	0	0	M03696_61_000000000_C9WMF_1_1113_9672_14124_148	Phaeosphaeriaceae	Pathotroph-Saprotroph	Fungal Parasite-Plant Pathogen-Plant Saprotroph	Probable	Cannon PF, Kirk PM. 2007. Fungal Families of the World. CAB International, Cambridge							f__Phaeosphaeriaceae_unclassified
k__Fungi;p__Ascomycota;c__Sordariomycetes;o__Sordariales;f__Lasiosphaeriaceae;g__Cercophora;s__Cercophora_samala;	0	0.0187025	0.00238681	0	0.00224568	0.00742813	0.00468307	0.0556808	M03696_61_000000000_C9WMF_1_2101_14735_9946_136	Cercophora	Saprotroph	Dung Saprotroph	Highly Probable	Bell A. 1983. Dung Fungi: An Illustrated Guide to Coprophilous Fungi in New Zealand. Victoria University Press, Wellington							s__Cercophora_samala
k__Fungi;p__Ascomycota;c__Leotiomycetes;o__Helotiales;f__Helotiales_fam_Incertae_sedis;f__Helotiales_fam_Incertae_sedis_unclassified;f__Helotiales_fam_Incertae_sedis_unclassified;	0.00668271	0	0	0.0026547	0.0112284	0.056949	0.00234154	0.00556808	M03696_61_000000000_C9WMF_1_1113_15860_11177_153	-	-	-	-	-							f__Helotiales_fam_Incertae_sedis_unclassified
k__Fungi;p__Ascomycota;c__Dothideomycetes;o__Pleosporales;f__Phaeosphaeriaceae;f__Phaeosphaeriaceae_unclassified;f__Phaeosphaeriaceae_unclassified;	0	0	0	0	0.069616	0	0.00702461	0	M03696_61_000000000_C9WMF_1_1101_25536_14892_138	Phaeosphaeriaceae	Pathotroph-Saprotroph	Fungal Parasite-Plant Pathogen-Plant Saprotroph	Probable	Cannon PF, Kirk PM. 2007. Fungal Families of the World. CAB International, Cambridge							f__Phaeosphaeriaceae_unclassified
k__Fungi;p__Ascomycota;c__Sordariomycetes;o__Sordariales;o__Sordariales_unclassified;o__Sordariales_unclassified;o__Sordariales_unclassified;	0	0	0	0	0	0.0841855	0	0	M03696_76_000000000_CTCGJ_1_1110_9048_24055_140	-	-	-	-	-							o__Sordariales_unclassified
k__Fungi;p__Ascomycota;c__Dothideomycetes;o__Capnodiales;o__Capnodiales_unclassified;o__Capnodiales_unclassified;o__Capnodiales_unclassified;	0	0.00701344	0.0143208	0	0.00449135	0.0247604	0.0210738	0.00835213	M03696_61_000000000_C9WMF_1_1106_15802_5230_136	-	-	-	-	-							o__Capnodiales_unclassified
k__Fungi;p__Basidiomycota;c__Agaricomycetes;o__Agaricales;f__Agaricaceae;g__Agaricus;s__Agaricus_comtulus;	0	0	0	0	0.0741073	0	0	0	M03696_76_000000000_CTCGJ_1_1103_6091_18073_139	Agaricaceae	Saprotroph	Undefined Saprotroph	Probable	Cannon PF, Kirk PM. 2007. Fungal Families of the World. CAB International, Cambridge							s__Agaricus_comtulus
k__Fungi;p__Ascomycota;c__Sordariomycetes;o__Sordariales;f__Chaetomiaceae;g__Chaetomium;s__Chaetomium_angustispirale;	0	0.00467563	0.0381889	0.0026547	0	0.00495209	0.0210738	0.00835213	M03696_76_000000000_CTCGJ_1_1105_8063_12896_137	Chaetomium	Pathotroph-Saprotroph-Symbiotroph	Animal Pathogen-Dung Saprotroph-Endophyte-Epiphyte-Plant Saprotroph-Wood Saprotroph	Possible	Seehann G, et al. 1975. List of Fungi in Soft-Rot Tissue Tests. Institute fur Holzbiologie und Holzschutz, Bundesforschungsanstalt fur Forst - und Holzwirtshaft, Hamburg - Lohbrugge, Germany; Cannon PF, Kirk PM. 2007. Fungal Families of the World. CAB International, Cambridge; Bills GF, et al. 2013. Current Opinion in microbiology, 16:549-565; Tedersoo L, et al. 2014. Science 346:1256688; Irinyi …							s__Chaetomium_angustispirale
k__Fungi;p__Ascomycota;c__Sordariomycetes;o__Glomerellales;f__Plectosphaerellaceae;f__Plectosphaerellaceae_unclassified;f__Plectosphaerellaceae_unclassified;	0.00445514	0.037405	0.00716042	0.0026547	0	0.00742813	0.0140492	0.00556808	M03696_76_000000000_CTCGJ_1_1119_18843_10839_130	Plectosphaerellaceae	Pathotroph-Saprotroph-Symbiotroph	Animal Pathogen-Endophyte-Fungal Parasite-Plant Pathogen=Wood Saprotroph	Possible	Duncan CG, Eslyn WE. 1966. Mycologia 58:642-64; Nilsson T. 1973. Studies on wood degradation and cellulolytic activity of microfungi. No. 104; Worrall JJ, et al. 1997. Mycologia 89: 199-219; Hanada RE, et al. 2010. Fungal Biology 114:901-910; Del Olmo-Ruiz M, Arnold AE. 2014. Mycologia 106:8-21; Tedersoo L, et al. 2014. Science 346:1256688 (doi:10.1126/science.1256688); Irinyi L, et al. 2015. Med…							f__Plectosphaerellaceae_unclassified
k__Fungi;p__Ascomycota;c__Sordariomycetes;o__Sordariales;f__Cephalothecaceae;g__Phialemonium;s__Phialemonium_inflatum;	0.00222757	0.00701344	0.00954722	0.0026547	0.00673703	0.00742813	0.0187323	0.0250564	M03696_76_000000000_CTCGJ_1_2111_22307_22420_130	Phialemonium	Saprotroph	Undefined Saprotroph	Probable	Tedersoo L, et al. 2014. Science 346:1256688							s__Phialemonium_inflatum
k__Fungi;p__Ascomycota;c__Dothideomycetes;o__Pleosporales;f__Pleosporales_fam_Incertae_sedis;g__Latorua;s__Latorua_caligans;	0.00222757	0.0116891	0.00238681	0	0.0381765	0.00990418	0.00468307	0.00278404	M03696_61_000000000_C9WMF_1_1116_23842_14843_136	-	-	-	-	-							s__Latorua_caligans
k__Fungi;p__Ascomycota;c__Sordariomycetes;o__Hypocreales;f__Nectriaceae;f__Nectriaceae_unclassified;f__Nectriaceae_unclassified;	0.00445514	0.00233781	0.0238681	0.0371658	0	0.00247604	0.00234154	0.00556808	M03696_68_000000000_CJJBV_1_1103_23704_23768_297	Hypocreales	Saprotroph	Undefined Saprotroph	Possible	Sterkenburg E, et al. 2015. New Phytologist 207:1145-1158							f__Nectriaceae_unclassified
k__Fungi;p__Ascomycota;c__Sordariomycetes;o__Glomerellales;f__Plectosphaerellaceae;f__Plectosphaerellaceae_unclassified;f__Plectosphaerellaceae_unclassified;	0.00445514	0.0327294	0.00477361	0	0.00898271	0.00742813	0.00936615	0.00556808	M03696_76_000000000_CTCGJ_1_1107_12825_13683_136	Plectosphaerellaceae	Pathotroph-Saprotroph-Symbiotroph	Animal Pathogen-Endophyte-Fungal Parasite-Plant Pathogen=Wood Saprotroph	Possible	Duncan CG, Eslyn WE. 1966. Mycologia 58:642-64; Nilsson T. 1973. Studies on wood degradation and cellulolytic activity of microfungi. No. 104; Worrall JJ, et al. 1997. Mycologia 89: 199-219; Hanada RE, et al. 2010. Fungal Biology 114:901-910; Del Olmo-Ruiz M, Arnold AE. 2014. Mycologia 106:8-21; Tedersoo L, et al. 2014. Science 346:1256688 (doi:10.1126/science.1256688); Irinyi L, et al. 2015. Med…							f__Plectosphaerellaceae_unclassified
k__Fungi;p__Ascomycota;c__Sordariomycetes;o__Hypocreales;f__Nectriaceae;g__Fusarium;g__Fusarium_unclassified;	0.00222757	0.00935126	0.00238681	0.00796411	0.00449135	0.0148563	0.0140492	0.0222723	M03696_68_000000000_CJJBV_1_1101_24712_3313_300	Fusarium	Pathotroph-Saprotroph-Symbiotroph	Animal Pathogen-Endophyte-Lichen Parasite-Plant Pathogen-Soil Saprotroph-Wood Saprotroph	Possible	Duncan CG, Eslyn WE. 1966. Mycologia 58:642-664; Seehann G, et al. 1975. List of Fungi in Soft-Rot Tissue Tests. Institute fur Holzbiologie und Holzschutz, Bundesforschungsanstalt fur Forst - und Holzwirtshaft, Hamburg - Lohbrugge, Germany; Costa IPMW, et al. 2012. Mycotaxon 119:26; Tedersoo L, et al. 2014. Science 346:1256688; Irinyi L, et al. 2015. Medical Mycology 53:313-337; Schroers et al. 2…							g__Fusarium_unclassified
k__Fungi;p__Ascomycota;c__Dothideomycetes;o__Pleosporales;o__Pleosporales_unclassified;o__Pleosporales_unclassified;o__Pleosporales_unclassified;	0	0.00233781	0.00238681	0	0.00224568	0	0.0515138	0.0167043	M03696_76_000000000_CTCGJ_1_1114_19939_12456_136	-	-	-	-	-							o__Pleosporales_unclassified
k__Fungi;p__Ascomycota;c__Leotiomycetes;o__Helotiales;f__Hyaloscyphaceae;g__Trichopezizella;g__Trichopezizella_unclassified;	0	0	0	0.00796411	0.062879	0	0	0	M03696_76_000000000_CTCGJ_1_1101_15448_24452_139	Trichopezizella	Saprotroph	Undefined Saprotroph	Probable	Tedersoo L, et al. 2014. Science 346:1256688							g__Trichopezizella_unclassified
k__Fungi;p__Ascomycota;c__Sordariomycetes;o__Sordariales;f__Lasiosphaeriaceae;g__Cladorrhinum;g__Cladorrhinum_unclassified;	0.0222757	0.0210403	0.00477361	0.026547	0	0	0	0	M03696_76_000000000_CTCGJ_1_1103_8153_15973_130	Cladorrhinum	Pathotroph-Saprotroph-Symbiotroph	Animal Pathogen-Dung Saprotroph-Endophyte-Plant Saprotroph-Soil Saprotroph-Wood Saprotroph	Probable	Seehann G, et al. 1975. List of Fungi in Soft-Rot Tissue Tests. Institute fur Holzbiologie und Holzschutz, Bundesforschungsanstalt fur Forst - und Holzwirtshaft, Hamburg - Lohbrugge, Germany; Carmaran CC, et al.2015. Mycological Progress 14:94; Irinyi L, et al. 2015. Medical Mycology 53:313-337							g__Cladorrhinum_unclassified
k__Fungi;p__Basidiomycota;c__Agaricomycetes;o__Trechisporales;o__Trechisporales_unclassified;o__Trechisporales_unclassified;o__Trechisporales_unclassified;	0.0222757	0	0	0	0.0179654	0.0123802	0.0117077	0.00835213	M03696_76_000000000_CTCGJ_1_1104_10648_9663_130	-	-	-	-	-							o__Trechisporales_unclassified
k__Fungi;p__Ascomycota;c__Sordariomycetes;o__Sordariales;o__Sordariales_unclassified;o__Sordariales_unclassified;o__Sordariales_unclassified;	0	0	0	0	0.00673703	0.0693292	0	0	M03696_76_000000000_CTCGJ_1_2102_14928_6768_140	-	-	-	-	-							o__Sordariales_unclassified
k__Fungi;p__Ascomycota;c__Sordariomycetes;o__Glomerellales;f__Plectosphaerellaceae;g__Gibellulopsis;s__Gibellulopsis_nigrescens;	0.00668271	0.00935126	0.00238681	0.0026547	0.00898271	0.00990418	0.00234154	0.0334085	M03696_68_000000000_CJJBV_1_1119_25091_18524_296	Gibellulopsis	Pathotroph	Plant Pathogen	Probable	Tedersoo L, et al. 2014. Science 346:1256688							s__Gibellulopsis_nigrescens
k__Fungi;p__Ascomycota;c__Sordariomycetes;o__Sordariales;f__Lasiosphaeriaceae;f__Lasiosphaeriaceae_unclassified;f__Lasiosphaeriaceae_unclassified;	0	0.00233781	0.00716042	0.0106188	0.00449135	0.00990418	0.0140492	0.0278404	M03696_76_000000000_CTCGJ_1_1103_25760_18084_137	Lasiosphaeriaceae	Saprotroph	Undefined Saprotroph	Probable	Cannon PF, Kirk PM. 2007. Fungal Families of the World. CAB International, Cambridge							f__Lasiosphaeriaceae_unclassified
k__Fungi;p__Ascomycota;c__Sordariomycetes;o__Sordariales;f__Lasiosphaeriaceae;g__Immersiella;s__Immersiella_caudata;	0	0.00233781	0	0.0026547	0.0583876	0	0.00468307	0	M03696_76_000000000_CTCGJ_1_2113_13140_17367_136	Immersiella	Saprotroph	Undefined Saprotroph	Probable	Tedersoo L, et al. 2014. Science 346:1256688							s__Immersiella_caudata
k__Fungi;p__Ascomycota;c__Dothideomycetes;o__Pleosporales;f__Torulaceae;g__Torula;s__Torula_hollandica;	0	0.0116891	0.011934	0	0.0314395	0.00495209	0.00234154	0.00556808	M03696_61_000000000_C9WMF_1_1103_28290_10799_136	Torula	Pathotroph-Saprotroph	Endophyte-Plant Pathogen-Wood Saprotroph	Probable	Duncan CG, Eslyn WE. 1966. Mycologia 58:642-645; Costa IPMW, et al. 2012. Mycotaxon 119:26							s__Torula_hollandica
k__Fungi;p__Ascomycota;c__Sordariomycetes;o__Sordariales;o__Sordariales_unclassified;o__Sordariales_unclassified;o__Sordariales_unclassified;	0	0.00467563	0.00477361	0.00530941	0.00224568	0.0247604	0.00936615	0.0222723	M03696_61_000000000_C9WMF_1_2101_10180_2048_146	-	-	-	-	-							o__Sordariales_unclassified
k__Fungi;p__Ascomycota;c__Dothideomycetes;o__Pleosporales;f__Didymosphaeriaceae;g__Laburnicola;s__Laburnicola_muriformis;	0.0534616	0	0.00477361	0	0	0.00742813	0	0	M03696_76_000000000_CTCGJ_1_1101_23094_21646_130	Didymosphaeriaceae	Pathotroph-Saprotroph-Symbiotroph	Endophyte-Lichen Parasite-Plant Pathogen-Undefined Saprotroph	Probable	Cannon PF, Kirk PM. 2007. Fungal Families of the World. CAB International, Cambridge; Massimo NC, et al. 2015. Microbial Ecology 70:61-76							s__Laburnicola_muriformis
k__Fungi;p__Ascomycota;c__Sordariomycetes;o__Sordariales;f__Chaetomiaceae;f__Chaetomiaceae_unclassified;f__Chaetomiaceae_unclassified;	0.00445514	0	0.00238681	0.0026547	0.00449135	0.00247604	0.0210738	0.0361925	M03696_76_000000000_CTCGJ_1_2101_9018_17926_130	Chaetomiaceae	Pathotroph-Saprotroph-Symbiotroph	Animal Pathogen-Dung Saprotroph-Endophyte-Epiphyte-Plant Saprotroph-Wood Saprotroph	Possible	Seehann G, et al. 1975. List of Fungi in Soft-Rot Tissue Tests. Institute fur Holzbiologie und Holzschutz, Bundesforschungsanstalt fur Forst - und Holzwirtshaft, Hamburg - Lohbrugge, Germany; Cannon PF, Kirk PM. 2007. Fungal Families of the World. CAB International, Cambridge; Bills GF, et al. 2013. Current Opinion in microbiology, 16:549-565; Tedersoo L, et al. 2014. Science 346:1256688; Irinyi …							f__Chaetomiaceae_unclassified
k__Fungi;p__Ascomycota;c__Sordariomycetes;o__Sordariales;o__Sordariales_unclassified;o__Sordariales_unclassified;o__Sordariales_unclassified;	0	0	0	0	0	0.0718053	0	0	M03696_76_000000000_CTCGJ_1_1101_17448_6653_140	-	-	-	-	-							o__Sordariales_unclassified
k__Fungi;p__Ascomycota;c__Dothideomycetes;o__Capnodiales;f__Cladosporiaceae;g__Cladosporium;s__Cladosporium_flabelliforme;	0.00222757	0.00935126	0.00238681	0.0026547	0.0224568	0.00742813	0.00468307	0.0167043	M03696_61_000000000_C9WMF_1_1110_15492_13742_153	Cladosporium	Pathotroph-Saprotroph-Symbiotroph	Animal Pathogen-Endophyte-Lichen Parasite-Plant Pathogen-Wood Saprotroph	Possible	Seehann G, et al. 1975. List of Fungi in Soft-Rot Tissue Tests. Institute fur Holzbiologie und Holzschutz, Bundesforschungsanstalt fur Forst - und Holzwirtshaft, Hamburg - Lohbrugge, Germany; Lawrey JD, Diederich P. 2016. URL: http://www.lichenicolous.net [24 May 2017]; http://www.apsnet.org/publications/commonnames/Pages/default.aspx							s__Cladosporium_flabelliforme
k__Fungi;p__Ascomycota;c__Dothideomycetes;o__Pleosporales;f__Didymellaceae;f__Didymellaceae_unclassified;f__Didymellaceae_unclassified;	0.00222757	0	0	0	0.0134741	0.00495209	0.0210738	0.0278404	M03696_68_000000000_CJJBV_1_2114_6407_19380_297	Didymellaceae	Pathotroph-Saprotroph	Animal Pathogen-Plant Pathogen-Undefined Saprotroph	Possible	Tedersoo L, et al. 2014. Science 346:1256688 (doi:10.1126/science.1256688)							f__Didymellaceae_unclassified
k__Fungi;p__Ascomycota;c__Sordariomycetes;o__Hypocreales;f__Nectriaceae;g__Fusarium;s__Fusarium_sp;	0	0.00467563	0.00716042	0.0026547	0.0179654	0.00990418	0.0163908	0.00835213	M03696_68_000000000_CJJBV_1_1110_17879_9518_300	Fusarium	Pathotroph-Saprotroph-Symbiotroph	Animal Pathogen-Endophyte-Lichen Parasite-Plant Pathogen-Soil Saprotroph-Wood Saprotroph	Possible	Duncan CG, Eslyn WE. 1966. Mycologia 58:642-664; Seehann G, et al. 1975. List of Fungi in Soft-Rot Tissue Tests. Institute fur Holzbiologie und Holzschutz, Bundesforschungsanstalt fur Forst - und Holzwirtshaft, Hamburg - Lohbrugge, Germany; Costa IPMW, et al. 2012. Mycotaxon 119:26; Tedersoo L, et al. 2014. Science 346:1256688; Irinyi L, et al. 2015. Medical Mycology 53:313-337; Schroers et al. 2…							s__Fusarium_sp
k__Fungi;p__Ascomycota;c__Sordariomycetes;o__Sordariales;f__Lasiosphaeriaceae;f__Lasiosphaeriaceae_unclassified;f__Lasiosphaeriaceae_unclassified;	0	0	0	0.0026547	0.0538962	0	0.00234154	0.00556808	M03696_76_000000000_CTCGJ_1_1101_11342_3589_139	Lasiosphaeriaceae	Saprotroph	Undefined Saprotroph	Probable	Cannon PF, Kirk PM. 2007. Fungal Families of the World. CAB International, Cambridge							f__Lasiosphaeriaceae_unclassified
k__Fungi;p__Ascomycota;c__Sordariomycetes;o__Hypocreales;o__Hypocreales_unclassified;o__Hypocreales_unclassified;o__Hypocreales_unclassified;	0.0467789	0.00701344	0	0	0.00449135	0	0.00234154	0.00278404	M03696_76_000000000_CTCGJ_1_1103_4826_12075_130	Hypocreales	Saprotroph	Undefined Saprotroph	Possible	Sterkenburg E, et al. 2015. New Phytologist 207:1145-1158							o__Hypocreales_unclassified
k__Fungi;p__Ascomycota;c__Sordariomycetes;o__Sordariales;f__Lasiosphaeriaceae;g__Cercophora;s__Cercophora_samala;	0	0.00701344	0.00238681	0.00796411	0	0.0148563	0.00702461	0.0334085	M03696_76_000000000_CTCGJ_1_2101_19391_4751_136	Cercophora	Saprotroph	Dung Saprotroph	Highly Probable	Bell A. 1983. Dung Fungi: An Illustrated Guide to Coprophilous Fungi in New Zealand. Victoria University Press, Wellington							s__Cercophora_samala
k__Fungi;p__Ascomycota;c__Sordariomycetes;c__Sordariomycetes_unclassified;c__Sordariomycetes_unclassified;c__Sordariomycetes_unclassified;c__Sordariomycetes_unclassified;	0	0	0	0	0.062879	0	0	0	M03696_76_000000000_CTCGJ_1_1102_12448_11186_139	-	-	-	-	-							c__Sordariomycetes_unclassified
k__Fungi;p__Ascomycota;c__Sordariomycetes;o__Hypocreales;f__Hypocreales_fam_Incertae_sedis;g__Sarocladium;s__Sarocladium_strictum;	0.00445514	0.00701344	0.0405757	0	0	0.00247604	0.00702461	0.00278404	M03696_68_000000000_CJJBV_1_2119_10590_4238_294	Sarocladium	Saprotroph	Undefined Saprotroph	Probable	Tedersoo L, et al. 2014. Science 346:1256688							s__Sarocladium_strictum
k__Fungi;p__Ascomycota;c__Sordariomycetes;o__Hypocreales;f__Clavicipitaceae;g__Collarina;s__Collarina_aurantiaca;	0	0.00701344	0.00238681	0.0159282	0.00449135	0.00495209	0.0257569	0.00556808	M03696_61_000000000_C9WMF_1_1102_25142_12715_132	Hypocreales	Saprotroph	Undefined Saprotroph	Possible	Sterkenburg E, et al. 2015. New Phytologist 207:1145-1158							s__Collarina_aurantiaca
k__Fungi;p__Ascomycota;c__Pezizomycetes;o__Pezizales;f__Pyronemataceae;g__Paurocotylis;s__Paurocotylis_sp;	0.00891027	0.00467563	0	0	0.0449135	0.00247604	0	0	M03696_76_000000000_CTCGJ_1_1102_15046_4895_139	Paurocotylis	Symbiotroph	Ectomycorrhizal	Possible	Rinaldi AC, et al. 2008. Fungal Diversity 33:1-45 (ECM); Tedersoo L, et al. 2010. Mycorrhiza 20:217-263 (not ECM)							s__Paurocotylis_sp
k__Fungi;p__Ascomycota;c__Sordariomycetes;o__Sordariales;f__Chaetomiaceae;g__Chaetomium;g__Chaetomium_unclassified;	0.00445514	0.00467563	0	0.0026547	0	0.00247604	0.0468307	0.00278404	M03696_76_000000000_CTCGJ_1_1102_4919_5426_141	Chaetomium	Pathotroph-Saprotroph-Symbiotroph	Animal Pathogen-Dung Saprotroph-Endophyte-Epiphyte-Plant Saprotroph-Wood Saprotroph	Possible	Seehann G, et al. 1975. List of Fungi in Soft-Rot Tissue Tests. Institute fur Holzbiologie und Holzschutz, Bundesforschungsanstalt fur Forst - und Holzwirtshaft, Hamburg - Lohbrugge, Germany; Cannon PF, Kirk PM. 2007. Fungal Families of the World. CAB International, Cambridge; Bills GF, et al. 2013. Current Opinion in microbiology, 16:549-565; Tedersoo L, et al. 2014. Science 346:1256688; Irinyi …							g__Chaetomium_unclassified
k__Fungi;p__Ascomycota;c__Eurotiomycetes;o__Onygenales;f__Ajellomycetaceae;f__Ajellomycetaceae_unclassified;f__Ajellomycetaceae_unclassified;	0.00891027	0.00467563	0	0.00530941	0	0.00990418	0.035123	0	M03696_76_000000000_CTCGJ_1_2105_12294_9055_138	Ajellomycetaceae	Pathotroph-Saprotroph	Animal Pathogen-Undefined Saprotroph	Probable	Cannon PF, Kirk PM. 2007. Fungal Families of the World. CAB International, Cambridge							f__Ajellomycetaceae_unclassified
k__Fungi;p__Ascomycota;c__Sordariomycetes;o__Hypocreales;f__Stachybotryaceae;g__Myrothecium;s__Myrothecium_verrucaria;	0.0289584	0.00233781	0.00477361	0	0.0134741	0.00742813	0.00234154	0	M03696_61_000000000_C9WMF_1_1105_10296_3661_132	Myrothecium	Saprotroph	Undefined Saprotroph	Probable	Tedersoo L, et al. 2014. Science 346:1256688							s__Myrothecium_verrucaria
k__Fungi;p__Ascomycota;c__Eurotiomycetes;o__Eurotiales;f__Trichocomaceae;g__Talaromyces;s__Talaromyces_rugulosus;	0.00445514	0.00701344	0.00716042	0.0106188	0	0.00495209	0.00702461	0.0250564	M03696_68_000000000_CJJBV_1_2105_23847_12711_298	Talaromyces	Saprotroph	Undefined Saprotroph	Probable	Tedersoo L, et al. 2014. Science 346:1256688							s__Talaromyces_rugulosus
k__Fungi;p__Ascomycota;c__Sordariomycetes;o__Hypocreales;f__Nectriaceae;g__Gibberella;s__Gibberella_zeae;	0	0.00935126	0.00477361	0.0106188	0.00224568	0.0123802	0.0163908	0.00835213	M03696_61_000000000_C9WMF_1_1104_11712_21771_161	Gibberella	Pathotroph	Plant Pathogen	Probable	Tedersoo L, et al. 2014. Science 346:1256688							s__Gibberella_zeae
k__Fungi;p__Ascomycota;c__Sordariomycetes;o__Hypocreales;o__Hypocreales_unclassified;o__Hypocreales_unclassified;o__Hypocreales_unclassified;	0	0	0.0190944	0.0026547	0	0.00247604	0.0257569	0.0139202	M03696_61_000000000_C9WMF_1_1111_13523_15812_142	Hypocreales	Saprotroph	Undefined Saprotroph	Possible	Sterkenburg E, et al. 2015. New Phytologist 207:1145-1158							o__Hypocreales_unclassified
k__Fungi;p__Ascomycota;c__Leotiomycetes;o__Helotiales;f__Helotiaceae;g__Scytalidium;s__Scytalidium_lignicola;	0.00445514	0	0.00238681	0.00530941	0.0112284	0.00742813	0.0140492	0.0194883	M03696_68_000000000_CJJBV_1_2119_27024_20616_298	Scytalidium	Saprotroph	Wood Saprotroph	Probable	Nilsson T. 1973. Studies on wood degradation and cellulolytic activity of microfungi. No. 104; Costa IPMW, et al. 2012. Mycotaxon 119:26; Tedersoo L, et al. 2014. Science 346:1256688; http://www.apsnet.org/publications/commonnames/Pages/default.aspx							s__Scytalidium_lignicola
k__Fungi;p__Basidiomycota;c__Agaricomycetes;o__Agaricales;f__Bolbitiaceae;g__Conocybe;s__Conocybe_ingridiae;	0	0	0	0	0	0	0.0608799	0	M03696_76_000000000_CTCGJ_1_1102_15799_24970_141	Conocybe	Saprotroph	Undefined Saprotroph	Probable	Tedersoo L, et al. 2014. Science 346:1256688							s__Conocybe_ingridiae
k__Fungi;p__Basidiomycota;c__Agaricomycetes;o__Sebacinales;f__Serendipitaceae;g__Serendipita;s__Serendipita_sp;	0	0	0	0	0.0583876	0	0	0	M03696_76_000000000_CTCGJ_1_1102_16720_14259_139	Serendipita	Symbiotroph	Orchid Mycorrhizal	Highly Probable	Tedersoo L, et al. 2010. Mycorrhiza 20:217-263 (pro parte); Weiss et al. DOI: 10.1111/nph.13977							s__Serendipita_sp
k__Fungi;p__Ascomycota;c__Eurotiomycetes;o__Onygenales;f__Onygenales_fam_Incertae_sedis;g__Chrysosporium;s__Chrysosporium_lobatum;	0	0.00467563	0.00238681	0.00530941	0.00673703	0	0.0117077	0.0361925	M03696_76_000000000_CTCGJ_1_1109_4369_17842_137	Chrysosporium	Saprotroph	Undefined Saprotroph-Wood Saprotroph	Highly Probable	Seehann G, et al. 1975. List of Fungi in Soft-Rot Tissue Tests. Institute fur Holzbiologie und Holzschutz, Bundesforschungsanstalt fur Forst - und Holzwirtshaft, Hamburg - Lohbrugge, Germany; Tedersoo L, et al. 2014. Science 346:1256688							s__Chrysosporium_lobatum
k__Fungi;p__Ascomycota;c__Sordariomycetes;o__Glomerellales;f__Plectosphaerellaceae;g__Acrostalagmus;s__Acrostalagmus_luteoalbus;	0	0.00233781	0	0	0	0	0.03044	0.0306245	M03696_68_000000000_CJJBV_1_1101_8735_20253_296	Acrostalagmus	Saprotroph-Symbiotroph	Endophyte-Undefined Saprotroph	Probable	Costa IPMW, et al. 2012. Mycotaxon 119:26; Tedersoo L, et al. 2014. Science 346:1256688							s__Acrostalagmus_luteoalbus
k__Fungi;p__Ascomycota;c__Sordariomycetes;o__Sordariales;o__Sordariales_unclassified;o__Sordariales_unclassified;o__Sordariales_unclassified;	0.00668271	0.00701344	0.00477361	0.0238923	0.00673703	0	0.0117077	0	M03696_76_000000000_CTCGJ_1_1110_16714_9545_138	-	-	-	-	-							o__Sordariales_unclassified
k__Fungi;p__Basidiomycota;c__Cystobasidiomycetes;o__Cystobasidiales;f__Cystobasidiaceae;g__Occultifur;s__Occultifur_externus;	0.00891027	0.00233781	0.0143208	0.0026547	0	0.00247604	0.0187323	0.00835213	M03696_68_000000000_CJJBV_1_1101_18905_15999_298	-	-	-	-	-							s__Occultifur_externus
k__Fungi;p__Ascomycota;c__Sordariomycetes;o__Sordariales;f__Chaetomiaceae;g__Dichotomopilus;s__Dichotomopilus_pratensis;	0.00222757	0	0	0.00530941	0.00449135	0.0123802	0.0210738	0.0139202	M03696_61_000000000_C9WMF_1_2109_23512_15404_136	Chaetomiaceae	Pathotroph-Saprotroph-Symbiotroph	Animal Pathogen-Dung Saprotroph-Endophyte-Epiphyte-Plant Saprotroph-Wood Saprotroph	Possible	Seehann G, et al. 1975. List of Fungi in Soft-Rot Tissue Tests. Institute fur Holzbiologie und Holzschutz, Bundesforschungsanstalt fur Forst - und Holzwirtshaft, Hamburg - Lohbrugge, Germany; Cannon PF, Kirk PM. 2007. Fungal Families of the World. CAB International, Cambridge; Bills GF, et al. 2013. Current Opinion in microbiology, 16:549-565; Tedersoo L, et al. 2014. Science 346:1256688; Irinyi …							s__Dichotomopilus_pratensis
k__Fungi;p__Ascomycota;c__Sordariomycetes;c__Sordariomycetes_unclassified;c__Sordariomycetes_unclassified;c__Sordariomycetes_unclassified;c__Sordariomycetes_unclassified;	0	0.00233781	0.00238681	0.0238923	0.00224568	0.00495209	0.00702461	0.0194883	M03696_61_000000000_C9WMF_1_1104_20827_3826_141	-	-	-	-	-							c__Sordariomycetes_unclassified
k__Fungi;p__Ascomycota;c__Sordariomycetes;o__Coniochaetales;f__Coniochaetaceae;f__Coniochaetaceae_unclassified;f__Coniochaetaceae_unclassified;	0.00222757	0.00233781	0.00716042	0.00530941	0.00449135	0.0198084	0.00468307	0.0139202	M03696_68_000000000_CJJBV_1_1104_10877_13482_297	Coniochaetaceae	Pathotroph-Saprotroph-Symbiotroph	Animal Pathogen-Dung Saprotroph-Endophyte-Lichen Parasite-Plant Pathogen-Undefined Saprotroph	Possible	Cannon PF, Kirk PM. 2007. Fungal Families of the World. CAB International, Cambridge; Damm U, et al. 2010. Persoonia 24:60-80; Irinyi L, et al. 2015. Medical Mycology 53:313-337; Lawrey JD, Diederich P. 2016. URL: http://www.lichenicolous.net [24 May 2017]							f__Coniochaetaceae_unclassified
k__Fungi;p__Ascomycota;c__Sordariomycetes;o__Hypocreales;o__Hypocreales_unclassified;o__Hypocreales_unclassified;o__Hypocreales_unclassified;	0.0378687	0	0.00716042	0.00530941	0	0.00247604	0.00234154	0	M03696_76_000000000_CTCGJ_1_1104_17394_9621_130	Hypocreales	Saprotroph	Undefined Saprotroph	Possible	Sterkenburg E, et al. 2015. New Phytologist 207:1145-1158							o__Hypocreales_unclassified
k__Fungi;p__Ascomycota;c__Sordariomycetes;o__Magnaporthales;f__Magnaporthaceae;g__Slopeiomyces;s__Slopeiomyces_cylindrosporus;	0	0.0233781	0	0	0.0224568	0	0.00936615	0	M03696_76_000000000_CTCGJ_1_1107_4619_15837_139	Magnaporthaceae	Pathotroph	Plant Pathogen	Probable	Cannon PF, Kirk PM. 2007. Fungal Families of the World. CAB International, Cambridge							s__Slopeiomyces_cylindrosporus
k__Fungi;p__Ascomycota;c__Sordariomycetes;o__Sordariales;f__Lasiosphaeriaceae;g__Podospora;s__Podospora_sp;	0	0	0.0501229	0.0026547	0.00224568	0	0.00234154	0	M03696_76_000000000_CTCGJ_1_1109_20564_1069_137	Podospora	Saprotroph-Symbiotroph	Dung Saprotroph-Endophyte-Litter Saprotroph-Undefined Saprotroph	Possible	Bell A. 1983. Dung Fungi: An Illustrated Guide to Coprophilous Fungi in New Zealand. Victoria University Press, Wellington; Tedersoo L, et al. 2014. Science 346:1256688; David AS, et al. 2016. Microbial Ecology 71:912-926; Purahong W, et al. 2016. Molecular Ecology 25:4059-4074 (as litter saprotroph)							s__Podospora_sp
k__Fungi;p__Ascomycota;c__Sordariomycetes;o__Hypocreales;f__Hypocreales_fam_Incertae_sedis;g__Emericellopsis;s__Emericellopsis_glabra;	0	0.00233781	0.00477361	0.0026547	0.00224568	0.00495209	0.0257569	0.0167043	M03696_76_000000000_CTCGJ_1_1114_13272_6592_136	Emericellopsis	Saprotroph	Undefined Saprotroph	Probable	Tedersoo L, et al. 2014. Science 346:1256688							s__Emericellopsis_glabra
k__Fungi;p__Ascomycota;c__Sordariomycetes;o__Sordariales;f__Lasiosphaeriaceae;g__Podospora;s__Podospora_sp;	0	0	0.00954722	0	0	0.00247604	0.0444892	0	M03696_76_000000000_CTCGJ_1_1117_7336_2735_137	Podospora	Saprotroph-Symbiotroph	Dung Saprotroph-Endophyte-Litter Saprotroph-Undefined Saprotroph	Possible	Bell A. 1983. Dung Fungi: An Illustrated Guide to Coprophilous Fungi in New Zealand. Victoria University Press, Wellington; Tedersoo L, et al. 2014. Science 346:1256688; David AS, et al. 2016. Microbial Ecology 71:912-926; Purahong W, et al. 2016. Molecular Ecology 25:4059-4074 (as litter saprotroph)							s__Podospora_sp
k__Fungi;p__Ascomycota;c__Sordariomycetes;o__Hypocreales;f__Hypocreales_fam_Incertae_sedis;g__Sarocladium;s__Sarocladium_strictum;	0.0200481	0.0116891	0.0214813	0	0	0	0	0	M03696_68_000000000_CJJBV_1_2103_22916_10404_292	Sarocladium	Saprotroph	Undefined Saprotroph	Probable	Tedersoo L, et al. 2014. Science 346:1256688							s__Sarocladium_strictum
k__Fungi;p__Ascomycota;c__Dothideomycetes;o__Pleosporales;f__Didymellaceae;g__Didymella;s__Didymella_boeremae;	0.00222757	0.00233781	0	0	0.0291938	0.00247604	0.0140492	0.00278404	M03696_61_000000000_C9WMF_1_1115_19946_19397_133	Didymella	Pathotroph-Saprotroph	Animal Pathogen-Plant Pathogen-Undefined Saprotroph	Probable	Tedersoo L, et al. 2014. Science 346:1256688 (doi:10.1126/science.1256688)							s__Didymella_boeremae
k__Fungi;p__Ascomycota;c__Dothideomycetes;o__Capnodiales;f__Mycosphaerellaceae;g__Septoria;g__Septoria_unclassified;	0	0	0	0	0.0471592	0.00247604	0	0.00278404	M03696_61_000000000_C9WMF_1_1111_22429_18131_149	Septoria	Pathotroph	Plant Pathogen	Probable	Tedersoo L, et al. 2014. Science 346:1256688							g__Septoria_unclassified
k__Fungi;p__Ascomycota;c__Eurotiomycetes;o__Eurotiales;f__Aspergillaceae;g__Penicillium;s__Penicillium_aurantiogriseum;	0	0.00935126	0.0143208	0	0	0.00495209	0.0140492	0.0139202	M03696_76_000000000_CTCGJ_1_1109_14151_17039_137	Eurotiales	Saprotroph	Undefined Saprotroph	Possible	Sterkenburg E, et al. 2015. New Phytologist 207:1145-1158							s__Penicillium_aurantiogriseum
k__Fungi;p__Ascomycota;c__Dothideomycetes;o__Pleosporales;f__Phaeosphaeriaceae;g__Chaetosphaeronema;s__Chaetosphaeronema_sp;	0	0	0	0	0.0516506	0	0	0	M03696_68_000000000_CJJBV_1_1103_7554_16109_299	Phaeosphaeriaceae	Pathotroph-Saprotroph	Fungal Parasite-Plant Pathogen-Plant Saprotroph	Probable	Cannon PF, Kirk PM. 2007. Fungal Families of the World. CAB International, Cambridge							s__Chaetosphaeronema_sp
k__Fungi;p__Ascomycota;c__Sordariomycetes;o__Sordariales;f__Chaetomiaceae;g__Chaetomium;g__Chaetomium_unclassified;	0.0133654	0.00467563	0.00238681	0.0026547	0.0134741	0.00990418	0.00234154	0.00556808	M03696_76_000000000_CTCGJ_1_1101_10353_1449_130	Chaetomium	Pathotroph-Saprotroph-Symbiotroph	Animal Pathogen-Dung Saprotroph-Endophyte-Epiphyte-Plant Saprotroph-Wood Saprotroph	Possible	Seehann G, et al. 1975. List of Fungi in Soft-Rot Tissue Tests. Institute fur Holzbiologie und Holzschutz, Bundesforschungsanstalt fur Forst - und Holzwirtshaft, Hamburg - Lohbrugge, Germany; Cannon PF, Kirk PM. 2007. Fungal Families of the World. CAB International, Cambridge; Bills GF, et al. 2013. Current Opinion in microbiology, 16:549-565; Tedersoo L, et al. 2014. Science 346:1256688; Irinyi …							g__Chaetomium_unclassified
k__Fungi;p__Ascomycota;c__Sordariomycetes;o__Chaetosphaeriales;f__Chaetosphaeriaceae;f__Chaetosphaeriaceae_unclassified;f__Chaetosphaeriaceae_unclassified;	0.00445514	0	0.00477361	0.00796411	0	0.0272365	0	0.0139202	M03696_76_000000000_CTCGJ_1_1102_13220_24469_130	Chaetosphaeriaceae	Saprotroph	Plant Saprotroph-Wood Saprotroph	Probable	Cannon PF, Kirk PM. 2007. Fungal Families of the World. CAB International, Cambridge							f__Chaetosphaeriaceae_unclassified
k__Fungi;p__Ascomycota;c__Sordariomycetes;o__Glomerellales;f__Plectosphaerellaceae;g__Gibellulopsis;s__Gibellulopsis_nigrescens;	0.0178205	0.0116891	0	0	0.00673703	0.00990418	0.00468307	0.00278404	M03696_76_000000000_CTCGJ_1_1112_16432_8979_130	Gibellulopsis	Pathotroph	Plant Pathogen	Probable	Tedersoo L, et al. 2014. Science 346:1256688							s__Gibellulopsis_nigrescens
k__Fungi;p__Ascomycota;c__Sordariomycetes;c__Sordariomycetes_unclassified;c__Sordariomycetes_unclassified;c__Sordariomycetes_unclassified;c__Sordariomycetes_unclassified;	0.031186	0.00701344	0	0	0	0.00990418	0.00468307	0	M03696_76_000000000_CTCGJ_1_1105_19481_20259_130	-	-	-	-	-							c__Sordariomycetes_unclassified
k__Fungi;p__Basidiomycota;c__Agaricomycetes;o__Auriculariales;o__Auriculariales_unclassified;o__Auriculariales_unclassified;o__Auriculariales_unclassified;	0	0	0	0	0.0516506	0	0	0	M03696_76_000000000_CTCGJ_1_1111_8032_2040_139	-	-	-	-	-							o__Auriculariales_unclassified
k__Fungi;p__Ascomycota;c__Sordariomycetes;o__Hypocreales;o__Hypocreales_unclassified;o__Hypocreales_unclassified;o__Hypocreales_unclassified;	0	0.00233781	0.00716042	0.0026547	0.00224568	0.00990418	0.0163908	0.0139202	M03696_68_000000000_CJJBV_1_1118_4871_8881_292	Hypocreales	Saprotroph	Undefined Saprotroph	Possible	Sterkenburg E, et al. 2015. New Phytologist 207:1145-1158							o__Hypocreales_unclassified
k__Fungi;p__Ascomycota;c__Sordariomycetes;o__Glomerellales;f__Plectosphaerellaceae;g__Lectera;s__Lectera_colletotrichoides;	0.00222757	0.00233781	0	0.0026547	0.00898271	0.0173323	0.0140492	0.00556808	M03696_61_000000000_C9WMF_1_2112_10042_15475_146	Lectera	Pathotroph	Plant Pathogen	Probable	Tedersoo L, et al. 2014. Science 346:1256688							s__Lectera_colletotrichoides
k__Fungi;p__Ascomycota;p__Ascomycota_unclassified;p__Ascomycota_unclassified;p__Ascomycota_unclassified;p__Ascomycota_unclassified;p__Ascomycota_unclassified;	0	0.00701344	0	0.0185829	0.00449135	0	0.0187323	0.00556808	M03696_76_000000000_CTCGJ_1_1106_8738_11275_136	-	-	-	-	-							p__Ascomycota_unclassified
k__Fungi;p__Ascomycota;c__Sordariomycetes;o__Hypocreales;f__Hypocreales_fam_Incertae_sedis;g__Acremonium;s__Acremonium_nepalense;	0	0	0	0	0.0449135	0.00495209	0	0	M03696_76_000000000_CTCGJ_1_1105_23872_19812_139	Acremonium	Pathogen-Saprotroph-Symbiotroph	Animal Pathogen-Endophyte-Fungal Parasite-Plant Pathogen-Wood Saprotroph	Possible	Duncan CG, Eslyn WE. 1966. Mycologia 58:642-64; Nilsson T. 1973. Studies on wood degradation and cellulolytic activity of microfungi. No. 104; Worrall JJ, et al. 1997. Mycologia 89: 199-219; Hanada RE, et al. 2010. Fungal Biology 114:901-910; Del Olmo-Ruiz M, Arnold AE. 2014. Mycologia 106:8-21; Tedersoo L, et al. 2014. Science 346:1256688; Irinyi L, et al. 2015. Medical Mycology 53:313-337							s__Acremonium_nepalense
k__Fungi;p__Ascomycota;c__Leotiomycetes;o__Helotiales;f__Helotiales_fam_Incertae_sedis;f__Helotiales_fam_Incertae_sedis_unclassified;f__Helotiales_fam_Incertae_sedis_unclassified;	0	0	0	0	0.0494049	0	0	0	M03696_76_000000000_CTCGJ_1_1103_26497_19942_139	-	-	-	-	-							f__Helotiales_fam_Incertae_sedis_unclassified
k__Fungi;p__Ascomycota;c__Dothideomycetes;o__Pleosporales;o__Pleosporales_unclassified;o__Pleosporales_unclassified;o__Pleosporales_unclassified;	0	0.00467563	0.00238681	0	0.0314395	0.00495209	0.00234154	0.00278404	M03696_61_000000000_C9WMF_1_1113_15779_22138_137	-	-	-	-	-							o__Pleosporales_unclassified
k__Fungi;p__Ascomycota;c__Sordariomycetes;o__Hypocreales;f__Stachybotryaceae;g__Stachybotrys;g__Stachybotrys_unclassified;	0.00445514	0.00233781	0.0381889	0	0	0	0.00468307	0	M03696_68_000000000_CJJBV_1_1111_17108_10470_300	Hypocreales	Saprotroph	Undefined Saprotroph	Possible	Sterkenburg E, et al. 2015. New Phytologist 207:1145-1158							g__Stachybotrys_unclassified
k__Fungi;p__Ascomycota;c__Sordariomycetes;o__Xylariales;f__Microdochiaceae;g__Microdochium;s__Microdochium_sp;	0.00668271	0.00467563	0.00238681	0.0026547	0.00673703	0.00990418	0.00234154	0.0167043	M03696_68_000000000_CJJBV_1_2119_10364_9388_295	Microdochium	Pathotroph-Symbiotroph	Endophyte-Plant Pathogen	Possible	Tedersoo L, et al. 2014. Science 346:1256688 (as plant pathogen); Mandyam et al. 2012. Mycorrhiza 22:109-119 (as DSE).							s__Microdochium_sp
k__Fungi;p__Basidiomycota;c__Agaricomycetes;o__Hymenochaetales;f__Schizoporaceae;g__Hyphodontia;g__Hyphodontia_unclassified;	0	0.00233781	0	0.00530941	0.00224568	0.00742813	0.00702461	0.0306245	M03696_76_000000000_CTCGJ_1_1101_10940_20827_141	Hyphodontia	Saprotroph	Undefined Saprotroph	Probable	Tedersoo L, et al. 2014. Science 346:1256688							g__Hyphodontia_unclassified
k__Fungi;p__Ascomycota;c__Sordariomycetes;o__Sordariales;f__Lasiosphaeriaceae;f__Lasiosphaeriaceae_unclassified;f__Lasiosphaeriaceae_unclassified;	0	0	0	0	0.0471592	0	0	0	M03696_76_000000000_CTCGJ_1_1101_22349_6140_139	Lasiosphaeriaceae	Saprotroph	Undefined Saprotroph	Probable	Cannon PF, Kirk PM. 2007. Fungal Families of the World. CAB International, Cambridge							f__Lasiosphaeriaceae_unclassified
k__Fungi;p__Ascomycota;c__Sordariomycetes;o__Sordariales;f__Lasiosphaeriaceae;g__Cladorrhinum;g__Cladorrhinum_unclassified;	0	0	0	0	0.0426679	0.00495209	0	0	M03696_76_000000000_CTCGJ_1_1102_16803_6034_139	Cladorrhinum	Pathotroph-Saprotroph-Symbiotroph	Animal Pathogen-Dung Saprotroph-Endophyte-Plant Saprotroph-Soil Saprotroph-Wood Saprotroph	Probable	Seehann G, et al. 1975. List of Fungi in Soft-Rot Tissue Tests. Institute fur Holzbiologie und Holzschutz, Bundesforschungsanstalt fur Forst - und Holzwirtshaft, Hamburg - Lohbrugge, Germany; Carmaran CC, et al.2015. Mycological Progress 14:94; Irinyi L, et al. 2015. Medical Mycology 53:313-337							g__Cladorrhinum_unclassified
k__Fungi;p__Ascomycota;c__Sordariomycetes;o__Glomerellales;f__Plectosphaerellaceae;g__Gibellulopsis;s__Gibellulopsis_nigrescens;	0.0245033	0.00701344	0	0	0.00449135	0	0.00468307	0.00835213	M03696_76_000000000_CTCGJ_1_1107_20776_8484_130	Gibellulopsis	Pathotroph	Plant Pathogen	Probable	Tedersoo L, et al. 2014. Science 346:1256688							s__Gibellulopsis_nigrescens
k__Fungi;p__Basidiomycota;c__Spiculogloeomycetes;o__Spiculogloeales;f__Spiculogloeaceae;g__Phyllozyma;g__Phyllozyma_unclassified;	0	0	0	0	0	0.00247604	0.00234154	0.0528968	M03696_76_000000000_CTCGJ_1_2116_19362_1409_140	-	-	-	-	-							g__Phyllozyma_unclassified
k__Fungi;p__Ascomycota;c__Sordariomycetes;o__Hypocreales;f__Hypocreales_fam_Incertae_sedis;g__Sarocladium;s__Sarocladium_kiliense;	0	0.0140269	0.00716042	0.00796411	0.00224568	0.00495209	0.00234154	0.0111362	M03696_61_000000000_C9WMF_1_1108_19895_11171_149	Sarocladium	Saprotroph	Undefined Saprotroph	Probable	Tedersoo L, et al. 2014. Science 346:1256688							s__Sarocladium_kiliense
k__Fungi;p__Ascomycota;c__Dothideomycetes;o__Pleosporales;f__Leptosphaeriaceae;g__Plenodomus;s__Plenodomus_biglobosus;	0	0	0.00477361	0	0.0381765	0.00247604	0	0	M03696_61_000000000_C9WMF_1_2109_6584_23487_149	Plenodomus	Saprotroph	Undefined Saprotroph	Probable	Tedersoo L, et al. 2014. Science 346:1256688							s__Plenodomus_biglobosus
k__Fungi;p__Ascomycota;c__Dothideomycetes;o__Pleosporales;f__Sporormiaceae;g__Preussia;g__Preussia_unclassified;	0	0	0.00716042	0.00796411	0	0	0.0327815	0	M03696_61_000000000_C9WMF_1_1107_15419_23913_146	Sporormiaceae	Saprotroph	Dung Saprotroph-Plant Saprotroph	Probable	Cannon PF, Kirk PM. 2007. Fungal Families of the World. CAB International, Cambridge							g__Preussia_unclassified
k__Fungi;p__Ascomycota;c__Sordariomycetes;o__Phomatosporales;f__Phomatosporaceae;g__Phomatospora;s__Phomatospora_dinemasporium;	0	0.00233781	0	0	0.0359308	0.00742813	0	0	M03696_68_000000000_CJJBV_1_1101_22384_4699_301	Phomatospora	Saprotroph	Dung Saprotroph	Highly Probable	Richardson MJ. 1972. Transactions of the British Mycological Society 58:37-48							s__Phomatospora_dinemasporium
k__Fungi;p__Ascomycota;c__Sordariomycetes;o__Sordariales;f__Chaetomiaceae;g__Dichotomopilus;s__Dichotomopilus_erectus;	0.00891027	0.00233781	0.00477361	0	0	0.00990418	0.0140492	0.00835213	M03696_68_000000000_CJJBV_1_1109_17141_1631_295	Chaetomiaceae	Pathotroph-Saprotroph-Symbiotroph	Animal Pathogen-Dung Saprotroph-Endophyte-Epiphyte-Plant Saprotroph-Wood Saprotroph	Possible	Seehann G, et al. 1975. List of Fungi in Soft-Rot Tissue Tests. Institute fur Holzbiologie und Holzschutz, Bundesforschungsanstalt fur Forst - und Holzwirtshaft, Hamburg - Lohbrugge, Germany; Cannon PF, Kirk PM. 2007. Fungal Families of the World. CAB International, Cambridge; Bills GF, et al. 2013. Current Opinion in microbiology, 16:549-565; Tedersoo L, et al. 2014. Science 346:1256688; Irinyi …							s__Dichotomopilus_erectus
k__Fungi;p__Ascomycota;c__Sordariomycetes;o__Sordariales;f__Chaetomiaceae;g__Chaetomium;g__Chaetomium_unclassified;	0	0	0	0	0.0449135	0	0	0	M03696_76_000000000_CTCGJ_1_1101_12310_9865_139	Chaetomium	Pathotroph-Saprotroph-Symbiotroph	Animal Pathogen-Dung Saprotroph-Endophyte-Epiphyte-Plant Saprotroph-Wood Saprotroph	Possible	Seehann G, et al. 1975. List of Fungi in Soft-Rot Tissue Tests. Institute fur Holzbiologie und Holzschutz, Bundesforschungsanstalt fur Forst - und Holzwirtshaft, Hamburg - Lohbrugge, Germany; Cannon PF, Kirk PM. 2007. Fungal Families of the World. CAB International, Cambridge; Bills GF, et al. 2013. Current Opinion in microbiology, 16:549-565; Tedersoo L, et al. 2014. Science 346:1256688; Irinyi …							g__Chaetomium_unclassified
k__Fungi;p__Ascomycota;c__Leotiomycetes;o__Helotiales;f__Dermateaceae;g__Marssonina;s__Marssonina_sp;	0	0.0210403	0.00716042	0.0026547	0	0.0173323	0	0	M03696_76_000000000_CTCGJ_1_1101_15770_4035_136	Marssonina	Pathotroph	Plant Pathogen	Probable	Tedersoo L, et al. 2014. Science 346:1256688							s__Marssonina_sp
k__Fungi;p__Ascomycota;c__Dothideomycetes;o__Pleosporales;o__Pleosporales_unclassified;o__Pleosporales_unclassified;o__Pleosporales_unclassified;	0	0	0	0	0.0449135	0	0	0	M03696_76_000000000_CTCGJ_1_1101_24751_7885_139	-	-	-	-	-							o__Pleosporales_unclassified
k__Fungi;p__Ascomycota;c__Sordariomycetes;o__Sordariales;f__Sordariales_fam_Incertae_sedis;g__Ramophialophora;s__Ramophialophora_humicola;	0	0.00233781	0	0.0238923	0	0.00742813	0	0.0194883	M03696_76_000000000_CTCGJ_1_1101_7807_23776_138	-	-	-	-	-							s__Ramophialophora_humicola
k__Fungi;p__Ascomycota;c__Sordariomycetes;o__Sordariales;o__Sordariales_unclassified;o__Sordariales_unclassified;o__Sordariales_unclassified;	0	0	0	0	0.00224568	0.0445688	0	0.00278404	M03696_76_000000000_CTCGJ_1_1104_20309_1434_140	-	-	-	-	-							o__Sordariales_unclassified
k__Fungi;p__Ascomycota;p__Ascomycota_unclassified;p__Ascomycota_unclassified;p__Ascomycota_unclassified;p__Ascomycota_unclassified;p__Ascomycota_unclassified;	0.00222757	0.00701344	0.00477361	0	0.0112284	0.00742813	0	0.0167043	M03696_76_000000000_CTCGJ_1_1116_11147_9341_140	-	-	-	-	-							p__Ascomycota_unclassified
k__Fungi;p__Basidiomycota;c__Tremellomycetes;o__Tremellales;f__Bulleribasidiaceae;g__Vishniacozyma;s__Vishniacozyma_dimennae;	0.00445514	0.00233781	0.00238681	0	0.0314395	0	0.00234154	0	M03696_61_000000000_C9WMF_1_1105_10005_2103_140	Tremellales	Pathotroph-Saprotroph-Symbiotroph	Fungal Parasite-Undefined Saprotroph	Possible	Sterkenburg E, et al. 2015. New Phytologist 207:1145-1158							s__Vishniacozyma_dimennae
k__Fungi;p__Ascomycota;c__Dothideomycetes;o__Pleosporales;f__Phaeosphaeriaceae;g__Leptospora;s__Leptospora_rubella;	0	0.0444185	0	0	0	0	0	0	M03696_61_000000000_C9WMF_1_2110_15961_15294_156	Phaeosphaeriaceae	Pathotroph-Saprotroph	Fungal Parasite-Plant Pathogen-Plant Saprotroph	Probable	Cannon PF, Kirk PM. 2007. Fungal Families of the World. CAB International, Cambridge							s__Leptospora_rubella
k__Fungi;p__Ascomycota;c__Sordariomycetes;o__Sordariales;f__Lasiosphaeriaceae;g__Cercophora;s__Cercophora_sp;	0	0	0	0	0.00673703	0.0148563	0.00702461	0.0194883	M03696_68_000000000_CJJBV_1_1104_10625_20583_297	Cercophora	Saprotroph	Dung Saprotroph	Highly Probable	Bell A. 1983. Dung Fungi: An Illustrated Guide to Coprophilous Fungi in New Zealand. Victoria University Press, Wellington							s__Cercophora_sp
k__Fungi;p__Ascomycota;c__Sordariomycetes;o__Hypocreales;f__Cordycipitaceae;g__Beauveria;s__Beauveria_bassiana;	0.015593	0.00467563	0	0	0.00898271	0.00742813	0.00468307	0.00278404	M03696_61_000000000_C9WMF_1_2108_26385_12669_149	Beauveria	Pathotroph	Animal Pathogen	Probable	Tedersoo L, et al. 2014. Science 346:1256688							s__Beauveria_bassiana
k__Fungi;p__Ascomycota;c__Sordariomycetes;o__Hypocreales;f__Hypocreales_fam_Incertae_sedis;g__Acremonium;s__Acremonium_curvulum;	0	0	0	0	0	0.0396167	0.00702461	0	M03696_61_000000000_C9WMF_1_2109_6490_10380_153	Acremonium	Pathogen-Saprotroph-Symbiotroph	Animal Pathogen-Endophyte-Fungal Parasite-Plant Pathogen-Wood Saprotroph	Possible	Duncan CG, Eslyn WE. 1966. Mycologia 58:642-64; Nilsson T. 1973. Studies on wood degradation and cellulolytic activity of microfungi. No. 104; Worrall JJ, et al. 1997. Mycologia 89: 199-219; Hanada RE, et al. 2010. Fungal Biology 114:901-910; Del Olmo-Ruiz M, Arnold AE. 2014. Mycologia 106:8-21; Tedersoo L, et al. 2014. Science 346:1256688; Irinyi L, et al. 2015. Medical Mycology 53:313-337							s__Acremonium_curvulum
k__Fungi;p__Ascomycota;c__Sordariomycetes;o__Sordariales;f__Lasiosphaeriaceae;g__Cladorrhinum;s__Cladorrhinum_foecundissimum;	0	0	0.00477361	0.0451299	0	0	0	0	M03696_76_000000000_CTCGJ_1_1107_15494_12711_138	Cladorrhinum	Pathotroph-Saprotroph-Symbiotroph	Animal Pathogen-Dung Saprotroph-Endophyte-Plant Saprotroph-Soil Saprotroph-Wood Saprotroph	Probable	Seehann G, et al. 1975. List of Fungi in Soft-Rot Tissue Tests. Institute fur Holzbiologie und Holzschutz, Bundesforschungsanstalt fur Forst - und Holzwirtshaft, Hamburg - Lohbrugge, Germany; Carmaran CC, et al.2015. Mycological Progress 14:94; Irinyi L, et al. 2015. Medical Mycology 53:313-337							s__Cladorrhinum_foecundissimum
k__Fungi;p__Ascomycota;c__Sordariomycetes;o__Coniochaetales;f__Coniochaetaceae;g__unclassified_Coniochaetaceae;s__Coniochaetaceae_sp;	0	0.00467563	0	0.0424752	0	0	0	0.00278404	M03696_76_000000000_CTCGJ_1_1101_23768_12893_136	Coniochaetaceae	Pathotroph-Saprotroph-Symbiotroph	Animal Pathogen-Dung Saprotroph-Endophyte-Lichen Parasite-Plant Pathogen-Undefined Saprotroph	Possible	Cannon PF, Kirk PM. 2007. Fungal Families of the World. CAB International, Cambridge; Damm U, et al. 2010. Persoonia 24:60-80; Irinyi L, et al. 2015. Medical Mycology 53:313-337; Lawrey JD, Diederich P. 2016. URL: http://www.lichenicolous.net [24 May 2017]							s__Coniochaetaceae_sp
k__Fungi;p__Ascomycota;c__Sordariomycetes;o__Sordariales;f__Chaetomiaceae;g__Chaetomium;s__Chaetomium_globosum;	0.015593	0.0210403	0.00716042	0	0	0	0	0	M03696_76_000000000_CTCGJ_1_1103_8204_19483_130	Chaetomium	Pathotroph-Saprotroph-Symbiotroph	Animal Pathogen-Dung Saprotroph-Endophyte-Epiphyte-Plant Saprotroph-Wood Saprotroph	Possible	Seehann G, et al. 1975. List of Fungi in Soft-Rot Tissue Tests. Institute fur Holzbiologie und Holzschutz, Bundesforschungsanstalt fur Forst - und Holzwirtshaft, Hamburg - Lohbrugge, Germany; Cannon PF, Kirk PM. 2007. Fungal Families of the World. CAB International, Cambridge; Bills GF, et al. 2013. Current Opinion in microbiology, 16:549-565; Tedersoo L, et al. 2014. Science 346:1256688; Irinyi …							s__Chaetomium_globosum
k__Fungi;p__Basidiomycota;c__Agaricomycetes;o__Agaricales;f__Tricholomataceae;g__Calyptella;s__Calyptella_capula;	0	0	0	0	0.0426679	0	0	0	M03696_76_000000000_CTCGJ_1_1105_23632_8522_139	Calyptella	Saprotroph	Undefined Saprotroph	Probable	Tedersoo L, et al. 2014. Science 346:1256688							s__Calyptella_capula
k__Fungi;p__Ascomycota;c__Sordariomycetes;o__Glomerellales;f__Plectosphaerellaceae;g__Gibellulopsis;s__Gibellulopsis_nigrescens;	0.0133654	0.00467563	0.00477361	0	0.00449135	0.00495209	0.00234154	0.0111362	M03696_76_000000000_CTCGJ_1_1106_21010_12851_130	Gibellulopsis	Pathotroph	Plant Pathogen	Probable	Tedersoo L, et al. 2014. Science 346:1256688							s__Gibellulopsis_nigrescens
k__Fungi;p__Ascomycota;c__Sordariomycetes;o__Sordariales;f__Lasiosphaeriaceae;f__Lasiosphaeriaceae_unclassified;f__Lasiosphaeriaceae_unclassified;	0	0.00233781	0.00954722	0.0106188	0	0.00247604	0.0187323	0.00278404	M03696_76_000000000_CTCGJ_1_1107_14283_4686_138	Lasiosphaeriaceae	Saprotroph	Undefined Saprotroph	Probable	Cannon PF, Kirk PM. 2007. Fungal Families of the World. CAB International, Cambridge							f__Lasiosphaeriaceae_unclassified
k__Fungi;p__Ascomycota;c__Sordariomycetes;o__Hypocreales;f__Nectriaceae;f__Nectriaceae_unclassified;f__Nectriaceae_unclassified;	0.0222757	0.00467563	0.011934	0	0.00224568	0	0	0.00278404	M03696_76_000000000_CTCGJ_1_1107_9730_10677_130	Hypocreales	Saprotroph	Undefined Saprotroph	Possible	Sterkenburg E, et al. 2015. New Phytologist 207:1145-1158							f__Nectriaceae_unclassified
k__Fungi;p__Ascomycota;c__Sordariomycetes;o__Magnaporthales;f__Magnaporthaceae;f__Magnaporthaceae_unclassified;f__Magnaporthaceae_unclassified;	0.015593	0.0116891	0.00477361	0.00530941	0	0.00247604	0.00468307	0	M03696_76_000000000_CTCGJ_1_1116_19788_9206_130	Magnaporthaceae	Pathotroph	Plant Pathogen	Probable	Cannon PF, Kirk PM. 2007. Fungal Families of the World. CAB International, Cambridge							f__Magnaporthaceae_unclassified
k__Fungi;p__Ascomycota;c__Sordariomycetes;o__Sordariales;o__Sordariales_unclassified;o__Sordariales_unclassified;o__Sordariales_unclassified;	0	0	0.00238681	0.0026547	0.0224568	0.0148563	0	0.00278404	M03696_76_000000000_CTCGJ_1_1102_10049_18934_138	-	-	-	-	-							o__Sordariales_unclassified
k__Fungi;p__Ascomycota;p__Ascomycota_unclassified;p__Ascomycota_unclassified;p__Ascomycota_unclassified;p__Ascomycota_unclassified;p__Ascomycota_unclassified;	0.00668271	0.00935126	0	0	0.0179654	0.00990418	0	0	M03696_76_000000000_CTCGJ_1_1110_17269_4309_130	-	-	-	-	-							p__Ascomycota_unclassified
k__Fungi;p__Ascomycota;c__Sordariomycetes;o__Hypocreales;f__Hypocreales_fam_Incertae_sedis;g__Acremonium;g__Acremonium_unclassified;	0	0	0.00477361	0.0026547	0.00673703	0.00495209	0.00936615	0.0167043	M03696_61_000000000_C9WMF_1_1105_7980_24526_136	Acremonium	Pathogen-Saprotroph-Symbiotroph	Animal Pathogen-Endophyte-Fungal Parasite-Plant Pathogen-Wood Saprotroph	Possible	Duncan CG, Eslyn WE. 1966. Mycologia 58:642-64; Nilsson T. 1973. Studies on wood degradation and cellulolytic activity of microfungi. No. 104; Worrall JJ, et al. 1997. Mycologia 89: 199-219; Hanada RE, et al. 2010. Fungal Biology 114:901-910; Del Olmo-Ruiz M, Arnold AE. 2014. Mycologia 106:8-21; Tedersoo L, et al. 2014. Science 346:1256688; Irinyi L, et al. 2015. Medical Mycology 53:313-337							g__Acremonium_unclassified
k__Fungi;p__Ascomycota;c__Sordariomycetes;o__Hypocreales;f__Nectriaceae;g__Cosmospora;s__Cosmospora_sp;	0.00222757	0.00233781	0	0.0026547	0.0112284	0.00247604	0.00702461	0.0167043	M03696_61_000000000_C9WMF_1_1116_25351_23069_153	Cosmospora	Pathotroph	Fungal Parasite	Highly Probable	List compiled by John Plischke III (http://home.comcast.net/~grifola/fungionfungi.pdf); Samuels GJ. 2007, self-published.							s__Cosmospora_sp
k__Fungi;p__Ascomycota;c__Dothideomycetes;o__Pleosporales;f__Pleosporaceae;g__Alternaria;g__Alternaria_unclassified;	0	0.00233781	0	0	0	0	0.0398061	0	M03696_76_000000000_CTCGJ_1_1102_28093_13242_141	Alternaria	Pathotroph-Saprotroph-Symbiotroph	Animal Pathogen-Endophyte-Plant Pathogen-Wood Saprotroph	Possible	Duncan CG, Eslyn WE. 1966. Mycologia 58:642-664; Seehann G, et al. 1975. List of Fungi in Soft-Rot Tissue Tests. Institute fur Holzbiologie und Holzschutz, Bundesforschungsanstalt fur Forst - und Holzwirtshaft, Hamburg - Lohbrugge, Germany; Tedersoo L, et al. 2014. Science 346:125688							g__Alternaria_unclassified
k__Fungi;p__Ascomycota;c__Sordariomycetes;o__Hypocreales;f__Nectriaceae;f__Nectriaceae_unclassified;f__Nectriaceae_unclassified;	0.00222757	0.0187025	0.00477361	0	0	0.00990418	0.00234154	0.00556808	M03696_68_000000000_CJJBV_1_2105_23743_12018_297	Hypocreales	Saprotroph	Undefined Saprotroph	Possible	Sterkenburg E, et al. 2015. New Phytologist 207:1145-1158							f__Nectriaceae_unclassified
k__Fungi;p__Ascomycota;c__Leotiomycetes;o__Helotiales;f__Helotiaceae;g__Articulospora;s__Articulospora_sp;	0	0	0	0	0.0404222	0	0	0	M03696_76_000000000_CTCGJ_1_1114_8980_21476_139	Articulospora	Saprotroph	Undefined Saprotroph	Probable	Tedersoo L, et al. 2014. Science 346:1256688							s__Articulospora_sp
k__Fungi;p__Ascomycota;c__Sordariomycetes;o__Sordariales;f__Lasiosphaeriaceae;f__Lasiosphaeriaceae_unclassified;f__Lasiosphaeriaceae_unclassified;	0	0	0	0	0.0291938	0	0	0.0139202	M03696_76_000000000_CTCGJ_1_1101_22514_8946_139	Lasiosphaeriaceae	Saprotroph	Undefined Saprotroph	Probable	Cannon PF, Kirk PM. 2007. Fungal Families of the World. CAB International, Cambridge							f__Lasiosphaeriaceae_unclassified
k__Fungi;p__Ascomycota;c__Sordariomycetes;o__Hypocreales;o__Hypocreales_unclassified;o__Hypocreales_unclassified;o__Hypocreales_unclassified;	0.00222757	0	0.00238681	0.00530941	0.00673703	0.00247604	0.0140492	0.0111362	M03696_76_000000000_CTCGJ_1_1103_26221_20943_130	Hypocreales	Saprotroph	Undefined Saprotroph	Possible	Sterkenburg E, et al. 2015. New Phytologist 207:1145-1158							o__Hypocreales_unclassified
k__Fungi;p__Ascomycota;c__Sordariomycetes;o__Sordariales;f__Lasiosphaeriaceae;g__Podospora;g__Podospora_unclassified;	0.00222757	0	0	0	0.0381765	0	0	0	M03696_76_000000000_CTCGJ_1_1104_22400_12998_139	Podospora	Saprotroph-Symbiotroph	Dung Saprotroph-Endophyte-Litter Saprotroph-Undefined Saprotroph	Possible	Bell A. 1983. Dung Fungi: An Illustrated Guide to Coprophilous Fungi in New Zealand. Victoria University Press, Wellington; Tedersoo L, et al. 2014. Science 346:1256688; David AS, et al. 2016. Microbial Ecology 71:912-926; Purahong W, et al. 2016. Molecular Ecology 25:4059-4074 (as litter saprotroph)							g__Podospora_unclassified
k__Fungi;p__Ascomycota;c__Sordariomycetes;o__Hypocreales;f__Hypocreales_fam_Incertae_sedis;g__Acremonium;g__Acremonium_unclassified;	0.0200481	0.00701344	0.00238681	0	0	0.0123802	0	0	M03696_76_000000000_CTCGJ_1_1104_6259_22215_130	Acremonium	Pathogen-Saprotroph-Symbiotroph	Animal Pathogen-Endophyte-Fungal Parasite-Plant Pathogen-Wood Saprotroph	Possible	Duncan CG, Eslyn WE. 1966. Mycologia 58:642-64; Nilsson T. 1973. Studies on wood degradation and cellulolytic activity of microfungi. No. 104; Worrall JJ, et al. 1997. Mycologia 89: 199-219; Hanada RE, et al. 2010. Fungal Biology 114:901-910; Del Olmo-Ruiz M, Arnold AE. 2014. Mycologia 106:8-21; Tedersoo L, et al. 2014. Science 346:1256688; Irinyi L, et al. 2015. Medical Mycology 53:313-337							g__Acremonium_unclassified
k__Fungi;p__Ascomycota;c__Sordariomycetes;o__Sordariales;f__Chaetomiaceae;f__Chaetomiaceae_unclassified;f__Chaetomiaceae_unclassified;	0	0	0	0	0	0.0445688	0	0	M03696_76_000000000_CTCGJ_1_1109_18657_23668_140	Chaetomiaceae	Pathotroph-Saprotroph-Symbiotroph	Animal Pathogen-Dung Saprotroph-Endophyte-Epiphyte-Plant Saprotroph-Wood Saprotroph	Possible	Seehann G, et al. 1975. List of Fungi in Soft-Rot Tissue Tests. Institute fur Holzbiologie und Holzschutz, Bundesforschungsanstalt fur Forst - und Holzwirtshaft, Hamburg - Lohbrugge, Germany; Cannon PF, Kirk PM. 2007. Fungal Families of the World. CAB International, Cambridge; Bills GF, et al. 2013. Current Opinion in microbiology, 16:549-565; Tedersoo L, et al. 2014. Science 346:1256688; Irinyi …							f__Chaetomiaceae_unclassified
k__Fungi;p__Ascomycota;c__Sordariomycetes;o__Sordariales;f__Chaetomiaceae;f__Chaetomiaceae_unclassified;f__Chaetomiaceae_unclassified;	0	0	0	0.0159282	0	0.00247604	0	0.0306245	M03696_76_000000000_CTCGJ_1_1112_14582_10295_142	Chaetomiaceae	Pathotroph-Saprotroph-Symbiotroph	Animal Pathogen-Dung Saprotroph-Endophyte-Epiphyte-Plant Saprotroph-Wood Saprotroph	Possible	Seehann G, et al. 1975. List of Fungi in Soft-Rot Tissue Tests. Institute fur Holzbiologie und Holzschutz, Bundesforschungsanstalt fur Forst - und Holzwirtshaft, Hamburg - Lohbrugge, Germany; Cannon PF, Kirk PM. 2007. Fungal Families of the World. CAB International, Cambridge; Bills GF, et al. 2013. Current Opinion in microbiology, 16:549-565; Tedersoo L, et al. 2014. Science 346:1256688; Irinyi …							f__Chaetomiaceae_unclassified
k__Fungi;p__Ascomycota;c__Sordariomycetes;o__Hypocreales;o__Hypocreales_unclassified;o__Hypocreales_unclassified;o__Hypocreales_unclassified;	0	0	0.00238681	0	0	0.0346646	0	0.00835213	M03696_76_000000000_CTCGJ_1_2110_17220_15424_137	Hypocreales	Saprotroph	Undefined Saprotroph	Possible	Sterkenburg E, et al. 2015. New Phytologist 207:1145-1158							o__Hypocreales_unclassified
k__Fungi;p__Ascomycota;c__Sordariomycetes;o__Hypocreales;f__Ophiocordycipitaceae;g__Purpureocillium;s__Purpureocillium_lilacinum;	0	0.00701344	0	0.0026547	0.00673703	0.00742813	0.0117077	0.00556808	M03696_68_000000000_CJJBV_1_1103_14622_14816_293	Purpureocillium	Pathotroph	Fungal Parasite	Probable	Tedersoo L, et al. 2014. Science 346:1256688							s__Purpureocillium_lilacinum
k__Fungi;p__Ascomycota;c__Dothideomycetes;o__Pleosporales;f__Pleosporaceae;g__Alternaria;g__Alternaria_unclassified;	0	0.00233781	0	0	0.0359308	0	0	0	M03696_61_000000000_C9WMF_1_1107_29507_12925_136	Alternaria	Pathotroph-Saprotroph-Symbiotroph	Animal Pathogen-Endophyte-Plant Pathogen-Wood Saprotroph	Possible	Duncan CG, Eslyn WE. 1966. Mycologia 58:642-664; Seehann G, et al. 1975. List of Fungi in Soft-Rot Tissue Tests. Institute fur Holzbiologie und Holzschutz, Bundesforschungsanstalt fur Forst - und Holzwirtshaft, Hamburg - Lohbrugge, Germany; Tedersoo L, et al. 2014. Science 346:125688							g__Alternaria_unclassified
k__Fungi;p__Ascomycota;c__Sordariomycetes;o__Sordariales;f__Chaetomiaceae;f__Chaetomiaceae_unclassified;f__Chaetomiaceae_unclassified;	0	0	0	0	0	0.0420928	0	0	M03696_76_000000000_CTCGJ_1_1101_23660_18129_140	Chaetomiaceae	Pathotroph-Saprotroph-Symbiotroph	Animal Pathogen-Dung Saprotroph-Endophyte-Epiphyte-Plant Saprotroph-Wood Saprotroph	Possible	Seehann G, et al. 1975. List of Fungi in Soft-Rot Tissue Tests. Institute fur Holzbiologie und Holzschutz, Bundesforschungsanstalt fur Forst - und Holzwirtshaft, Hamburg - Lohbrugge, Germany; Cannon PF, Kirk PM. 2007. Fungal Families of the World. CAB International, Cambridge; Bills GF, et al. 2013. Current Opinion in microbiology, 16:549-565; Tedersoo L, et al. 2014. Science 346:1256688; Irinyi …							f__Chaetomiaceae_unclassified
k__Fungi;p__Ascomycota;c__Sordariomycetes;o__Hypocreales;o__Hypocreales_unclassified;o__Hypocreales_unclassified;o__Hypocreales_unclassified;	0	0	0	0	0.00224568	0.00990418	0.0234154	0.00556808	M03696_76_000000000_CTCGJ_1_1103_18507_20903_139	Hypocreales	Saprotroph	Undefined Saprotroph	Possible	Sterkenburg E, et al. 2015. New Phytologist 207:1145-1158							o__Hypocreales_unclassified
k__Fungi;p__Ascomycota;c__Sordariomycetes;o__Sordariales;f__Chaetomiaceae;g__Chaetomium;g__Chaetomium_unclassified;	0	0	0	0	0	0.0420928	0	0	M03696_76_000000000_CTCGJ_1_1106_15446_24368_140	Chaetomium	Pathotroph-Saprotroph-Symbiotroph	Animal Pathogen-Dung Saprotroph-Endophyte-Epiphyte-Plant Saprotroph-Wood Saprotroph	Possible	Seehann G, et al. 1975. List of Fungi in Soft-Rot Tissue Tests. Institute fur Holzbiologie und Holzschutz, Bundesforschungsanstalt fur Forst - und Holzwirtshaft, Hamburg - Lohbrugge, Germany; Cannon PF, Kirk PM. 2007. Fungal Families of the World. CAB International, Cambridge; Bills GF, et al. 2013. Current Opinion in microbiology, 16:549-565; Tedersoo L, et al. 2014. Science 346:1256688; Irinyi …							g__Chaetomium_unclassified
k__Fungi;p__Ascomycota;c__Sordariomycetes;o__Sordariales;f__Lasiosphaeriaceae;f__Lasiosphaeriaceae_unclassified;f__Lasiosphaeriaceae_unclassified;	0	0	0.0167076	0.00530941	0	0.00247604	0.00936615	0.00835213	M03696_76_000000000_CTCGJ_1_1108_11096_2180_137	Lasiosphaeriaceae	Saprotroph	Undefined Saprotroph	Probable	Cannon PF, Kirk PM. 2007. Fungal Families of the World. CAB International, Cambridge							f__Lasiosphaeriaceae_unclassified
k__Fungi;p__Ascomycota;c__Sordariomycetes;o__Sordariales;f__Chaetomiaceae;g__unclassified_Chaetomiaceae;s__Chaetomiaceae_sp;	0.00445514	0.00701344	0	0	0	0.0123802	0.00702461	0.0111362	M03696_76_000000000_CTCGJ_1_1110_20868_22845_130	Chaetomiaceae	Pathotroph-Saprotroph-Symbiotroph	Animal Pathogen-Dung Saprotroph-Endophyte-Epiphyte-Plant Saprotroph-Wood Saprotroph	Possible	Seehann G, et al. 1975. List of Fungi in Soft-Rot Tissue Tests. Institute fur Holzbiologie und Holzschutz, Bundesforschungsanstalt fur Forst - und Holzwirtshaft, Hamburg - Lohbrugge, Germany; Cannon PF, Kirk PM. 2007. Fungal Families of the World. CAB International, Cambridge; Bills GF, et al. 2013. Current Opinion in microbiology, 16:549-565; Tedersoo L, et al. 2014. Science 346:1256688; Irinyi …							s__Chaetomiaceae_sp
k__Fungi;p__Ascomycota;c__Sordariomycetes;o__Sordariales;f__Lasiosphaeriaceae;g__Podospora;s__Podospora_sp;	0	0	0.0167076	0	0.00449135	0.0148563	0.00468307	0	M03696_76_000000000_CTCGJ_1_1116_4872_6444_140	Podospora	Saprotroph-Symbiotroph	Dung Saprotroph-Endophyte-Litter Saprotroph-Undefined Saprotroph	Possible	Bell A. 1983. Dung Fungi: An Illustrated Guide to Coprophilous Fungi in New Zealand. Victoria University Press, Wellington; Tedersoo L, et al. 2014. Science 346:1256688; David AS, et al. 2016. Microbial Ecology 71:912-926; Purahong W, et al. 2016. Molecular Ecology 25:4059-4074 (as litter saprotroph)							s__Podospora_sp
k__Fungi;p__Ascomycota;c__Leotiomycetes;o__Helotiales;f__Myxotrichaceae;g__Oidiodendron;s__Oidiodendron_sp;	0.00222757	0	0	0	0	0	0.0327815	0.00556808	M03696_76_000000000_CTCGJ_1_2116_14193_16403_130	Oidiodendron	Pathotroph-Symbiotroph	Ericoid Mycorrhizal	Probable	Newsham 2011. New Phytologist 190:783-793 (as DSE)							s__Oidiodendron_sp
k__Fungi;p__Basidiomycota;p__Basidiomycota_unclassified;p__Basidiomycota_unclassified;p__Basidiomycota_unclassified;p__Basidiomycota_unclassified;p__Basidiomycota_unclassified;	0.00445514	0.00467563	0.0310285	0	0	0	0	0	M03696_76_000000000_CTCGJ_1_1105_17738_20389_137	-	-	-	-	-							p__Basidiomycota_unclassified
k__Fungi;p__Ascomycota;c__Sordariomycetes;o__Sordariales;f__unclassified_Sordariales;g__unclassified_Sordariales;s__Sordariales_sp;	0	0.00233781	0.0262549	0	0	0.00247604	0.00702461	0.00278404	M03696_76_000000000_CTCGJ_1_1112_29539_13316_137	-	-	-	-	-							s__Sordariales_sp
k__Fungi;p__Ascomycota;c__Sordariomycetes;o__Sordariales;o__Sordariales_unclassified;o__Sordariales_unclassified;o__Sordariales_unclassified;	0	0	0	0.0026547	0.00449135	0.0346646	0	0	M03696_76_000000000_CTCGJ_1_1118_13480_11021_140	-	-	-	-	-							o__Sordariales_unclassified
k__Fungi;p__Ascomycota;c__Dothideomycetes;o__Capnodiales;o__Capnodiales_unclassified;o__Capnodiales_unclassified;o__Capnodiales_unclassified;	0	0.0163647	0.00477361	0.0026547	0.00449135	0.00742813	0.00234154	0	M03696_61_000000000_C9WMF_1_1108_2553_16322_132	-	-	-	-	-							o__Capnodiales_unclassified
k__Fungi;p__Ascomycota;c__Eurotiomycetes;o__Chaetothyriales;f__Cyphellophoraceae;g__Cyphellophora;g__Cyphellophora_unclassified;	0	0	0	0	0.0336852	0.00247604	0	0	M03696_61_000000000_C9WMF_1_1101_4845_11514_146	Cyphellophora	Pathotroph-Saprotroph	Animal Pathogen-Undefined Saprotroph	Probable	Tedersoo L, et al. 2014. Science 346:1256688 (doi:10.1126/science.1256688); Irinyi L, et al. 2015. Medical Mycology 53:313-337							g__Cyphellophora_unclassified
k__Fungi;p__Ascomycota;c__Dothideomycetes;o__Pleosporales;f__Pleosporaceae;g__Alternaria;g__Alternaria_unclassified;	0.00222757	0.00467563	0.00477361	0	0	0.00495209	0.0210738	0	M03696_68_000000000_CJJBV_1_2108_10183_9649_300	Alternaria	Pathotroph-Saprotroph-Symbiotroph	Animal Pathogen-Endophyte-Plant Pathogen-Wood Saprotroph	Possible	Duncan CG, Eslyn WE. 1966. Mycologia 58:642-664; Seehann G, et al. 1975. List of Fungi in Soft-Rot Tissue Tests. Institute fur Holzbiologie und Holzschutz, Bundesforschungsanstalt fur Forst - und Holzwirtshaft, Hamburg - Lohbrugge, Germany; Tedersoo L, et al. 2014. Science 346:125688							g__Alternaria_unclassified
k__Fungi;p__Ascomycota;c__Sordariomycetes;o__Hypocreales;f__Nectriaceae;g__Gibberella;g__Gibberella_unclassified;	0	0.00701344	0	0.0026547	0.00224568	0.00495209	0.00234154	0.0222723	M03696_61_000000000_C9WMF_1_2101_5216_9647_136	Gibberella	Pathotroph	Plant Pathogen	Probable	Tedersoo L, et al. 2014. Science 346:1256688							g__Gibberella_unclassified
k__Fungi;p__Ascomycota;c__Dothideomycetes;o__Pleosporales;f__Pleosporaceae;g__Stemphylium;g__Stemphylium_unclassified;	0	0	0	0	0.0359308	0	0	0	M03696_61_000000000_C9WMF_1_2118_24021_5973_156	Stemphylium	Pathotroph-Saprotroph	Plant Pathogen-Wood Saprotroph	Highly Probable	Duncan CG, Eslyn WE. 1966. Mycologia 58:642-664; Seehann G, et al. 1975. List of Fungi in Soft-Rot Tissue Tests. Institute fur Holzbiologie und Holzschutz, Bundesforschungsanstalt fur Forst - und Holzwirtshaft, Hamburg - Lohbrugge, Germany; Costa IPMW, et al. 2012. Mycotaxon 119:26; Tedersoo L, et al. 2014. Science 346:1256688; http://www.apsnet.org/publications/commonnames/Pages/default.aspx							g__Stemphylium_unclassified
k__Fungi;p__Ascomycota;c__Sordariomycetes;o__Hypocreales;f__Stachybotryaceae;g__Xepicula;s__Xepicula_jollymannii;	0.00445514	0.00467563	0	0	0.0112284	0.00247604	0.0117077	0.00278404	M03696_68_000000000_CJJBV_1_1112_14886_15447_298	Hypocreales	Saprotroph	Undefined Saprotroph	Possible	Sterkenburg E, et al. 2015. New Phytologist 207:1145-1158							s__Xepicula_jollymannii
k__Fungi;p__Ascomycota;c__Eurotiomycetes;o__Chaetothyriales;f__Herpotrichiellaceae;g__Phialophora;s__Phialophora_cyclaminis;	0	0	0	0	0.00224568	0.0371407	0	0	M03696_76_000000000_CTCGJ_1_2119_15247_13845_139	Phialophora	Pathotroph-Saprotroph-Symbiotroph	Animal Pathogen-Endophyte-Ericoid Mycorrhizal-Plant Pathogen-Wood Saprotroph	Possible	Nilsson T. 1973. Studies on wood degradation and cellulolytic activity of microfungi. No. 104; de Hoog GS, et al. 2000. Mycoses 43:409-416; Rinaldi AC, et al. 2008. Fungal Diversity 33:1-45; Newsham 2011. New Phytologist 190:783-793 (as DSE); Irinyi L, et al. 2015. Medical Mycology 53:313-337; http://www.apsnet.org/publications/commonnames/Pages/default.aspx							s__Phialophora_cyclaminis
k__Fungi;p__Ascomycota;p__Ascomycota_unclassified;p__Ascomycota_unclassified;p__Ascomycota_unclassified;p__Ascomycota_unclassified;p__Ascomycota_unclassified;	0	0.00467563	0	0.0026547	0.00449135	0.00247604	0.0117077	0.0139202	M03696_68_000000000_CJJBV_1_1106_23349_16424_294	-	-	-	-	-							p__Ascomycota_unclassified
k__Fungi;p__Ascomycota;c__Sordariomycetes;o__Sordariales;f__Lasiosphaeriaceae;g__Cladorrhinum;s__Cladorrhinum_foecundissimum;	0.0267308	0.00701344	0	0.0026547	0	0	0	0	M03696_76_000000000_CTCGJ_1_1101_18559_11504_130	Cladorrhinum	Pathotroph-Saprotroph-Symbiotroph	Animal Pathogen-Dung Saprotroph-Endophyte-Plant Saprotroph-Soil Saprotroph-Wood Saprotroph	Probable	Seehann G, et al. 1975. List of Fungi in Soft-Rot Tissue Tests. Institute fur Holzbiologie und Holzschutz, Bundesforschungsanstalt fur Forst - und Holzwirtshaft, Hamburg - Lohbrugge, Germany; Carmaran CC, et al.2015. Mycological Progress 14:94; Irinyi L, et al. 2015. Medical Mycology 53:313-337							s__Cladorrhinum_foecundissimum
k__Fungi;p__Ascomycota;c__Sordariomycetes;o__Sordariales;f__Lasiosphaeriaceae;g__Podospora;s__Podospora_sp;	0	0	0.011934	0	0	0	0.0257569	0	M03696_76_000000000_CTCGJ_1_1102_22501_14937_137	Podospora	Saprotroph-Symbiotroph	Dung Saprotroph-Endophyte-Litter Saprotroph-Undefined Saprotroph	Possible	Bell A. 1983. Dung Fungi: An Illustrated Guide to Coprophilous Fungi in New Zealand. Victoria University Press, Wellington; Tedersoo L, et al. 2014. Science 346:1256688; David AS, et al. 2016. Microbial Ecology 71:912-926; Purahong W, et al. 2016. Molecular Ecology 25:4059-4074 (as litter saprotroph)							s__Podospora_sp
k__Fungi;p__Ascomycota;c__Eurotiomycetes;o__Chaetothyriales;f__Herpotrichiellaceae;g__Phialophora;g__Phialophora_unclassified;	0	0	0	0	0	0.0396167	0	0	M03696_76_000000000_CTCGJ_1_1112_17194_17576_140	Phialophora	Pathotroph-Saprotroph-Symbiotroph	Animal Pathogen-Endophyte-Ericoid Mycorrhizal-Plant Pathogen-Wood Saprotroph	Possible	Nilsson T. 1973. Studies on wood degradation and cellulolytic activity of microfungi. No. 104; de Hoog GS, et al. 2000. Mycoses 43:409-416; Rinaldi AC, et al. 2008. Fungal Diversity 33:1-45; Newsham 2011. New Phytologist 190:783-793 (as DSE); Irinyi L, et al. 2015. Medical Mycology 53:313-337; http://www.apsnet.org/publications/commonnames/Pages/default.aspx							g__Phialophora_unclassified
k__Fungi;p__Ascomycota;c__Sordariomycetes;o__Hypocreales;f__Hypocreales_fam_Incertae_sedis;g__unclassified_Hypocreales_fam_Incertae_sedis;s__Hypocreales_fam_Incertae_sedis_sp;	0	0.00233781	0	0.0026547	0.00224568	0.00495209	0.0117077	0.0167043	M03696_76_000000000_CTCGJ_1_1115_16136_15933_136	Hypocreales	Saprotroph	Undefined Saprotroph	Possible	Sterkenburg E, et al. 2015. New Phytologist 207:1145-1158							s__Hypocreales_fam_Incertae_sedis_sp
k__Fungi;p__Ascomycota;c__Sordariomycetes;o__Sordariales;f__Lasiosphaeriaceae;f__Lasiosphaeriaceae_unclassified;f__Lasiosphaeriaceae_unclassified;	0.0111378	0	0	0	0.0157197	0.00247604	0	0.00835213	M03696_76_000000000_CTCGJ_1_1119_12294_24162_130	Lasiosphaeriaceae	Saprotroph	Undefined Saprotroph	Probable	Cannon PF, Kirk PM. 2007. Fungal Families of the World. CAB International, Cambridge							f__Lasiosphaeriaceae_unclassified
k__Fungi;p__Ascomycota;c__Sordariomycetes;c__Sordariomycetes_unclassified;c__Sordariomycetes_unclassified;c__Sordariomycetes_unclassified;c__Sordariomycetes_unclassified;	0	0	0	0	0	0.0272365	0.0117077	0	M03696_76_000000000_CTCGJ_1_1101_8853_16870_140	-	-	-	-	-							c__Sordariomycetes_unclassified
k__Fungi;p__Ascomycota;c__Dothideomycetes;c__Dothideomycetes_unclassified;c__Dothideomycetes_unclassified;c__Dothideomycetes_unclassified;c__Dothideomycetes_unclassified;	0	0.0140269	0.00238681	0.0026547	0	0.00495209	0.00468307	0.0111362	M03696_76_000000000_CTCGJ_1_1115_14847_1300_140	-	-	-	-	-							c__Dothideomycetes_unclassified
k__Fungi;p__Basidiomycota;c__Agaricomycetes;o__Agaricales;f__Tricholomataceae;g__Mycena;s__Mycena_sanguinolenta;	0.00222757	0.00233781	0	0	0.00673703	0	0.00468307	0.0222723	M03696_61_000000000_C9WMF_1_1103_27654_7197_156	Mycena	Pathotroph-Saprotroph	Leaf Saprotroph-Plant Pathogen-Undefined Saprotroph-Wood Saprotroph	Probable	Grgurinovic CA, Simpson JA. 2001. Fungal Diversity 8:97-127; Tedersoo L, et al. 2014. Science 346:1256688; http://www.apsnet.org/publications/commonnames/Pages/default.aspx							s__Mycena_sanguinolenta
k__Fungi;p__Ascomycota;c__Dothideomycetes;o__Capnodiales;f__Cladosporiaceae;g__Cladosporium;g__Cladosporium_unclassified;	0	0.0116891	0.00477361	0	0.00224568	0.00742813	0.00702461	0.00278404	M03696_61_000000000_C9WMF_1_1104_21302_12137_145	Cladosporium	Pathotroph-Saprotroph-Symbiotroph	Animal Pathogen-Endophyte-Lichen Parasite-Plant Pathogen-Wood Saprotroph	Possible	Seehann G, et al. 1975. List of Fungi in Soft-Rot Tissue Tests. Institute fur Holzbiologie und Holzschutz, Bundesforschungsanstalt fur Forst - und Holzwirtshaft, Hamburg - Lohbrugge, Germany; Lawrey JD, Diederich P. 2016. URL: http://www.lichenicolous.net [24 May 2017]; http://www.apsnet.org/publications/commonnames/Pages/default.aspx							g__Cladosporium_unclassified
k__Fungi;p__Ascomycota;c__Sordariomycetes;o__Hypocreales;f__Nectriaceae;g__Fusarium;s__Fusarium_langsethiae;	0.00445514	0.025716	0	0	0.00224568	0.00247604	0	0	M03696_61_000000000_C9WMF_1_1119_15013_24208_148	Fusarium	Pathotroph-Saprotroph-Symbiotroph	Animal Pathogen-Endophyte-Lichen Parasite-Plant Pathogen-Soil Saprotroph-Wood Saprotroph	Possible	Duncan CG, Eslyn WE. 1966. Mycologia 58:642-664; Seehann G, et al. 1975. List of Fungi in Soft-Rot Tissue Tests. Institute fur Holzbiologie und Holzschutz, Bundesforschungsanstalt fur Forst - und Holzwirtshaft, Hamburg - Lohbrugge, Germany; Costa IPMW, et al. 2012. Mycotaxon 119:26; Tedersoo L, et al. 2014. Science 346:1256688; Irinyi L, et al. 2015. Medical Mycology 53:313-337; Schroers et al. 2…							s__Fusarium_langsethiae
k__Fungi;p__Ascomycota;c__Sordariomycetes;o__Hypocreales;f__Stachybotryaceae;f__Stachybotryaceae_unclassified;f__Stachybotryaceae_unclassified;	0	0	0	0	0.0179654	0	0.00702461	0.0111362	M03696_76_000000000_CTCGJ_1_2105_22777_1300_139	Hypocreales	Saprotroph	Undefined Saprotroph	Possible	Sterkenburg E, et al. 2015. New Phytologist 207:1145-1158							f__Stachybotryaceae_unclassified
k__Fungi;p__Ascomycota;c__Sordariomycetes;o__Glomerellales;f__Plectosphaerellaceae;g__Gibellulopsis;s__Gibellulopsis_nigrescens;	0.0200481	0.00467563	0.00238681	0	0.00224568	0.00247604	0.00234154	0	M03696_76_000000000_CTCGJ_1_1106_2497_8981_130	Gibellulopsis	Pathotroph	Plant Pathogen	Probable	Tedersoo L, et al. 2014. Science 346:1256688							s__Gibellulopsis_nigrescens
k__Fungi;p__Ascomycota;c__Sordariomycetes;o__Hypocreales;f__Nectriaceae;g__Gibberella;s__Gibberella_intricans;	0	0.00233781	0.00477361	0.00796411	0	0	0.0163908	0.00556808	M03696_76_000000000_CTCGJ_1_1115_2635_13578_141	Gibberella	Pathotroph	Plant Pathogen	Probable	Tedersoo L, et al. 2014. Science 346:1256688							s__Gibberella_intricans
k__Fungi;p__Basidiomycota;p__Basidiomycota_unclassified;p__Basidiomycota_unclassified;p__Basidiomycota_unclassified;p__Basidiomycota_unclassified;p__Basidiomycota_unclassified;	0	0	0	0	0	0	0	0.0417606	M03696_76_000000000_CTCGJ_1_1102_13275_18395_142	-	-	-	-	-							p__Basidiomycota_unclassified
k__Fungi;p__Ascomycota;c__Dothideomycetes;o__Pleosporales;o__Pleosporales_unclassified;o__Pleosporales_unclassified;o__Pleosporales_unclassified;	0	0	0	0	0.0202111	0.00742813	0.00468307	0	M03696_68_000000000_CJJBV_1_1101_28604_12792_301	-	-	-	-	-							o__Pleosporales_unclassified
k__Fungi;p__Ascomycota;c__Sordariomycetes;o__Hypocreales;f__Hypocreales_fam_Incertae_sedis;g__Sarocladium;s__Sarocladium_strictum;	0.0133654	0	0.011934	0.0026547	0.00224568	0.00247604	0	0	M03696_61_000000000_C9WMF_1_1101_2776_11349_161	Sarocladium	Saprotroph	Undefined Saprotroph	Probable	Tedersoo L, et al. 2014. Science 346:1256688							s__Sarocladium_strictum
k__Fungi;p__Ascomycota;c__Sordariomycetes;o__Hypocreales;f__Clavicipitaceae;g__Metarhizium;s__Metarhizium_marquandii;	0	0.0140269	0.00716042	0	0.00224568	0	0.00468307	0.00556808	M03696_61_000000000_C9WMF_1_2111_10425_23497_136	Metarhizium	Pathotroph	Animal Pathogen	Probable	Tedersoo L, et al. 2014. Science 346:1256688							s__Metarhizium_marquandii
k__Fungi;p__Ascomycota;c__Sordariomycetes;o__Hypocreales;f__Hypocreales_fam_Incertae_sedis;g__Acremonium;s__Acremonium_fusidioides;	0	0.00233781	0	0.0026547	0	0.0198084	0.00702461	0.00278404	M03696_61_000000000_C9WMF_1_1118_12772_12540_161	Acremonium	Pathogen-Saprotroph-Symbiotroph	Animal Pathogen-Endophyte-Fungal Parasite-Plant Pathogen-Wood Saprotroph	Possible	Duncan CG, Eslyn WE. 1966. Mycologia 58:642-64; Nilsson T. 1973. Studies on wood degradation and cellulolytic activity of microfungi. No. 104; Worrall JJ, et al. 1997. Mycologia 89: 199-219; Hanada RE, et al. 2010. Fungal Biology 114:901-910; Del Olmo-Ruiz M, Arnold AE. 2014. Mycologia 106:8-21; Tedersoo L, et al. 2014. Science 346:1256688; Irinyi L, et al. 2015. Medical Mycology 53:313-337							s__Acremonium_fusidioides
k__Fungi;p__Ascomycota;c__Eurotiomycetes;o__Onygenales;f__Onygenaceae;g__Auxarthron;s__Auxarthron_zuffianum;	0.00222757	0.00467563	0.00238681	0	0	0.00247604	0.0117077	0.0111362	M03696_68_000000000_CJJBV_1_1113_23556_15303_300	Onygenaceae	Saprotroph	Dung Saprotroph-Soil Saprotroph	Probable	Cannon PF, Kirk PM. 2007. Fungal Families of the World. CAB International, Cambridge							s__Auxarthron_zuffianum
k__Fungi;p__Ascomycota;c__Sordariomycetes;o__Hypocreales;f__Stachybotryaceae;g__Stachybotrys;s__Stachybotrys_chartarum;	0.00222757	0	0.00238681	0	0.00224568	0.00742813	0.00936615	0.0111362	M03696_76_000000000_CTCGJ_1_1113_11568_18538_140	Hypocreales	Saprotroph	Undefined Saprotroph	Possible	Sterkenburg E, et al. 2015. New Phytologist 207:1145-1158							s__Stachybotrys_chartarum
k__Fungi;p__Ascomycota;p__Ascomycota_unclassified;p__Ascomycota_unclassified;p__Ascomycota_unclassified;p__Ascomycota_unclassified;p__Ascomycota_unclassified;	0	0	0	0.0371658	0	0	0	0	M03696_61_000000000_C9WMF_1_2105_12890_17970_161	-	-	-	-	-							p__Ascomycota_unclassified
k__Fungi;p__Ascomycota;c__Sordariomycetes;o__Sordariales;f__Chaetomiaceae;g__Chaetomium;s__Chaetomium_angustispirale;	0.00222757	0.00233781	0	0.00530941	0	0.00990418	0.00936615	0.00556808	M03696_76_000000000_CTCGJ_1_2113_9326_1264_130	Chaetomium	Pathotroph-Saprotroph-Symbiotroph	Animal Pathogen-Dung Saprotroph-Endophyte-Epiphyte-Plant Saprotroph-Wood Saprotroph	Possible	Seehann G, et al. 1975. List of Fungi in Soft-Rot Tissue Tests. Institute fur Holzbiologie und Holzschutz, Bundesforschungsanstalt fur Forst - und Holzwirtshaft, Hamburg - Lohbrugge, Germany; Cannon PF, Kirk PM. 2007. Fungal Families of the World. CAB International, Cambridge; Bills GF, et al. 2013. Current Opinion in microbiology, 16:549-565; Tedersoo L, et al. 2014. Science 346:1256688; Irinyi …							s__Chaetomium_angustispirale
k__Fungi;p__Ascomycota;c__Pezizomycetes;o__Pezizales;f__Pyronemataceae;f__Pyronemataceae_unclassified;f__Pyronemataceae_unclassified;	0.0178205	0	0.0143208	0	0	0	0	0	M03696_76_000000000_CTCGJ_1_1102_19874_7601_130	Pyronemataceae	Saprotroph-Symbiotroph	Dung Saprotroph-Ectomycorrhizal-Soil Saprotroph-Wood Saprotroph	Possible	Cannon PF, Kirk PM. 2007. Fungal Families of the World. CAB International, Cambridge							f__Pyronemataceae_unclassified
k__Fungi;p__Basidiomycota;c__Agaricomycetes;o__Agaricales;f__Psathyrellaceae;g__Psathyrella;s__Psathyrella_panaeoloides;	0	0.00467563	0.00238681	0	0.0134741	0.00742813	0	0.00556808	M03696_76_000000000_CTCGJ_1_1103_4498_6202_136	Psathyrella	Saprotroph	Wood Saprotroph	Probable	Tedersoo L, et al. 2014. Science 346:1256688							s__Psathyrella_panaeoloides
k__Fungi;p__Ascomycota;c__Pezizomycetes;o__Pezizales;f__Pyronemataceae;g__unclassified_Pyronemataceae;s__Pyronemataceae_sp;	0	0	0	0	0.0314395	0	0	0	M03696_76_000000000_CTCGJ_1_1104_23136_17216_139	Pyronemataceae	Saprotroph-Symbiotroph	Dung Saprotroph-Ectomycorrhizal-Soil Saprotroph-Wood Saprotroph	Possible	Cannon PF, Kirk PM. 2007. Fungal Families of the World. CAB International, Cambridge							s__Pyronemataceae_sp
k__Fungi;p__Ascomycota;c__Sordariomycetes;o__Sordariales;f__Lasiosphaeriaceae;g__Schizothecium;s__Schizothecium_inaequale;	0	0	0.00954722	0.0026547	0.00224568	0	0.00702461	0.0139202	M03696_76_000000000_CTCGJ_1_1104_5413_15162_137	Schizothecium	Saprotroph	Dung Saprotroph	Highly Probable	Bills GF, et al. 2013. Current Opinion in microbiology, 16:549-565; Tedersoo L, et al. 2014. Science 346:1256688							s__Schizothecium_inaequale
k__Fungi;p__Ascomycota;c__Dothideomycetes;o__Tubeufiales;f__Tubeufiaceae;g__unclassified_Tubeufiaceae;s__Tubeufiaceae_sp;	0	0	0	0	0.0314395	0	0	0	M03696_76_000000000_CTCGJ_1_1105_11799_23896_139	Tubeufiaceae	Pathotroph-Saprotroph	Animal Pathogen-Undefined Saprotroph	Probable	Cannon PF, Kirk PM. 2007. Fungal Families of the World. CAB International, Cambridge							s__Tubeufiaceae_sp
k__Fungi;p__Ascomycota;c__Sordariomycetes;o__Sordariales;f__Lasiosphaeriaceae;f__Lasiosphaeriaceae_unclassified;f__Lasiosphaeriaceae_unclassified;	0	0	0	0	0.00449135	0	0	0.0334085	M03696_76_000000000_CTCGJ_1_1109_17943_12419_139	Lasiosphaeriaceae	Saprotroph	Undefined Saprotroph	Probable	Cannon PF, Kirk PM. 2007. Fungal Families of the World. CAB International, Cambridge							f__Lasiosphaeriaceae_unclassified
k__Fungi;p__Ascomycota;c__Sordariomycetes;o__Sordariales;f__Lasiosphaeriaceae;f__Lasiosphaeriaceae_unclassified;f__Lasiosphaeriaceae_unclassified;	0	0	0.00238681	0.0026547	0	0.00247604	0.00468307	0.0250564	M03696_76_000000000_CTCGJ_1_2103_11460_9954_138	Lasiosphaeriaceae	Saprotroph	Undefined Saprotroph	Probable	Cannon PF, Kirk PM. 2007. Fungal Families of the World. CAB International, Cambridge							f__Lasiosphaeriaceae_unclassified
k__Fungi;p__Ascomycota;c__Sordariomycetes;o__Hypocreales;o__Hypocreales_unclassified;o__Hypocreales_unclassified;o__Hypocreales_unclassified;	0	0.00233781	0	0.0026547	0.00224568	0.00742813	0.00702461	0.0139202	M03696_76_000000000_CTCGJ_1_2117_13561_22331_136	Hypocreales	Saprotroph	Undefined Saprotroph	Possible	Sterkenburg E, et al. 2015. New Phytologist 207:1145-1158							o__Hypocreales_unclassified
k__Fungi;p__Ascomycota;c__Sordariomycetes;o__Sordariales;o__Sordariales_unclassified;o__Sordariales_unclassified;o__Sordariales_unclassified;	0	0	0	0	0	0.0346646	0	0	M03696_76_000000000_CTCGJ_1_1102_11886_18230_140	-	-	-	-	-							o__Sordariales_unclassified
k__Fungi;p__Ascomycota;c__Eurotiomycetes;o__Onygenales;f__unclassified_Onygenales;g__unclassified_Onygenales;s__Onygenales_sp;	0	0.00467563	0	0	0.00673703	0.00742813	0.00468307	0.0111362	M03696_76_000000000_CTCGJ_1_1102_13306_22425_136	-	-	-	-	-							s__Onygenales_sp
k__Fungi;p__Ascomycota;c__Sordariomycetes;c__Sordariomycetes_unclassified;c__Sordariomycetes_unclassified;c__Sordariomycetes_unclassified;c__Sordariomycetes_unclassified;	0	0	0	0	0.00224568	0.0321886	0	0	M03696_76_000000000_CTCGJ_1_1109_20782_11581_139	-	-	-	-	-							c__Sordariomycetes_unclassified
k__Fungi;p__Basidiomycota;c__Tremellomycetes;o__Tremellales;f__Rhynchogastremataceae;g__Papiliotrema;s__Papiliotrema_flavescens;	0	0.00467563	0.00238681	0.0026547	0.00224568	0.0198084	0	0	M03696_61_000000000_C9WMF_1_1101_12506_21646_140	Tremellales	Pathotroph-Saprotroph-Symbiotroph	Fungal Parasite-Undefined Saprotroph	Possible	Sterkenburg E, et al. 2015. New Phytologist 207:1145-1158							s__Papiliotrema_flavescens
k__Fungi;p__Ascomycota;c__Dothideomycetes;o__Pleosporales;f__Cucurbitariaceae;g__Pyrenochaetopsis;s__Pyrenochaetopsis_leptospora;	0.00445514	0.00467563	0.00477361	0	0.00224568	0.00247604	0.00936615	0.00278404	M03696_68_000000000_CJJBV_1_1115_3974_11241_294	Pyrenochaetopsis	Pathotroph-Saprotroph-Symbiotroph	Endophyte-Lichen Parasite-Undefined Saprotroph	Possible	Tedersoo L, et al. 2014. Science 346:1256688; Massimo NC, et al. 2015. Microbial Ecology 70:61-76; Lawrey JD, Diederich P. 2016. URL: http://www.lichenicolous.net [24 May 2017]							s__Pyrenochaetopsis_leptospora
k__Fungi;p__Ascomycota;c__Sordariomycetes;o__Sordariales;f__Lasiosphaeriaceae;g__Podospora;s__Podospora_sp;	0.00222757	0	0.0190944	0	0.00449135	0	0.00234154	0.00278404	M03696_76_000000000_CTCGJ_1_1106_29438_13102_137	Podospora	Saprotroph-Symbiotroph	Dung Saprotroph-Endophyte-Litter Saprotroph-Undefined Saprotroph	Possible	Bell A. 1983. Dung Fungi: An Illustrated Guide to Coprophilous Fungi in New Zealand. Victoria University Press, Wellington; Tedersoo L, et al. 2014. Science 346:1256688; David AS, et al. 2016. Microbial Ecology 71:912-926; Purahong W, et al. 2016. Molecular Ecology 25:4059-4074 (as litter saprotroph)							s__Podospora_sp
k__Fungi;p__Ascomycota;p__Ascomycota_unclassified;p__Ascomycota_unclassified;p__Ascomycota_unclassified;p__Ascomycota_unclassified;p__Ascomycota_unclassified;	0	0	0	0.0318564	0	0	0.00234154	0	M03696_76_000000000_CTCGJ_1_1107_16433_4985_138	-	-	-	-	-							p__Ascomycota_unclassified
k__Fungi;p__Ascomycota;c__Eurotiomycetes;o__Chaetothyriales;f__Herpotrichiellaceae;g__Phialophora;g__Phialophora_unclassified;	0	0.00467563	0	0.0026547	0.0134741	0.00990418	0	0	M03696_76_000000000_CTCGJ_1_1102_13194_22098_139	Phialophora	Pathotroph-Saprotroph-Symbiotroph	Animal Pathogen-Endophyte-Ericoid Mycorrhizal-Plant Pathogen-Wood Saprotroph	Possible	Nilsson T. 1973. Studies on wood degradation and cellulolytic activity of microfungi. No. 104; de Hoog GS, et al. 2000. Mycoses 43:409-416; Rinaldi AC, et al. 2008. Fungal Diversity 33:1-45; Newsham 2011. New Phytologist 190:783-793 (as DSE); Irinyi L, et al. 2015. Medical Mycology 53:313-337; http://www.apsnet.org/publications/commonnames/Pages/default.aspx							g__Phialophora_unclassified
k__Fungi;p__Ascomycota;c__Dothideomycetes;o__Pleosporales;f__Pleosporaceae;g__Bipolaris;s__Bipolaris_sorokiniana;	0	0	0.0310285	0	0	0	0	0	M03696_76_000000000_CTCGJ_1_1104_15476_22941_137	Bipolaris	Pathotroph	Plant Pathogen	Probable	Tedersoo L, et al. 2014. Science 346:1256688							s__Bipolaris_sorokiniana
k__Fungi;p__Ascomycota;c__Sordariomycetes;o__Sordariales;f__Lasiosphaeriaceae;g__Schizothecium;g__Schizothecium_unclassified;	0	0	0	0	0.0247024	0	0	0.00556808	M03696_76_000000000_CTCGJ_1_1105_23026_2668_139	Schizothecium	Saprotroph	Dung Saprotroph	Highly Probable	Bills GF, et al. 2013. Current Opinion in microbiology, 16:549-565; Tedersoo L, et al. 2014. Science 346:1256688							g__Schizothecium_unclassified
k__Fungi;p__Ascomycota;c__Sordariomycetes;o__Sordariales;f__Lasiosphaeriaceae;f__Lasiosphaeriaceae_unclassified;f__Lasiosphaeriaceae_unclassified;	0	0	0	0	0.0291938	0	0	0	M03696_76_000000000_CTCGJ_1_1109_20618_22579_139	Lasiosphaeriaceae	Saprotroph	Undefined Saprotroph	Probable	Cannon PF, Kirk PM. 2007. Fungal Families of the World. CAB International, Cambridge							f__Lasiosphaeriaceae_unclassified
k__Fungi;p__Ascomycota;c__Sordariomycetes;o__Glomerellales;f__Plectosphaerellaceae;g__Verticillium;s__Verticillium_nonalfalfae;	0.00445514	0.00701344	0.00477361	0	0	0.00247604	0.00468307	0.00835213	M03696_76_000000000_CTCGJ_1_1111_19800_7850_137	Verticillium	Pathotroph-Symbiotroph	Endophyte-Fungal Parasite-Plant Pathogen	Probable	Costa IPMW, et al. 2012. Mycotaxon 119:26; Tedersoo L, et al. 2014. Science 346:1256688 (doi:10.1126/science.1256688); List compiled by John Plischke III (http://home.comcast.net/~grifola/fungionfungi.pdf)							s__Verticillium_nonalfalfae
k__Fungi;p__Ascomycota;c__Sordariomycetes;o__Sordariales;f__Lasiosphaeriaceae;f__Lasiosphaeriaceae_unclassified;f__Lasiosphaeriaceae_unclassified;	0	0	0.00954722	0.00530941	0	0.00495209	0.00702461	0.00556808	M03696_76_000000000_CTCGJ_1_1116_23756_10070_137	Lasiosphaeriaceae	Saprotroph	Undefined Saprotroph	Probable	Cannon PF, Kirk PM. 2007. Fungal Families of the World. CAB International, Cambridge							f__Lasiosphaeriaceae_unclassified
k__Fungi;p__Ascomycota;c__Dothideomycetes;o__Pleosporales;o__Pleosporales_unclassified;o__Pleosporales_unclassified;o__Pleosporales_unclassified;	0.00668271	0	0.0238681	0	0	0	0	0	M03696_76_000000000_CTCGJ_1_1104_10633_3041_130	-	-	-	-	-							o__Pleosporales_unclassified
k__Fungi;p__Ascomycota;c__Sordariomycetes;o__Hypocreales;f__Hypocreales_fam_Incertae_sedis;g__unclassified_Hypocreales_fam_Incertae_sedis;s__Hypocreales_fam_Incertae_sedis_sp;	0	0.00467563	0.0214813	0.0026547	0	0	0	0	M03696_61_000000000_C9WMF_1_1114_5486_12404_146	Hypocreales	Saprotroph	Undefined Saprotroph	Possible	Sterkenburg E, et al. 2015. New Phytologist 207:1145-1158							s__Hypocreales_fam_Incertae_sedis_sp
k__Fungi;p__Ascomycota;c__Dothideomycetes;o__Pleosporales;f__Sporormiaceae;g__Preussia;s__Preussia_persica;	0.00222757	0	0	0	0	0.00990418	0.00702461	0.0111362	M03696_61_000000000_C9WMF_1_1101_17003_2983_137	Sporormiaceae	Saprotroph	Dung Saprotroph-Plant Saprotroph	Probable	Cannon PF, Kirk PM. 2007. Fungal Families of the World. CAB International, Cambridge							s__Preussia_persica
k__Fungi;p__Ascomycota;c__Sordariomycetes;o__Hypocreales;f__Stachybotryaceae;g__Xepicula;s__Xepicula_jollymannii;	0	0	0	0	0.00224568	0	0.0187323	0.00835213	M03696_61_000000000_C9WMF_1_2111_16607_14425_134	Hypocreales	Saprotroph	Undefined Saprotroph	Possible	Sterkenburg E, et al. 2015. New Phytologist 207:1145-1158							s__Xepicula_jollymannii
k__Fungi;p__Ascomycota;c__Sordariomycetes;o__Hypocreales;f__Hypocreales_fam_Incertae_sedis;g__Acremonium;g__Acremonium_unclassified;	0.00222757	0	0.0238681	0	0	0.00247604	0	0	M03696_61_000000000_C9WMF_1_2112_29055_16951_136	Acremonium	Pathogen-Saprotroph-Symbiotroph	Animal Pathogen-Endophyte-Fungal Parasite-Plant Pathogen-Wood Saprotroph	Possible	Duncan CG, Eslyn WE. 1966. Mycologia 58:642-64; Nilsson T. 1973. Studies on wood degradation and cellulolytic activity of microfungi. No. 104; Worrall JJ, et al. 1997. Mycologia 89: 199-219; Hanada RE, et al. 2010. Fungal Biology 114:901-910; Del Olmo-Ruiz M, Arnold AE. 2014. Mycologia 106:8-21; Tedersoo L, et al. 2014. Science 346:1256688; Irinyi L, et al. 2015. Medical Mycology 53:313-337							g__Acremonium_unclassified
k__Fungi;p__Ascomycota;c__Sordariomycetes;o__Hypocreales;f__Hypocreaceae;g__Trichoderma;g__Trichoderma_unclassified;	0	0.00467563	0	0	0	0.00247604	0.0117077	0.0111362	M03696_61_000000000_C9WMF_1_1111_21198_2141_149	Hypocreales	Saprotroph	Undefined Saprotroph	Possible	Sterkenburg E, et al. 2015. New Phytologist 207:1145-1158							g__Trichoderma_unclassified
k__Fungi;p__Ascomycota;c__Sordariomycetes;o__Sordariales;f__Lasiosphaeriaceae;f__Lasiosphaeriaceae_unclassified;f__Lasiosphaeriaceae_unclassified;	0.00222757	0.00233781	0.00238681	0.0026547	0	0.00495209	0.00234154	0.0139202	M03696_76_000000000_CTCGJ_1_1105_14096_17012_142	Lasiosphaeriaceae	Saprotroph	Undefined Saprotroph	Probable	Cannon PF, Kirk PM. 2007. Fungal Families of the World. CAB International, Cambridge							f__Lasiosphaeriaceae_unclassified
k__Fungi;p__Ascomycota;c__Sordariomycetes;o__Hypocreales;f__Hypocreaceae;g__Trichoderma;g__Trichoderma_unclassified;	0	0.00701344	0.00238681	0.00796411	0	0	0.00468307	0.00835213	M03696_76_000000000_CTCGJ_1_1105_17940_23478_136	Hypocreales	Saprotroph	Undefined Saprotroph	Possible	Sterkenburg E, et al. 2015. New Phytologist 207:1145-1158							g__Trichoderma_unclassified
k__Fungi;p__Ascomycota;c__Sordariomycetes;o__Sordariales;f__Chaetomiaceae;g__Chaetomium;g__Chaetomium_unclassified;	0	0.00467563	0	0	0	0.0222844	0	0.00278404	M03696_76_000000000_CTCGJ_1_1105_21932_3402_136	Chaetomium	Pathotroph-Saprotroph-Symbiotroph	Animal Pathogen-Dung Saprotroph-Endophyte-Epiphyte-Plant Saprotroph-Wood Saprotroph	Possible	Seehann G, et al. 1975. List of Fungi in Soft-Rot Tissue Tests. Institute fur Holzbiologie und Holzschutz, Bundesforschungsanstalt fur Forst - und Holzwirtshaft, Hamburg - Lohbrugge, Germany; Cannon PF, Kirk PM. 2007. Fungal Families of the World. CAB International, Cambridge; Bills GF, et al. 2013. Current Opinion in microbiology, 16:549-565; Tedersoo L, et al. 2014. Science 346:1256688; Irinyi …							g__Chaetomium_unclassified
k__Fungi;p__Ascomycota;c__Sordariomycetes;o__Sordariales;f__Chaetomiaceae;g__Chaetomium;g__Chaetomium_unclassified;	0	0	0	0	0	0.0297125	0	0	M03696_76_000000000_CTCGJ_1_1106_5654_17101_140	Chaetomium	Pathotroph-Saprotroph-Symbiotroph	Animal Pathogen-Dung Saprotroph-Endophyte-Epiphyte-Plant Saprotroph-Wood Saprotroph	Possible	Seehann G, et al. 1975. List of Fungi in Soft-Rot Tissue Tests. Institute fur Holzbiologie und Holzschutz, Bundesforschungsanstalt fur Forst - und Holzwirtshaft, Hamburg - Lohbrugge, Germany; Cannon PF, Kirk PM. 2007. Fungal Families of the World. CAB International, Cambridge; Bills GF, et al. 2013. Current Opinion in microbiology, 16:549-565; Tedersoo L, et al. 2014. Science 346:1256688; Irinyi …							g__Chaetomium_unclassified
k__Fungi;p__Ascomycota;c__Sordariomycetes;o__Xylariales;f__Xylariaceae;f__Xylariaceae_unclassified;f__Xylariaceae_unclassified;	0	0	0	0	0.0269481	0	0	0	M03696_76_000000000_CTCGJ_1_1106_7811_20326_139	Xylariaceae	Pathotroph-Saprotroph-Symbiotroph	Dung Saprotroph-Endophyte-Plant Pathogen-Undefined Saprotroph	Probable	Cannon PF, Kirk PM. 2007. Fungal Families of the World. CAB International, Cambridge							f__Xylariaceae_unclassified
k__Fungi;p__Ascomycota;c__Dothideomycetes;o__Pleosporales;f__Didymellaceae;f__Didymellaceae_unclassified;f__Didymellaceae_unclassified;	0.0267308	0	0	0	0	0	0	0	M03696_76_000000000_CTCGJ_1_1106_9767_5186_130	Didymellaceae	Pathotroph-Saprotroph	Animal Pathogen-Plant Pathogen-Undefined Saprotroph	Possible	Tedersoo L, et al. 2014. Science 346:1256688 (doi:10.1126/science.1256688)							f__Didymellaceae_unclassified
k__Fungi;p__Ascomycota;c__Dothideomycetes;o__Pleosporales;f__Didymellaceae;f__Didymellaceae_unclassified;f__Didymellaceae_unclassified;	0.0267308	0	0	0	0	0	0	0	M03696_76_000000000_CTCGJ_1_1107_24471_9178_130	Didymellaceae	Pathotroph-Saprotroph	Animal Pathogen-Plant Pathogen-Undefined Saprotroph	Possible	Tedersoo L, et al. 2014. Science 346:1256688 (doi:10.1126/science.1256688)							f__Didymellaceae_unclassified
k__Fungi;p__Ascomycota;c__Leotiomycetes;o__Thelebolales;f__Pseudeurotiaceae;g__Geomyces;s__Geomyces_sp;	0.00222757	0.00233781	0.00238681	0.0026547	0.00224568	0	0.00702461	0.0111362	M03696_76_000000000_CTCGJ_1_1111_21731_20072_137	Geomyces	Saprotroph	Soil Saprotroph	Probable	Minnis AM, Lindner DL. 2013. Fungal Biology 117:638-649; Tedersoo L, et al. 2014. Science 346:1256688							s__Geomyces_sp
k__Fungi;p__Ascomycota;c__Sordariomycetes;o__Sordariales;f__Chaetomiaceae;g__Chaetomium;g__Chaetomium_unclassified;	0	0	0	0	0.0269481	0	0	0	M03696_76_000000000_CTCGJ_1_1112_19569_3069_139	Chaetomium	Pathotroph-Saprotroph-Symbiotroph	Animal Pathogen-Dung Saprotroph-Endophyte-Epiphyte-Plant Saprotroph-Wood Saprotroph	Possible	Seehann G, et al. 1975. List of Fungi in Soft-Rot Tissue Tests. Institute fur Holzbiologie und Holzschutz, Bundesforschungsanstalt fur Forst - und Holzwirtshaft, Hamburg - Lohbrugge, Germany; Cannon PF, Kirk PM. 2007. Fungal Families of the World. CAB International, Cambridge; Bills GF, et al. 2013. Current Opinion in microbiology, 16:549-565; Tedersoo L, et al. 2014. Science 346:1256688; Irinyi …							g__Chaetomium_unclassified
k__Fungi;p__Ascomycota;c__Sordariomycetes;o__Sordariales;f__Lasiosphaeriaceae;g__unclassified_Lasiosphaeriaceae;s__Lasiosphaeriaceae_sp;	0	0.00233781	0.00238681	0.00796411	0.00224568	0.00495209	0.00468307	0.00556808	M03696_76_000000000_CTCGJ_1_2103_14141_14291_136	Lasiosphaeriaceae	Saprotroph	Undefined Saprotroph	Probable	Cannon PF, Kirk PM. 2007. Fungal Families of the World. CAB International, Cambridge							s__Lasiosphaeriaceae_sp
k__Fungi;p__Ascomycota;c__Sordariomycetes;o__Sordariales;f__Chaetomiaceae;g__Chaetomium;s__Chaetomium_nigricolor;	0	0	0.00238681	0	0.00449135	0	0.00468307	0.0194883	M03696_76_000000000_CTCGJ_1_2111_14847_7699_137	Chaetomium	Pathotroph-Saprotroph-Symbiotroph	Animal Pathogen-Dung Saprotroph-Endophyte-Epiphyte-Plant Saprotroph-Wood Saprotroph	Possible	Seehann G, et al. 1975. List of Fungi in Soft-Rot Tissue Tests. Institute fur Holzbiologie und Holzschutz, Bundesforschungsanstalt fur Forst - und Holzwirtshaft, Hamburg - Lohbrugge, Germany; Cannon PF, Kirk PM. 2007. Fungal Families of the World. CAB International, Cambridge; Bills GF, et al. 2013. Current Opinion in microbiology, 16:549-565; Tedersoo L, et al. 2014. Science 346:1256688; Irinyi …							s__Chaetomium_nigricolor
k__Fungi;p__Ascomycota;p__Ascomycota_unclassified;p__Ascomycota_unclassified;p__Ascomycota_unclassified;p__Ascomycota_unclassified;p__Ascomycota_unclassified;	0	0	0.0286417	0	0	0	0	0	M03696_76_000000000_CTCGJ_1_1107_26242_17997_137	-	-	-	-	-							p__Ascomycota_unclassified
k__Fungi;p__Ascomycota;c__Eurotiomycetes;o__Onygenales;o__Onygenales_unclassified;o__Onygenales_unclassified;o__Onygenales_unclassified;	0	0.00233781	0.00238681	0.0026547	0.00449135	0	0.0117077	0.00556808	M03696_76_000000000_CTCGJ_1_1117_15504_22091_136	-	-	-	-	-							o__Onygenales_unclassified
k__Fungi;k__Fungi_unclassified;k__Fungi_unclassified;k__Fungi_unclassified;k__Fungi_unclassified;k__Fungi_unclassified;k__Fungi_unclassified;	0.00668271	0	0.00477361	0.0026547	0	0.00247604	0.00468307	0.00835213	M03696_76_000000000_CTCGJ_1_2103_8812_18488_130	-	-	-	-	-							k__Fungi_unclassified
k__Fungi;p__Basidiomycota;c__Agaricomycetes;c__Agaricomycetes_unclassified;c__Agaricomycetes_unclassified;c__Agaricomycetes_unclassified;c__Agaricomycetes_unclassified;	0.00222757	0.00467563	0	0	0	0.00742813	0.00702461	0.00835213	M03696_76_000000000_CTCGJ_1_2106_5982_10276_130	-	-	-	-	-							c__Agaricomycetes_unclassified
k__Fungi;p__Ascomycota;c__Dothideomycetes;o__Pleosporales;f__Phaeosphaeriaceae;g__Phaeosphaeria;s__Phaeosphaeria_podocarpi;	0	0	0	0	0.0179654	0	0.00702461	0	M03696_61_000000000_C9WMF_1_1107_16618_6145_145	Phaeosphaeria	Saprotroph	Undefined Saprotroph	Probable	Tedersoo L, et al. 2014. Science 346:1256688							s__Phaeosphaeria_podocarpi
k__Fungi;p__Ascomycota;c__Dothideomycetes;o__Pleosporales;f__Pleosporaceae;f__Pleosporaceae_unclassified;f__Pleosporaceae_unclassified;	0	0	0.00238681	0	0.0179654	0.00495209	0	0	M03696_61_000000000_C9WMF_1_2116_13781_21206_132	Pleosporaceae	Pathotroph-Saprotroph	Endophyte-Lichen Parasite-Plant Pathogen-Undefined Saprotroph	Probable	Cannon PF, Kirk PM. 2007. Fungal Families of the World. CAB International, Cambridge; David AS, et al. 2016. Microbial Ecology 71:912-926; Lawrey JD, Diederich P. 2016. URL: http://www.lichenicolous.net [24 May 2017]							f__Pleosporaceae_unclassified
k__Fungi;p__Ascomycota;c__Sordariomycetes;o__Hypocreales;f__Niessliaceae;g__Eucasphaeria;s__Eucasphaeria_capensis;	0	0.00233781	0.011934	0	0.00224568	0.00247604	0.00468307	0.00278404	M03696_61_000000000_C9WMF_1_2108_24503_7493_142	Eucasphaeria	Saprotroph	Undefined Saprotroph	Probable	Tedersoo L, et al. 2014. Science 346:1256688							s__Eucasphaeria_capensis
k__Fungi;p__Ascomycota;c__Sordariomycetes;o__Hypocreales;f__Stachybotryaceae;g__Stachybotrys;s__Stachybotrys_chartarum;	0.00222757	0	0	0	0.0134741	0	0.00234154	0.00835213	M03696_68_000000000_CJJBV_1_1102_21969_8776_300	Hypocreales	Saprotroph	Undefined Saprotroph	Possible	Sterkenburg E, et al. 2015. New Phytologist 207:1145-1158							s__Stachybotrys_chartarum
k__Fungi;p__Ascomycota;c__Dothideomycetes;o__Pleosporales;o__Pleosporales_unclassified;o__Pleosporales_unclassified;o__Pleosporales_unclassified;	0.00222757	0	0.00716042	0.0026547	0.0112284	0	0	0.00278404	M03696_68_000000000_CJJBV_1_1110_23856_2434_297	-	-	-	-	-							o__Pleosporales_unclassified
k__Fungi;p__Basidiomycota;c__Agaricomycetes;o__Agaricales;f__Psathyrellaceae;g__Coprinellus;s__Coprinellus_hiascens;	0	0.00935126	0	0	0.00449135	0	0	0.0139202	M03696_76_000000000_CTCGJ_1_1112_23755_20335_136	Psathyrellaceae	Saprotroph	Dung Saprotroph-Plant Saprotroph-Wood Saprotroph	Probable	Cannon PF, Kirk PM. 2007. Fungal Families of the World. CAB International, Cambridge							s__Coprinellus_hiascens
k__Fungi;p__Ascomycota;c__Dothideomycetes;o__Pleosporales;f__Didymellaceae;g__Didymella;s__Didymella_arachidicola;	0	0	0	0	0.0247024	0	0	0	M03696_76_000000000_CTCGJ_1_1118_16416_1659_139	Didymella	Pathotroph-Saprotroph	Animal Pathogen-Plant Pathogen-Undefined Saprotroph	Probable	Tedersoo L, et al. 2014. Science 346:1256688 (doi:10.1126/science.1256688)							s__Didymella_arachidicola
k__Fungi;p__Ascomycota;c__Sordariomycetes;o__Glomerellales;f__Plectosphaerellaceae;g__Plectosphaerella;s__Plectosphaerella_cucumerina;	0.00222757	0.00233781	0	0	0.0202111	0	0	0	M03696_76_000000000_CTCGJ_1_1101_25221_10741_139	Plectosphaerella	Pathotroph	Plant Pathogen	Probable	Tedersoo L, et al. 2014. Science 346:1256688							s__Plectosphaerella_cucumerina
k__Fungi;p__Ascomycota;c__Sordariomycetes;o__Sordariales;f__Chaetomiaceae;g__Chaetomium;g__Chaetomium_unclassified;	0	0	0	0	0	0.0272365	0	0	M03696_76_000000000_CTCGJ_1_1102_28009_7185_140	Chaetomium	Pathotroph-Saprotroph-Symbiotroph	Animal Pathogen-Dung Saprotroph-Endophyte-Epiphyte-Plant Saprotroph-Wood Saprotroph	Possible	Seehann G, et al. 1975. List of Fungi in Soft-Rot Tissue Tests. Institute fur Holzbiologie und Holzschutz, Bundesforschungsanstalt fur Forst - und Holzwirtshaft, Hamburg - Lohbrugge, Germany; Cannon PF, Kirk PM. 2007. Fungal Families of the World. CAB International, Cambridge; Bills GF, et al. 2013. Current Opinion in microbiology, 16:549-565; Tedersoo L, et al. 2014. Science 346:1256688; Irinyi …							g__Chaetomium_unclassified
k__Fungi;p__Ascomycota;c__Sordariomycetes;o__Hypocreales;o__Hypocreales_unclassified;o__Hypocreales_unclassified;o__Hypocreales_unclassified;	0	0	0	0	0.0224568	0.00247604	0	0	M03696_76_000000000_CTCGJ_1_1104_14214_3093_139	Hypocreales	Saprotroph	Undefined Saprotroph	Possible	Sterkenburg E, et al. 2015. New Phytologist 207:1145-1158							o__Hypocreales_unclassified
k__Fungi;p__Ascomycota;c__Sordariomycetes;o__Glomerellales;f__Glomerellaceae;g__Colletotrichum;g__Colletotrichum_unclassified;	0	0	0	0	0.0247024	0	0	0	M03696_76_000000000_CTCGJ_1_1105_18387_6409_139	Colletotrichum	Pathotroph-Symbiotroph	Endophyte-Plant Pathogen	Probable	Costa IPMW, et al. 2012. Mycotaxon 119:26; Tedersoo L, et al. 2014. Science 346:1256688; http://www.apsnet.org/publications/commonnames/Pages/default.aspx							g__Colletotrichum_unclassified
k__Fungi;p__Ascomycota;c__Sordariomycetes;o__Hypocreales;f__Nectriaceae;g__Fusarium;g__Fusarium_unclassified;	0.00222757	0.00233781	0	0	0.00898271	0.00742813	0.00468307	0	M03696_76_000000000_CTCGJ_1_1105_28502_17645_139	Fusarium	Pathotroph-Saprotroph-Symbiotroph	Animal Pathogen-Endophyte-Lichen Parasite-Plant Pathogen-Soil Saprotroph-Wood Saprotroph	Possible	Duncan CG, Eslyn WE. 1966. Mycologia 58:642-664; Seehann G, et al. 1975. List of Fungi in Soft-Rot Tissue Tests. Institute fur Holzbiologie und Holzschutz, Bundesforschungsanstalt fur Forst - und Holzwirtshaft, Hamburg - Lohbrugge, Germany; Costa IPMW, et al. 2012. Mycotaxon 119:26; Tedersoo L, et al. 2014. Science 346:1256688; Irinyi L, et al. 2015. Medical Mycology 53:313-337; Schroers et al. 2…							g__Fusarium_unclassified
k__Fungi;p__Ascomycota;c__Sordariomycetes;o__Hypocreales;f__Stachybotryaceae;g__Stachybotrys;s__Stachybotrys_chartarum;	0	0.00233781	0	0	0.00898271	0.00247604	0.00702461	0.00556808	M03696_76_000000000_CTCGJ_1_1106_28120_19434_139	Hypocreales	Saprotroph	Undefined Saprotroph	Possible	Sterkenburg E, et al. 2015. New Phytologist 207:1145-1158							s__Stachybotrys_chartarum
k__Fungi;p__Ascomycota;c__Sordariomycetes;o__Sordariales;f__Lasiosphaeriaceae;g__Cladorrhinum;s__Cladorrhinum_flexuosum;	0.00445514	0	0.0190944	0.0026547	0	0	0	0	M03696_76_000000000_CTCGJ_1_1107_25893_18807_130	Cladorrhinum	Pathotroph-Saprotroph-Symbiotroph	Animal Pathogen-Dung Saprotroph-Endophyte-Plant Saprotroph-Soil Saprotroph-Wood Saprotroph	Probable	Seehann G, et al. 1975. List of Fungi in Soft-Rot Tissue Tests. Institute fur Holzbiologie und Holzschutz, Bundesforschungsanstalt fur Forst - und Holzwirtshaft, Hamburg - Lohbrugge, Germany; Carmaran CC, et al.2015. Mycological Progress 14:94; Irinyi L, et al. 2015. Medical Mycology 53:313-337							s__Cladorrhinum_flexuosum
k__Fungi;p__Ascomycota;c__Sordariomycetes;o__Sordariales;f__Lasiosphaeriaceae;g__unclassified_Lasiosphaeriaceae;s__Lasiosphaeriaceae_sp;	0	0	0.011934	0.00796411	0	0	0.00468307	0.00278404	M03696_76_000000000_CTCGJ_1_1108_14637_12068_137	Lasiosphaeriaceae	Saprotroph	Undefined Saprotroph	Probable	Cannon PF, Kirk PM. 2007. Fungal Families of the World. CAB International, Cambridge							s__Lasiosphaeriaceae_sp
k__Fungi;p__Ascomycota;c__Sordariomycetes;o__Glomerellales;f__Plectosphaerellaceae;g__Plectosphaerella;g__Plectosphaerella_unclassified;	0.00222757	0.00467563	0	0	0.00898271	0.00247604	0.00702461	0	M03696_76_000000000_CTCGJ_1_1114_21835_13061_139	Plectosphaerella	Pathotroph	Plant Pathogen	Probable	Tedersoo L, et al. 2014. Science 346:1256688							g__Plectosphaerella_unclassified
k__Fungi;p__Ascomycota;c__Sordariomycetes;o__Hypocreales;f__Ophiocordycipitaceae;g__unclassified_Ophiocordycipitaceae;s__Ophiocordycipitaceae_sp;	0.00222757	0.00233781	0	0.0132735	0	0	0	0.0111362	M03696_76_000000000_CTCGJ_1_1115_24757_12738_130	Hypocreales	Saprotroph	Undefined Saprotroph	Possible	Sterkenburg E, et al. 2015. New Phytologist 207:1145-1158							s__Ophiocordycipitaceae_sp
k__Fungi;p__Ascomycota;c__Sordariomycetes;o__Hypocreales;f__Hypocreaceae;g__Trichoderma;s__Trichoderma_harzianum;	0	0.00233781	0	0.0026547	0.00224568	0.00495209	0.00702461	0.00835213	M03696_76_000000000_CTCGJ_1_2103_18927_22246_139	Hypocreales	Saprotroph	Undefined Saprotroph	Possible	Sterkenburg E, et al. 2015. New Phytologist 207:1145-1158							s__Trichoderma_harzianum
k__Fungi;k__Fungi_unclassified;k__Fungi_unclassified;k__Fungi_unclassified;k__Fungi_unclassified;k__Fungi_unclassified;k__Fungi_unclassified;	0	0	0.00238681	0.0026547	0	0.00247604	0.00936615	0.0111362	M03696_76_000000000_CTCGJ_1_1102_9472_24799_140	-	-	-	-	-							k__Fungi_unclassified
k__Fungi;p__Ascomycota;c__Sordariomycetes;o__Sordariales;f__unclassified_Sordariales;g__unclassified_Sordariales;s__Sordariales_sp;	0.00668271	0.00233781	0.00716042	0	0	0	0.00702461	0.00278404	M03696_76_000000000_CTCGJ_1_1106_5445_11466_130	-	-	-	-	-							s__Sordariales_sp
k__Fungi;p__Ascomycota;c__Dothideomycetes;o__Pleosporales;o__Pleosporales_unclassified;o__Pleosporales_unclassified;o__Pleosporales_unclassified;	0	0.00935126	0.00238681	0.0026547	0	0.00247604	0.00936615	0	M03696_76_000000000_CTCGJ_1_1108_14696_4231_136	-	-	-	-	-							o__Pleosporales_unclassified
k__Fungi;p__Ascomycota;p__Ascomycota_unclassified;p__Ascomycota_unclassified;p__Ascomycota_unclassified;p__Ascomycota_unclassified;p__Ascomycota_unclassified;	0.00222757	0	0	0.00530941	0.0112284	0.00495209	0	0.00278404	M03696_76_000000000_CTCGJ_1_1117_4776_13001_130	-	-	-	-	-							p__Ascomycota_unclassified
k__Fungi;p__Basidiomycota;c__Agaricomycetes;o__Auriculariales;f__Exidiaceae;g__unclassified_Exidiaceae;s__Exidiaceae_sp;	0	0.00233781	0	0	0.0202111	0	0	0	M03696_68_000000000_CJJBV_1_1114_29415_15506_296	Exidiaceae	Saprotroph-Symbiotroph	Endophyte-Undefined Saprotroph	Probable	Cannon PF, Kirk PM. 2007. Fungal Families of the World. CAB International, Cambridge							s__Exidiaceae_sp
k__Fungi;p__Ascomycota;c__Dothideomycetes;o__Pleosporales;f__Phaeosphaeriaceae;g__Phaeosphaeria;g__Phaeosphaeria_unclassified;	0	0	0	0	0.0179654	0	0.00468307	0	M03696_61_000000000_C9WMF_1_1105_13224_15129_136	Phaeosphaeria	Saprotroph	Undefined Saprotroph	Probable	Tedersoo L, et al. 2014. Science 346:1256688							g__Phaeosphaeria_unclassified
k__Fungi;p__Ascomycota;c__Dothideomycetes;o__Pleosporales;o__Pleosporales_unclassified;o__Pleosporales_unclassified;o__Pleosporales_unclassified;	0	0	0.00477361	0	0.0179654	0	0	0	M03696_68_000000000_CJJBV_1_1104_9932_11064_300	-	-	-	-	-							o__Pleosporales_unclassified
k__Fungi;p__Ascomycota;c__Dothideomycetes;o__Pleosporales;f__Pleosporaceae;g__Stemphylium;g__Stemphylium_unclassified;	0	0	0	0	0.0224568	0	0	0	M03696_61_000000000_C9WMF_1_1118_15537_8127_132	Stemphylium	Pathotroph-Saprotroph	Plant Pathogen-Wood Saprotroph	Highly Probable	Duncan CG, Eslyn WE. 1966. Mycologia 58:642-664; Seehann G, et al. 1975. List of Fungi in Soft-Rot Tissue Tests. Institute fur Holzbiologie und Holzschutz, Bundesforschungsanstalt fur Forst - und Holzwirtshaft, Hamburg - Lohbrugge, Germany; Costa IPMW, et al. 2012. Mycotaxon 119:26; Tedersoo L, et al. 2014. Science 346:1256688; http://www.apsnet.org/publications/commonnames/Pages/default.aspx							g__Stemphylium_unclassified
k__Fungi;p__Ascomycota;c__Eurotiomycetes;o__Onygenales;f__Onygenales_fam_Incertae_sedis;g__Chrysosporium;g__Chrysosporium_unclassified;	0	0	0	0.00796411	0	0.00247604	0.00468307	0.0111362	M03696_61_000000000_C9WMF_1_1112_10528_23039_153	Chrysosporium	Saprotroph	Undefined Saprotroph-Wood Saprotroph	Highly Probable	Seehann G, et al. 1975. List of Fungi in Soft-Rot Tissue Tests. Institute fur Holzbiologie und Holzschutz, Bundesforschungsanstalt fur Forst - und Holzwirtshaft, Hamburg - Lohbrugge, Germany; Tedersoo L, et al. 2014. Science 346:1256688							g__Chrysosporium_unclassified
k__Fungi;p__Ascomycota;c__Leotiomycetes;o__Helotiales;f__Helotiaceae;g__Tetracladium;s__Tetracladium_sp;	0	0.00233781	0	0	0	0	0.0187323	0.00278404	M03696_61_000000000_C9WMF_1_2118_12791_3866_134	Tetracladium	Saprotroph	Undefined Saprotroph	Probable	Tedersoo L, et al. 2014. Science 346:1256688							s__Tetracladium_sp
k__Fungi;p__Ascomycota;c__Dothideomycetes;o__Pleosporales;f__Leptosphaeriaceae;g__Leptosphaeria;s__Leptosphaeria_maculans;	0.00445514	0.00233781	0	0	0.00224568	0.00495209	0.00234154	0.00835213	M03696_61_000000000_C9WMF_1_1112_15721_15888_152	Leptosphaeria	Pathotroph	Plant Pathogen	Probable	Tedersoo L, et al. 2014. Science 346:1256688							s__Leptosphaeria_maculans
k__Fungi;p__Ascomycota;c__Sordariomycetes;o__Hypocreales;f__Hypocreaceae;g__Trichoderma;g__Trichoderma_unclassified;	0	0	0	0	0	0.00495209	0.00468307	0.0167043	M03696_68_000000000_CJJBV_1_1117_10435_18254_298	Hypocreales	Saprotroph	Undefined Saprotroph	Possible	Sterkenburg E, et al. 2015. New Phytologist 207:1145-1158							g__Trichoderma_unclassified
k__Fungi;p__Ascomycota;c__Eurotiomycetes;o__Onygenales;f__Onygenales_fam_Incertae_sedis;g__Chrysosporium;s__Chrysosporium_pseudomerdarium;	0	0	0	0.026547	0	0	0	0	M03696_76_000000000_CTCGJ_1_1116_27537_6562_138	Chrysosporium	Saprotroph	Undefined Saprotroph-Wood Saprotroph	Highly Probable	Seehann G, et al. 1975. List of Fungi in Soft-Rot Tissue Tests. Institute fur Holzbiologie und Holzschutz, Bundesforschungsanstalt fur Forst - und Holzwirtshaft, Hamburg - Lohbrugge, Germany; Tedersoo L, et al. 2014. Science 346:1256688							s__Chrysosporium_pseudomerdarium
k__Fungi;p__Ascomycota;c__Sordariomycetes;o__Hypocreales;o__Hypocreales_unclassified;o__Hypocreales_unclassified;o__Hypocreales_unclassified;	0	0	0.0238681	0	0	0	0	0	M03696_61_000000000_C9WMF_1_2112_26018_6157_138	Hypocreales	Saprotroph	Undefined Saprotroph	Possible	Sterkenburg E, et al. 2015. New Phytologist 207:1145-1158							o__Hypocreales_unclassified
k__Fungi;p__Ascomycota;c__Dothideomycetes;o__Pleosporales;f__Phaeosphaeriaceae;g__Setomelanomma;g__Setomelanomma_unclassified;	0	0	0	0.0026547	0.00449135	0	0.0163908	0	M03696_68_000000000_CJJBV_1_2117_4424_11999_297	Phaeosphaeriaceae	Pathotroph-Saprotroph	Fungal Parasite-Plant Pathogen-Plant Saprotroph	Probable	Cannon PF, Kirk PM. 2007. Fungal Families of the World. CAB International, Cambridge							g__Setomelanomma_unclassified
k__Fungi;p__Ascomycota;c__Pezizomycetes;o__Pezizales;f__Pyronemataceae;g__Scutellinia;s__Scutellinia_scutellata;	0	0	0	0	0.00673703	0	0.0163908	0	M03696_76_000000000_CTCGJ_1_1102_11987_17914_141	Scutellinia	Saprotroph	Undefined Saprotroph	Probable	Tedersoo L, et al. 2014. Science 346:1256688							s__Scutellinia_scutellata
k__Fungi;p__Ascomycota;c__Sordariomycetes;o__Sordariales;f__Chaetomiaceae;g__Chaetomium;g__Chaetomium_unclassified;	0	0	0	0.00530941	0.00449135	0.00247604	0.00702461	0.00556808	M03696_76_000000000_CTCGJ_1_1103_19218_23879_138	Chaetomium	Pathotroph-Saprotroph-Symbiotroph	Animal Pathogen-Dung Saprotroph-Endophyte-Epiphyte-Plant Saprotroph-Wood Saprotroph	Possible	Seehann G, et al. 1975. List of Fungi in Soft-Rot Tissue Tests. Institute fur Holzbiologie und Holzschutz, Bundesforschungsanstalt fur Forst - und Holzwirtshaft, Hamburg - Lohbrugge, Germany; Cannon PF, Kirk PM. 2007. Fungal Families of the World. CAB International, Cambridge; Bills GF, et al. 2013. Current Opinion in microbiology, 16:549-565; Tedersoo L, et al. 2014. Science 346:1256688; Irinyi …							g__Chaetomium_unclassified
k__Fungi;p__Ascomycota;c__Sordariomycetes;c__Sordariomycetes_unclassified;c__Sordariomycetes_unclassified;c__Sordariomycetes_unclassified;c__Sordariomycetes_unclassified;	0.00891027	0.00233781	0	0	0.00224568	0.00247604	0.00234154	0.00556808	M03696_76_000000000_CTCGJ_1_1116_18372_5998_142	-	-	-	-	-							c__Sordariomycetes_unclassified
k__Fungi;p__Ascomycota;c__Sordariomycetes;o__Sordariales;f__Lasiosphaeriaceae;g__Cladorrhinum;s__Cladorrhinum_flexuosum;	0.0200481	0	0	0.0026547	0	0	0	0	M03696_76_000000000_CTCGJ_1_1103_15050_12124_130	Cladorrhinum	Pathotroph-Saprotroph-Symbiotroph	Animal Pathogen-Dung Saprotroph-Endophyte-Plant Saprotroph-Soil Saprotroph-Wood Saprotroph	Probable	Seehann G, et al. 1975. List of Fungi in Soft-Rot Tissue Tests. Institute fur Holzbiologie und Holzschutz, Bundesforschungsanstalt fur Forst - und Holzwirtshaft, Hamburg - Lohbrugge, Germany; Carmaran CC, et al.2015. Mycological Progress 14:94; Irinyi L, et al. 2015. Medical Mycology 53:313-337							s__Cladorrhinum_flexuosum
k__Fungi;p__Ascomycota;c__Sordariomycetes;o__Sordariales;f__Lasiosphaeriaceae;g__Podospora;s__Podospora_sp;	0	0	0.00954722	0	0	0.00742813	0.00702461	0	M03696_76_000000000_CTCGJ_1_1103_24004_24448_137	Podospora	Saprotroph-Symbiotroph	Dung Saprotroph-Endophyte-Litter Saprotroph-Undefined Saprotroph	Possible	Bell A. 1983. Dung Fungi: An Illustrated Guide to Coprophilous Fungi in New Zealand. Victoria University Press, Wellington; Tedersoo L, et al. 2014. Science 346:1256688; David AS, et al. 2016. Microbial Ecology 71:912-926; Purahong W, et al. 2016. Molecular Ecology 25:4059-4074 (as litter saprotroph)							s__Podospora_sp
k__Fungi;p__Ascomycota;c__Dothideomycetes;o__Pleosporales;f__Sporormiaceae;g__Preussia;s__Preussia_terricola;	0.00222757	0.00233781	0	0	0	0.00990418	0.00936615	0	M03696_76_000000000_CTCGJ_1_1103_6799_4856_141	Sporormiaceae	Saprotroph	Dung Saprotroph-Plant Saprotroph	Probable	Cannon PF, Kirk PM. 2007. Fungal Families of the World. CAB International, Cambridge							s__Preussia_terricola
k__Fungi;p__Glomeromycota;c__Glomeromycetes;o__Glomerales;f__Glomeraceae;g__Glomus;s__Glomus_sp;	0	0	0	0	0.0112284	0.0123802	0	0	M03696_76_000000000_CTCGJ_1_1104_24100_19784_140	Glomeraceae	Symbiotroph	Arbuscular Mycorrhizal	Highly Probable	Redecker D, et al. 2013. Mycorrhiza 23:515-531							s__Glomus_sp
k__Fungi;p__Ascomycota;c__Sordariomycetes;o__Sordariales;f__Chaetomiaceae;g__Chaetomium;g__Chaetomium_unclassified;	0	0	0	0	0	0.0247604	0	0	M03696_76_000000000_CTCGJ_1_1104_7265_5134_140	Chaetomium	Pathotroph-Saprotroph-Symbiotroph	Animal Pathogen-Dung Saprotroph-Endophyte-Epiphyte-Plant Saprotroph-Wood Saprotroph	Possible	Seehann G, et al. 1975. List of Fungi in Soft-Rot Tissue Tests. Institute fur Holzbiologie und Holzschutz, Bundesforschungsanstalt fur Forst - und Holzwirtshaft, Hamburg - Lohbrugge, Germany; Cannon PF, Kirk PM. 2007. Fungal Families of the World. CAB International, Cambridge; Bills GF, et al. 2013. Current Opinion in microbiology, 16:549-565; Tedersoo L, et al. 2014. Science 346:1256688; Irinyi …							g__Chaetomium_unclassified
k__Fungi;p__Ascomycota;c__Sordariomycetes;o__Coniochaetales;f__Coniochaetaceae;g__Coniochaeta;g__Coniochaeta_unclassified;	0	0	0.00477361	0.0026547	0	0	0.00468307	0.0139202	M03696_76_000000000_CTCGJ_1_1106_19574_24248_137	Coniochaeta	Pathotroph-Saprotroph-Symbiotroph	Animal Pathogen-Dung Saprotroph-Endophyte-Lichen Parasite-Plant Pathogen-Undefined Saprotroph	Possible	Bell A. 1983. Dung Fungi: An Illustrated Guide to Coprophilous Fungi in New Zealand. Victoria University Press, Wellington; Damm U, et al. 2010. Persoonia 24:60-80; Costa IPMW, et al. 2012. Mycotaxon 119:26; Tedersoo L, et al. 2014. Science 346:1256688 (doi:10.1126/science.1256688); Irinyi L, et al. 2015. Medical Mycology 53:313-337; Lawrey JD, Diederich P. 2016. URL: http://www.lichenicolous.net…							g__Coniochaeta_unclassified
k__Fungi;p__Ascomycota;c__Sordariomycetes;o__Sordariales;f__Chaetomiaceae;g__Chaetomium;g__Chaetomium_unclassified;	0	0	0	0.026547	0	0	0	0	M03696_76_000000000_CTCGJ_1_1107_14090_22336_138	Chaetomium	Pathotroph-Saprotroph-Symbiotroph	Animal Pathogen-Dung Saprotroph-Endophyte-Epiphyte-Plant Saprotroph-Wood Saprotroph	Possible	Seehann G, et al. 1975. List of Fungi in Soft-Rot Tissue Tests. Institute fur Holzbiologie und Holzschutz, Bundesforschungsanstalt fur Forst - und Holzwirtshaft, Hamburg - Lohbrugge, Germany; Cannon PF, Kirk PM. 2007. Fungal Families of the World. CAB International, Cambridge; Bills GF, et al. 2013. Current Opinion in microbiology, 16:549-565; Tedersoo L, et al. 2014. Science 346:1256688; Irinyi …							g__Chaetomium_unclassified
k__Fungi;p__Ascomycota;c__Sordariomycetes;o__Hypocreales;f__Hypocreales_fam_Incertae_sedis;g__Acremonium;s__Acremonium_spinosum;	0	0	0.00238681	0	0	0.00247604	0.00468307	0.0167043	M03696_76_000000000_CTCGJ_1_1109_12790_8087_141	Acremonium	Pathogen-Saprotroph-Symbiotroph	Animal Pathogen-Endophyte-Fungal Parasite-Plant Pathogen-Wood Saprotroph	Possible	Duncan CG, Eslyn WE. 1966. Mycologia 58:642-64; Nilsson T. 1973. Studies on wood degradation and cellulolytic activity of microfungi. No. 104; Worrall JJ, et al. 1997. Mycologia 89: 199-219; Hanada RE, et al. 2010. Fungal Biology 114:901-910; Del Olmo-Ruiz M, Arnold AE. 2014. Mycologia 106:8-21; Tedersoo L, et al. 2014. Science 346:1256688; Irinyi L, et al. 2015. Medical Mycology 53:313-337							s__Acremonium_spinosum
k__Fungi;p__Ascomycota;c__Dothideomycetes;o__Pleosporales;f__Didymellaceae;g__Neoascochyta;s__Neoascochyta_graminicola;	0.0222757	0	0	0	0	0	0	0	M03696_76_000000000_CTCGJ_1_1109_5909_13018_130	Didymellaceae	Pathotroph-Saprotroph	Animal Pathogen-Plant Pathogen-Undefined Saprotroph	Possible	Tedersoo L, et al. 2014. Science 346:1256688 (doi:10.1126/science.1256688)							s__Neoascochyta_graminicola
k__Fungi;p__Ascomycota;c__Sordariomycetes;o__Sordariales;f__Chaetomiaceae;g__Chaetomium;s__Chaetomium_angustispirale;	0	0.00701344	0	0	0	0.0173323	0	0	M03696_76_000000000_CTCGJ_1_1109_7851_10776_136	Chaetomium	Pathotroph-Saprotroph-Symbiotroph	Animal Pathogen-Dung Saprotroph-Endophyte-Epiphyte-Plant Saprotroph-Wood Saprotroph	Possible	Seehann G, et al. 1975. List of Fungi in Soft-Rot Tissue Tests. Institute fur Holzbiologie und Holzschutz, Bundesforschungsanstalt fur Forst - und Holzwirtshaft, Hamburg - Lohbrugge, Germany; Cannon PF, Kirk PM. 2007. Fungal Families of the World. CAB International, Cambridge; Bills GF, et al. 2013. Current Opinion in microbiology, 16:549-565; Tedersoo L, et al. 2014. Science 346:1256688; Irinyi …							s__Chaetomium_angustispirale
k__Fungi;p__Ascomycota;c__Sordariomycetes;o__Hypocreales;f__Hypocreaceae;g__Trichoderma;s__Trichoderma_virens;	0.00668271	0	0	0.00530941	0.00224568	0.00495209	0.00234154	0.00278404	M03696_76_000000000_CTCGJ_1_1111_6391_10012_130	Hypocreales	Saprotroph	Undefined Saprotroph	Possible	Sterkenburg E, et al. 2015. New Phytologist 207:1145-1158							s__Trichoderma_virens
k__Fungi;p__Ascomycota;c__Sordariomycetes;o__Hypocreales;f__Hypocreales_fam_Incertae_sedis;g__Acremonium;g__Acremonium_unclassified;	0	0.00233781	0	0	0.0202111	0	0	0	M03696_76_000000000_CTCGJ_1_1112_15864_22123_139	Acremonium	Pathogen-Saprotroph-Symbiotroph	Animal Pathogen-Endophyte-Fungal Parasite-Plant Pathogen-Wood Saprotroph	Possible	Duncan CG, Eslyn WE. 1966. Mycologia 58:642-64; Nilsson T. 1973. Studies on wood degradation and cellulolytic activity of microfungi. No. 104; Worrall JJ, et al. 1997. Mycologia 89: 199-219; Hanada RE, et al. 2010. Fungal Biology 114:901-910; Del Olmo-Ruiz M, Arnold AE. 2014. Mycologia 106:8-21; Tedersoo L, et al. 2014. Science 346:1256688; Irinyi L, et al. 2015. Medical Mycology 53:313-337							g__Acremonium_unclassified
k__Fungi;p__Ascomycota;c__Sordariomycetes;o__Sordariales;f__Chaetomiaceae;g__Chaetomium;g__Chaetomium_unclassified;	0	0	0	0.0026547	0.0134741	0	0.00234154	0.00556808	M03696_76_000000000_CTCGJ_1_1112_25983_18835_139	Chaetomium	Pathotroph-Saprotroph-Symbiotroph	Animal Pathogen-Dung Saprotroph-Endophyte-Epiphyte-Plant Saprotroph-Wood Saprotroph	Possible	Seehann G, et al. 1975. List of Fungi in Soft-Rot Tissue Tests. Institute fur Holzbiologie und Holzschutz, Bundesforschungsanstalt fur Forst - und Holzwirtshaft, Hamburg - Lohbrugge, Germany; Cannon PF, Kirk PM. 2007. Fungal Families of the World. CAB International, Cambridge; Bills GF, et al. 2013. Current Opinion in microbiology, 16:549-565; Tedersoo L, et al. 2014. Science 346:1256688; Irinyi …							g__Chaetomium_unclassified
k__Fungi;p__Basidiomycota;c__Agaricomycetes;o__Agaricales;f__Bolbitiaceae;g__Conocybe;s__Conocybe_velutipes;	0	0.00233781	0	0	0.00224568	0.0173323	0	0.00278404	M03696_76_000000000_CTCGJ_1_1113_7795_3558_139	Conocybe	Saprotroph	Undefined Saprotroph	Probable	Tedersoo L, et al. 2014. Science 346:1256688							s__Conocybe_velutipes
k__Fungi;p__Ascomycota;c__Leotiomycetes;o__Helotiales;f__Rutstroemiaceae;g__unclassified_Rutstroemiaceae;s__Rutstroemiaceae_sp;	0	0	0	0	0.0224568	0	0	0	M03696_76_000000000_CTCGJ_1_1114_20879_3894_139	Rutstroemiaceae	Saprotroph	Plant Saprotroph	Probable	Cannon PF, Kirk PM. 2007. Fungal Families of the World. CAB International, Cambridge							s__Rutstroemiaceae_sp
k__Fungi;p__Ascomycota;c__Sordariomycetes;o__Sordariales;f__Chaetomiaceae;g__Chaetomium;g__Chaetomium_unclassified;	0	0	0	0	0.0179654	0.00495209	0	0	M03696_76_000000000_CTCGJ_1_1114_24140_15998_139	Chaetomium	Pathotroph-Saprotroph-Symbiotroph	Animal Pathogen-Dung Saprotroph-Endophyte-Epiphyte-Plant Saprotroph-Wood Saprotroph	Possible	Seehann G, et al. 1975. List of Fungi in Soft-Rot Tissue Tests. Institute fur Holzbiologie und Holzschutz, Bundesforschungsanstalt fur Forst - und Holzwirtshaft, Hamburg - Lohbrugge, Germany; Cannon PF, Kirk PM. 2007. Fungal Families of the World. CAB International, Cambridge; Bills GF, et al. 2013. Current Opinion in microbiology, 16:549-565; Tedersoo L, et al. 2014. Science 346:1256688; Irinyi …							g__Chaetomium_unclassified
k__Fungi;p__Ascomycota;c__Sordariomycetes;o__Hypocreales;f__Hypocreales_fam_Incertae_sedis;g__Sarocladium;s__Sarocladium_strictum;	0	0	0.0238681	0	0	0	0	0	M03696_76_000000000_CTCGJ_1_1116_10069_20185_137	Sarocladium	Saprotroph	Undefined Saprotroph	Probable	Tedersoo L, et al. 2014. Science 346:1256688							s__Sarocladium_strictum
k__Fungi;p__Basidiomycota;c__Agaricomycetes;o__Hymenochaetales;f__Schizoporaceae;g__Schizopora;s__Schizopora_paradoxa;	0	0	0	0	0.00449135	0.00495209	0	0.0167043	M03696_76_000000000_CTCGJ_1_1118_9133_10639_139	Schizopora	Saprotroph	Wood Saprotroph	Highly Probable	Gilbertson RL, Ryvarden L. 1987-1987. North American Polypores. Fungiflora, Oslo							s__Schizopora_paradoxa
k__Fungi;p__Ascomycota;c__Sordariomycetes;o__Sordariales;f__Lasiosphaeriaceae;g__unclassified_Lasiosphaeriaceae;s__Lasiosphaeriaceae_sp;	0	0.00233781	0.00238681	0	0	0	0.00468307	0.0167043	M03696_76_000000000_CTCGJ_1_2112_11596_8869_136	Lasiosphaeriaceae	Saprotroph	Undefined Saprotroph	Probable	Cannon PF, Kirk PM. 2007. Fungal Families of the World. CAB International, Cambridge							s__Lasiosphaeriaceae_sp
k__Fungi;p__Ascomycota;c__Sordariomycetes;c__Sordariomycetes_unclassified;c__Sordariomycetes_unclassified;c__Sordariomycetes_unclassified;c__Sordariomycetes_unclassified;	0	0	0.0238681	0	0	0	0	0	M03696_76_000000000_CTCGJ_1_1102_18553_18619_137	-	-	-	-	-							c__Sordariomycetes_unclassified
k__Fungi;p__Ascomycota;c__Sordariomycetes;c__Sordariomycetes_unclassified;c__Sordariomycetes_unclassified;c__Sordariomycetes_unclassified;c__Sordariomycetes_unclassified;	0	0.00233781	0	0	0	0.0123802	0.00468307	0.00556808	M03696_76_000000000_CTCGJ_1_1108_23264_22314_136	-	-	-	-	-							c__Sordariomycetes_unclassified
k__Fungi;p__Ascomycota;c__Dothideomycetes;o__Pleosporales;f__Lentitheciaceae;g__Pleurophoma;s__Pleurophoma_sp;	0.0222757	0	0	0	0	0	0	0	M03696_76_000000000_CTCGJ_1_1110_16477_2512_130	-	-	-	-	-							s__Pleurophoma_sp
k__Fungi;p__Ascomycota;c__Leotiomycetes;o__Helotiales;o__Helotiales_unclassified;o__Helotiales_unclassified;o__Helotiales_unclassified;	0.00445514	0.00233781	0	0.0026547	0	0.00742813	0.00234154	0.00556808	M03696_76_000000000_CTCGJ_1_1110_16557_24870_136	-	-	-	-	-							o__Helotiales_unclassified
k__Fungi;p__Ascomycota;c__Leotiomycetes;o__Helotiales;f__unclassified_Helotiales;g__unclassified_Helotiales;s__Helotiales_sp;	0	0.00935126	0	0	0	0	0	0.0167043	M03696_76_000000000_CTCGJ_1_1111_10698_10301_142	-	-	-	-	-							s__Helotiales_sp
k__Fungi;p__Ascomycota;c__Dothideomycetes;o__Pleosporales;f__Didymellaceae;g__Neoascochyta;s__Neoascochyta_exitialis;	0.00445514	0.0163647	0	0	0	0	0	0	M03696_61_000000000_C9WMF_1_1101_19113_15767_132	Didymellaceae	Pathotroph-Saprotroph	Animal Pathogen-Plant Pathogen-Undefined Saprotroph	Possible	Tedersoo L, et al. 2014. Science 346:1256688 (doi:10.1126/science.1256688)							s__Neoascochyta_exitialis
k__Fungi;p__Ascomycota;c__Sordariomycetes;o__Hypocreales;f__Nectriaceae;g__Gibberella;s__Gibberella_intricans;	0.00222757	0.00467563	0	0	0.00224568	0.00495209	0.00702461	0	M03696_68_000000000_CJJBV_1_1117_15356_14935_297	Gibberella	Pathotroph	Plant Pathogen	Probable	Tedersoo L, et al. 2014. Science 346:1256688							s__Gibberella_intricans
k__Fungi;p__Ascomycota;c__Sordariomycetes;o__Hypocreales;f__Nectriaceae;g__Gibberella;s__Gibberella_intricans;	0	0.00233781	0.00716042	0	0.00224568	0.00495209	0.00468307	0	M03696_68_000000000_CJJBV_1_2102_27031_7851_298	Gibberella	Pathotroph	Plant Pathogen	Probable	Tedersoo L, et al. 2014. Science 346:1256688							s__Gibberella_intricans
k__Fungi;p__Ascomycota;c__Dothideomycetes;o__Capnodiales;f__Mycosphaerellaceae;g__Ramularia;g__Ramularia_unclassified;	0.00668271	0	0	0	0.00673703	0	0.00468307	0.00278404	M03696_76_000000000_CTCGJ_1_2113_4550_13335_124	Ramularia	Pathotroph	Plant Pathogen	Probable	Tedersoo L, et al. 2014. Science 346:1256688							g__Ramularia_unclassified
k__Fungi;p__Ascomycota;c__Sordariomycetes;o__Hypocreales;f__Nectriaceae;g__Fusarium;s__Fusarium_poae;	0	0.00701344	0	0	0	0.0148563	0	0	M03696_61_000000000_C9WMF_1_1108_23845_15560_134	Fusarium	Pathotroph-Saprotroph-Symbiotroph	Animal Pathogen-Endophyte-Lichen Parasite-Plant Pathogen-Soil Saprotroph-Wood Saprotroph	Possible	Duncan CG, Eslyn WE. 1966. Mycologia 58:642-664; Seehann G, et al. 1975. List of Fungi in Soft-Rot Tissue Tests. Institute fur Holzbiologie und Holzschutz, Bundesforschungsanstalt fur Forst - und Holzwirtshaft, Hamburg - Lohbrugge, Germany; Costa IPMW, et al. 2012. Mycotaxon 119:26; Tedersoo L, et al. 2014. Science 346:1256688; Irinyi L, et al. 2015. Medical Mycology 53:313-337; Schroers et al. 2…							s__Fusarium_poae
k__Fungi;p__Ascomycota;c__Leotiomycetes;o__Helotiales;f__Vibrisseaceae;g__Phialocephala;s__Phialocephala_humicola;	0	0.00233781	0	0.0026547	0.00449135	0.00495209	0.00468307	0.00278404	M03696_68_000000000_CJJBV_1_1109_7632_8407_296	Phialocephala	Symbiotroph	Endophyte	Highly Probable	Newsham 2011. New Phytologist 190:783-793 (as DSE)							s__Phialocephala_humicola
k__Fungi;p__Ascomycota;c__Sordariomycetes;o__Glomerellales;f__Plectosphaerellaceae;g__Gibellulopsis;s__Gibellulopsis_nigrescens;	0.00668271	0.00935126	0	0.0026547	0	0.00247604	0	0	M03696_76_000000000_CTCGJ_1_1103_19196_4065_130	Gibellulopsis	Pathotroph	Plant Pathogen	Probable	Tedersoo L, et al. 2014. Science 346:1256688							s__Gibellulopsis_nigrescens
k__Fungi;p__Ascomycota;c__Dothideomycetes;o__Pleosporales;f__Pleosporaceae;g__Alternaria;g__Alternaria_unclassified;	0.00891027	0.00701344	0	0	0	0.00495209	0	0	M03696_76_000000000_CTCGJ_1_1113_4496_21386_130	Alternaria	Pathotroph-Saprotroph-Symbiotroph	Animal Pathogen-Endophyte-Plant Pathogen-Wood Saprotroph	Possible	Duncan CG, Eslyn WE. 1966. Mycologia 58:642-664; Seehann G, et al. 1975. List of Fungi in Soft-Rot Tissue Tests. Institute fur Holzbiologie und Holzschutz, Bundesforschungsanstalt fur Forst - und Holzwirtshaft, Hamburg - Lohbrugge, Germany; Tedersoo L, et al. 2014. Science 346:125688							g__Alternaria_unclassified
k__Fungi;p__Ascomycota;c__Sordariomycetes;o__Sordariales;f__Chaetomiaceae;g__Chaetomium;g__Chaetomium_unclassified;	0.00222757	0.00233781	0.00477361	0.0026547	0	0.00247604	0.00468307	0.00278404	M03696_76_000000000_CTCGJ_1_1114_9597_22678_137	Chaetomium	Pathotroph-Saprotroph-Symbiotroph	Animal Pathogen-Dung Saprotroph-Endophyte-Epiphyte-Plant Saprotroph-Wood Saprotroph	Possible	Seehann G, et al. 1975. List of Fungi in Soft-Rot Tissue Tests. Institute fur Holzbiologie und Holzschutz, Bundesforschungsanstalt fur Forst - und Holzwirtshaft, Hamburg - Lohbrugge, Germany; Cannon PF, Kirk PM. 2007. Fungal Families of the World. CAB International, Cambridge; Bills GF, et al. 2013. Current Opinion in microbiology, 16:549-565; Tedersoo L, et al. 2014. Science 346:1256688; Irinyi …							g__Chaetomium_unclassified
k__Fungi;p__Ascomycota;c__Sordariomycetes;o__Hypocreales;o__Hypocreales_unclassified;o__Hypocreales_unclassified;o__Hypocreales_unclassified;	0	0	0	0	0.0179654	0	0	0.00278404	M03696_76_000000000_CTCGJ_1_1101_22700_10108_139	Hypocreales	Saprotroph	Undefined Saprotroph	Possible	Sterkenburg E, et al. 2015. New Phytologist 207:1145-1158							o__Hypocreales_unclassified
k__Fungi;p__Ascomycota;c__Sordariomycetes;o__Sordariales;f__Lasiosphaeriaceae;g__Cercophora;s__Cercophora_samala;	0.00445514	0.0116891	0	0.00530941	0	0	0	0	M03696_76_000000000_CTCGJ_1_1101_23766_19525_130	Cercophora	Saprotroph	Dung Saprotroph	Highly Probable	Bell A. 1983. Dung Fungi: An Illustrated Guide to Coprophilous Fungi in New Zealand. Victoria University Press, Wellington							s__Cercophora_samala
k__Fungi;p__Ascomycota;c__Sordariomycetes;o__Glomerellales;f__Plectosphaerellaceae;g__Gibellulopsis;s__Gibellulopsis_nigrescens;	0.00668271	0.00233781	0	0	0.00449135	0.00495209	0	0.00278404	M03696_76_000000000_CTCGJ_1_1101_5864_10028_130	Gibellulopsis	Pathotroph	Plant Pathogen	Probable	Tedersoo L, et al. 2014. Science 346:1256688							s__Gibellulopsis_nigrescens
k__Fungi;p__Basidiomycota;c__Agaricomycetes;o__Agaricales;f__Bolbitiaceae;g__Conocybe;s__Conocybe_semiglobata;	0	0.0210403	0	0	0	0	0	0	M03696_76_000000000_CTCGJ_1_1102_19249_17891_136	Conocybe	Saprotroph	Undefined Saprotroph	Probable	Tedersoo L, et al. 2014. Science 346:1256688							s__Conocybe_semiglobata
k__Fungi;p__Ascomycota;c__Leotiomycetes;o__Helotiales;f__Helotiaceae;g__Tetracladium;s__Tetracladium_marchalianum;	0	0	0	0	0.0202111	0	0	0	M03696_76_000000000_CTCGJ_1_1102_20163_3665_139	Tetracladium	Saprotroph	Undefined Saprotroph	Probable	Tedersoo L, et al. 2014. Science 346:1256688							s__Tetracladium_marchalianum
k__Fungi;p__Ascomycota;c__Sordariomycetes;o__Hypocreales;f__Hypocreales_fam_Incertae_sedis;f__Hypocreales_fam_Incertae_sedis_unclassified;f__Hypocreales_fam_Incertae_sedis_unclassified;	0	0	0.0214813	0	0	0	0	0	M03696_76_000000000_CTCGJ_1_1103_22128_9792_137	Hypocreales	Saprotroph	Undefined Saprotroph	Possible	Sterkenburg E, et al. 2015. New Phytologist 207:1145-1158							f__Hypocreales_fam_Incertae_sedis_unclassified
k__Fungi;p__Basidiomycota;c__Agaricomycetes;o__Agaricales;f__Bolbitiaceae;g__Conocybe;s__Conocybe_semiglobata;	0	0	0	0	0	0.0222844	0	0	M03696_76_000000000_CTCGJ_1_1103_25244_20561_140	Conocybe	Saprotroph	Undefined Saprotroph	Probable	Tedersoo L, et al. 2014. Science 346:1256688							s__Conocybe_semiglobata
k__Fungi;p__Ascomycota;c__Sordariomycetes;o__Glomerellales;f__Plectosphaerellaceae;g__Gibellulopsis;s__Gibellulopsis_nigrescens;	0.0111378	0.00233781	0	0	0.00224568	0	0.00234154	0.00278404	M03696_76_000000000_CTCGJ_1_1104_17865_18501_130	Gibellulopsis	Pathotroph	Plant Pathogen	Probable	Tedersoo L, et al. 2014. Science 346:1256688							s__Gibellulopsis_nigrescens
k__Fungi;p__Ascomycota;c__Sordariomycetes;o__Sordariales;f__Lasiosphaeriaceae;f__Lasiosphaeriaceae_unclassified;f__Lasiosphaeriaceae_unclassified;	0	0	0	0.00796411	0.00224568	0	0.00702461	0.00556808	M03696_76_000000000_CTCGJ_1_1105_21229_19786_142	Lasiosphaeriaceae	Saprotroph	Undefined Saprotroph	Probable	Cannon PF, Kirk PM. 2007. Fungal Families of the World. CAB International, Cambridge							f__Lasiosphaeriaceae_unclassified
k__Fungi;p__Ascomycota;c__Sordariomycetes;o__Sordariales;f__Lasiosphaeriaceae;g__Cladorrhinum;s__Cladorrhinum_sp;	0.0200481	0	0	0	0	0	0	0	M03696_76_000000000_CTCGJ_1_1105_21480_9285_130	Cladorrhinum	Pathotroph-Saprotroph-Symbiotroph	Animal Pathogen-Dung Saprotroph-Endophyte-Plant Saprotroph-Soil Saprotroph-Wood Saprotroph	Probable	Seehann G, et al. 1975. List of Fungi in Soft-Rot Tissue Tests. Institute fur Holzbiologie und Holzschutz, Bundesforschungsanstalt fur Forst - und Holzwirtshaft, Hamburg - Lohbrugge, Germany; Carmaran CC, et al.2015. Mycological Progress 14:94; Irinyi L, et al. 2015. Medical Mycology 53:313-337							s__Cladorrhinum_sp
k__Fungi;p__Ascomycota;c__Sordariomycetes;o__Sordariales;f__Lasiosphaeriaceae;g__Schizothecium;s__Schizothecium_carpinicola;	0	0	0	0.0026547	0.0134741	0.00247604	0	0.00278404	M03696_76_000000000_CTCGJ_1_1106_18580_19362_139	Schizothecium	Saprotroph	Dung Saprotroph	Highly Probable	Bills GF, et al. 2013. Current Opinion in microbiology, 16:549-565; Tedersoo L, et al. 2014. Science 346:1256688							s__Schizothecium_carpinicola
k__Fungi;p__Ascomycota;c__Sordariomycetes;o__Sordariales;f__Lasiosphaeriaceae;g__Schizothecium;g__Schizothecium_unclassified;	0	0	0	0	0.0202111	0	0	0	M03696_76_000000000_CTCGJ_1_1107_7003_7281_139	Schizothecium	Saprotroph	Dung Saprotroph	Highly Probable	Bills GF, et al. 2013. Current Opinion in microbiology, 16:549-565; Tedersoo L, et al. 2014. Science 346:1256688							g__Schizothecium_unclassified
k__Fungi;p__Ascomycota;c__Sordariomycetes;o__Sordariales;f__Lasiosphaeriaceae;f__Lasiosphaeriaceae_unclassified;f__Lasiosphaeriaceae_unclassified;	0	0	0	0	0.0202111	0	0	0	M03696_76_000000000_CTCGJ_1_1114_15614_22305_139	Lasiosphaeriaceae	Saprotroph	Undefined Saprotroph	Probable	Cannon PF, Kirk PM. 2007. Fungal Families of the World. CAB International, Cambridge							f__Lasiosphaeriaceae_unclassified
k__Fungi;p__Ascomycota;c__Sordariomycetes;o__Hypocreales;f__Nectriaceae;g__Fusarium;s__Fusarium_sp;	0.00222757	0	0	0.0026547	0	0.00247604	0.00702461	0.00835213	M03696_76_000000000_CTCGJ_1_2101_9049_14562_130	Fusarium	Pathotroph-Saprotroph-Symbiotroph	Animal Pathogen-Endophyte-Lichen Parasite-Plant Pathogen-Soil Saprotroph-Wood Saprotroph	Possible	Duncan CG, Eslyn WE. 1966. Mycologia 58:642-664; Seehann G, et al. 1975. List of Fungi in Soft-Rot Tissue Tests. Institute fur Holzbiologie und Holzschutz, Bundesforschungsanstalt fur Forst - und Holzwirtshaft, Hamburg - Lohbrugge, Germany; Costa IPMW, et al. 2012. Mycotaxon 119:26; Tedersoo L, et al. 2014. Science 346:1256688; Irinyi L, et al. 2015. Medical Mycology 53:313-337; Schroers et al. 2…							s__Fusarium_sp
k__Fungi;p__Ascomycota;c__Sordariomycetes;o__Hypocreales;o__Hypocreales_unclassified;o__Hypocreales_unclassified;o__Hypocreales_unclassified;	0.00222757	0.00233781	0.00477361	0.0132735	0	0	0	0	M03696_76_000000000_CTCGJ_1_2106_7911_21819_130	Hypocreales	Saprotroph	Undefined Saprotroph	Possible	Sterkenburg E, et al. 2015. New Phytologist 207:1145-1158							o__Hypocreales_unclassified
k__Fungi;p__Ascomycota;c__Sordariomycetes;o__Hypocreales;f__Stachybotryaceae;g__Stachybotrys;s__Stachybotrys_chartarum;	0	0.00233781	0.00954722	0.00530941	0.00224568	0	0.00234154	0	M03696_76_000000000_CTCGJ_1_2117_3637_9019_136	Hypocreales	Saprotroph	Undefined Saprotroph	Possible	Sterkenburg E, et al. 2015. New Phytologist 207:1145-1158							s__Stachybotrys_chartarum
k__Fungi;p__Ascomycota;c__Leotiomycetes;o__Helotiales;o__Helotiales_unclassified;o__Helotiales_unclassified;o__Helotiales_unclassified;	0	0	0	0	0.0202111	0	0	0	M03696_76_000000000_CTCGJ_1_1113_9434_10448_139	-	-	-	-	-							o__Helotiales_unclassified
k__Fungi;p__Ascomycota;c__Sordariomycetes;o__Sordariales;o__Sordariales_unclassified;o__Sordariales_unclassified;o__Sordariales_unclassified;	0	0	0	0	0	0.0222844	0	0	M03696_76_000000000_CTCGJ_1_2102_17258_11781_140	-	-	-	-	-							o__Sordariales_unclassified
k__Fungi;p__Ascomycota;c__Leotiomycetes;o__Helotiales;o__Helotiales_unclassified;o__Helotiales_unclassified;o__Helotiales_unclassified;	0	0.00467563	0.00238681	0	0.00224568	0.00247604	0.00702461	0.00278404	M03696_76_000000000_CTCGJ_1_2105_9121_1806_136	-	-	-	-	-							o__Helotiales_unclassified
k__Fungi;p__Ascomycota;p__Ascomycota_unclassified;p__Ascomycota_unclassified;p__Ascomycota_unclassified;p__Ascomycota_unclassified;p__Ascomycota_unclassified;	0	0	0.00477361	0.0026547	0.00224568	0.00247604	0.00468307	0.00556808	M03696_76_000000000_CTCGJ_1_2112_15854_24394_137	-	-	-	-	-							p__Ascomycota_unclassified
k__Fungi;p__Ascomycota;c__Eurotiomycetes;o__Chaetothyriales;f__Cyphellophoraceae;g__Cyphellophora;g__Cyphellophora_unclassified;	0.00222757	0	0.00477361	0	0.00673703	0.00495209	0	0	M03696_61_000000000_C9WMF_1_1116_27583_10324_146	Cyphellophora	Pathotroph-Saprotroph	Animal Pathogen-Undefined Saprotroph	Probable	Tedersoo L, et al. 2014. Science 346:1256688 (doi:10.1126/science.1256688); Irinyi L, et al. 2015. Medical Mycology 53:313-337							g__Cyphellophora_unclassified
k__Fungi;p__Ascomycota;c__Eurotiomycetes;o__Chaetothyriales;f__Herpotrichiellaceae;g__Exophiala;s__Exophiala_sp;	0	0.00233781	0.00238681	0	0	0.00742813	0	0.00835213	M03696_61_000000000_C9WMF_1_1109_9467_9219_137	Exophiala	Pathotroph-Saprotroph	Animal Pathogen-Undefined Saprotroph	Probable	Tedersoo L, et al. 2014. Science 346:1256688, Nagy GL, et al. 2014. Nature Communications 5:4471							s__Exophiala_sp
k__Fungi;p__Ascomycota;c__Sordariomycetes;o__Sordariales;f__Sordariaceae;g__Sordaria;s__Sordaria_fimicola;	0.00222757	0	0	0	0.0134741	0.00247604	0	0	M03696_61_000000000_C9WMF_1_1104_8105_8311_137	Sordaria	Saprotroph	Dung Saprotroph-Wood Saprotroph	Probable	Duncan CG, Eslyn WE. 1966. Mycologia 58:642-664; Seehann G, et al. 1975. List of Fungi in Soft-Rot Tissue Tests. Institute fur Holzbiologie und Holzschutz, Bundesforschungsanstalt fur Forst - und Holzwirtshaft, Hamburg - Lohbrugge, Germany; Costa IPMW, et al. 2012. Mycotaxon 119:26; Bills GF, et al. 2013. Current Opinion in microbiology, 16:549-565; Tedersoo L, et al. 2014. Science 346:1256688; h…							s__Sordaria_fimicola
k__Fungi;p__Ascomycota;c__Sordariomycetes;o__Hypocreales;f__Nectriaceae;g__Fusarium;s__Fusarium_solani;	0	0.00467563	0	0	0.00224568	0.00247604	0.00468307	0.00556808	M03696_68_000000000_CJJBV_1_2104_16768_3497_294	Fusarium	Pathotroph-Saprotroph-Symbiotroph	Animal Pathogen-Endophyte-Lichen Parasite-Plant Pathogen-Soil Saprotroph-Wood Saprotroph	Possible	Duncan CG, Eslyn WE. 1966. Mycologia 58:642-664; Seehann G, et al. 1975. List of Fungi in Soft-Rot Tissue Tests. Institute fur Holzbiologie und Holzschutz, Bundesforschungsanstalt fur Forst - und Holzwirtshaft, Hamburg - Lohbrugge, Germany; Costa IPMW, et al. 2012. Mycotaxon 119:26; Tedersoo L, et al. 2014. Science 346:1256688; Irinyi L, et al. 2015. Medical Mycology 53:313-337; Schroers et al. 2…							s__Fusarium_solani
k__Fungi;p__Ascomycota;c__Dothideomycetes;o__Capnodiales;f__Cladosporiaceae;g__Cladosporium;s__Cladosporium_fusiforme;	0	0	0	0	0	0	0.0140492	0.00556808	M03696_61_000000000_C9WMF_1_1108_16687_3307_156	Cladosporium	Pathotroph-Saprotroph-Symbiotroph	Animal Pathogen-Endophyte-Lichen Parasite-Plant Pathogen-Wood Saprotroph	Possible	Seehann G, et al. 1975. List of Fungi in Soft-Rot Tissue Tests. Institute fur Holzbiologie und Holzschutz, Bundesforschungsanstalt fur Forst - und Holzwirtshaft, Hamburg - Lohbrugge, Germany; Lawrey JD, Diederich P. 2016. URL: http://www.lichenicolous.net [24 May 2017]; http://www.apsnet.org/publications/commonnames/Pages/default.aspx							s__Cladosporium_fusiforme
k__Fungi;p__Ascomycota;c__Dothideomycetes;o__Pleosporales;f__Periconiaceae;g__Periconia;s__Periconia_sp;	0	0.00233781	0	0	0.0112284	0.00247604	0.00234154	0	M03696_61_000000000_C9WMF_1_2102_2965_11385_132	Periconia	Pathotroph-Saprotroph-Symbiotroph	Endophyte-Plant Pathogen-Wood Saprotroph	Possible	Duncan CG, Eslyn WE. 1966. Mycologia 58:642-645; Costa IPMW, et al. 2012. Mycotaxon 119:26; Mandyam K, et al. 2012. Mycorrhiza 22:109-119; Knapp DG, et al. 2012. PLOS ONE 7:e32570; http://www.apsnet.org/publications/commonnames/Pages/default.aspx							s__Periconia_sp
k__Fungi;p__Ascomycota;c__Dothideomycetes;o__Pleosporales;f__Didymellaceae;f__Didymellaceae_unclassified;f__Didymellaceae_unclassified;	0	0.00467563	0	0.0026547	0.00673703	0.00247604	0.00234154	0	M03696_61_000000000_C9WMF_1_1102_13159_1605_149	Didymellaceae	Pathotroph-Saprotroph	Animal Pathogen-Plant Pathogen-Undefined Saprotroph	Possible	Tedersoo L, et al. 2014. Science 346:1256688 (doi:10.1126/science.1256688)							f__Didymellaceae_unclassified
k__Fungi;p__Ascomycota;c__Dothideomycetes;o__Pleosporales;o__Pleosporales_unclassified;o__Pleosporales_unclassified;o__Pleosporales_unclassified;	0.00222757	0.00467563	0.00477361	0	0	0	0.00234154	0.00556808	M03696_61_000000000_C9WMF_1_1109_13888_19160_157	-	-	-	-	-							o__Pleosporales_unclassified
k__Fungi;p__Ascomycota;c__Sordariomycetes;o__Coniochaetales;f__Coniochaetaceae;g__unclassified_Coniochaetaceae;s__Coniochaetaceae_sp;	0.00222757	0.00233781	0.00238681	0	0.00224568	0	0.00936615	0	M03696_61_000000000_C9WMF_1_2108_6476_20599_160	Coniochaetaceae	Pathotroph-Saprotroph-Symbiotroph	Animal Pathogen-Dung Saprotroph-Endophyte-Lichen Parasite-Plant Pathogen-Undefined Saprotroph	Possible	Cannon PF, Kirk PM. 2007. Fungal Families of the World. CAB International, Cambridge; Damm U, et al. 2010. Persoonia 24:60-80; Irinyi L, et al. 2015. Medical Mycology 53:313-337; Lawrey JD, Diederich P. 2016. URL: http://www.lichenicolous.net [24 May 2017]							s__Coniochaetaceae_sp
k__Fungi;p__Ascomycota;c__Dothideomycetes;o__Pleosporales;f__Pleosporaceae;g__Alternaria;g__Alternaria_unclassified;	0	0.00233781	0	0	0	0.0123802	0.00468307	0	M03696_68_000000000_CJJBV_1_2108_26256_11125_300	Alternaria	Pathotroph-Saprotroph-Symbiotroph	Animal Pathogen-Endophyte-Plant Pathogen-Wood Saprotroph	Possible	Duncan CG, Eslyn WE. 1966. Mycologia 58:642-664; Seehann G, et al. 1975. List of Fungi in Soft-Rot Tissue Tests. Institute fur Holzbiologie und Holzschutz, Bundesforschungsanstalt fur Forst - und Holzwirtshaft, Hamburg - Lohbrugge, Germany; Tedersoo L, et al. 2014. Science 346:125688							g__Alternaria_unclassified
k__Fungi;p__Ascomycota;c__Sordariomycetes;o__Hypocreales;f__Nectriaceae;g__Gibberella;s__Gibberella_tricincta;	0.00222757	0.00233781	0	0	0	0.00495209	0.00702461	0.00278404	M03696_76_000000000_CTCGJ_1_2105_6054_19612_130	Gibberella	Pathotroph	Plant Pathogen	Probable	Tedersoo L, et al. 2014. Science 346:1256688							s__Gibberella_tricincta
k__Fungi;p__Ascomycota;c__Dothideomycetes;o__Pleosporales;f__Didymellaceae;f__Didymellaceae_unclassified;f__Didymellaceae_unclassified;	0.00222757	0.00233781	0	0	0.00673703	0.00247604	0.00468307	0	M03696_68_000000000_CJJBV_1_2108_12891_10973_300	Didymellaceae	Pathotroph-Saprotroph	Animal Pathogen-Plant Pathogen-Undefined Saprotroph	Possible	Tedersoo L, et al. 2014. Science 346:1256688 (doi:10.1126/science.1256688)							f__Didymellaceae_unclassified
k__Fungi;p__Ascomycota;c__Sordariomycetes;o__Hypocreales;f__Nectriaceae;g__Gibberella;s__Gibberella_tricincta;	0.00222757	0	0.011934	0	0.00224568	0	0	0.00278404	M03696_76_000000000_CTCGJ_1_2101_23428_3415_137	Gibberella	Pathotroph	Plant Pathogen	Probable	Tedersoo L, et al. 2014. Science 346:1256688							s__Gibberella_tricincta
k__Fungi;p__Ascomycota;c__Sordariomycetes;o__Hypocreales;f__Nectriaceae;g__Fusicolla;s__Fusicolla_aquaeductuum;	0	0.00701344	0.00238681	0	0	0.00247604	0.00234154	0.00556808	M03696_68_000000000_CJJBV_1_1101_13777_22698_294	Hypocreales	Saprotroph	Undefined Saprotroph	Possible	Sterkenburg E, et al. 2015. New Phytologist 207:1145-1158							s__Fusicolla_aquaeductuum
k__Fungi;p__Ascomycota;c__Dothideomycetes;o__Pleosporales;f__Sporormiaceae;g__Preussia;s__Preussia_flanaganii;	0	0.00233781	0	0.0026547	0.00224568	0	0.0117077	0	M03696_76_000000000_CTCGJ_1_2117_23111_8625_136	Sporormiaceae	Saprotroph	Dung Saprotroph-Plant Saprotroph	Probable	Cannon PF, Kirk PM. 2007. Fungal Families of the World. CAB International, Cambridge							s__Preussia_flanaganii
k__Fungi;p__Ascomycota;c__Sordariomycetes;o__Hypocreales;f__Nectriaceae;f__Nectriaceae_unclassified;f__Nectriaceae_unclassified;	0.00222757	0	0	0	0.00449135	0	0.00234154	0.0111362	M03696_76_000000000_CTCGJ_1_1104_3744_7200_142	Hypocreales	Saprotroph	Undefined Saprotroph	Possible	Sterkenburg E, et al. 2015. New Phytologist 207:1145-1158							f__Nectriaceae_unclassified
k__Fungi;p__Basidiomycota;c__Agaricomycetes;o__Agaricales;f__Inocybaceae;g__Inocybe;s__Inocybe_mixtilis;	0	0	0	0.00530941	0	0	0.00234154	0.0139202	M03696_76_000000000_CTCGJ_1_2113_12449_14213_124	Inocybaceae	Symbiotroph	Ectomycorrhizal	Probable	Matheny PB. 2009. McIlvainea 18:11-21							s__Inocybe_mixtilis
k__Fungi;p__Ascomycota;c__Sordariomycetes;o__Sordariales;f__Lasiosphaeriaceae;f__Lasiosphaeriaceae_unclassified;f__Lasiosphaeriaceae_unclassified;	0	0	0	0	0.0179654	0	0	0	M03696_76_000000000_CTCGJ_1_1101_19755_5613_139	Lasiosphaeriaceae	Saprotroph	Undefined Saprotroph	Probable	Cannon PF, Kirk PM. 2007. Fungal Families of the World. CAB International, Cambridge							f__Lasiosphaeriaceae_unclassified
k__Fungi;p__Ascomycota;c__Sordariomycetes;o__Sordariales;f__Lasiosphaeriaceae;f__Lasiosphaeriaceae_unclassified;f__Lasiosphaeriaceae_unclassified;	0	0	0.011934	0	0	0	0.00234154	0.00556808	M03696_76_000000000_CTCGJ_1_1101_24612_18995_137	Lasiosphaeriaceae	Saprotroph	Undefined Saprotroph	Probable	Cannon PF, Kirk PM. 2007. Fungal Families of the World. CAB International, Cambridge							f__Lasiosphaeriaceae_unclassified
k__Fungi;p__Basidiomycota;c__Agaricomycetes;o__Agaricales;f__Psathyrellaceae;g__Psathyrella;s__Psathyrella_sublatispora;	0	0	0	0	0	0	0	0.0222723	M03696_76_000000000_CTCGJ_1_1103_18036_20709_142	Psathyrella	Saprotroph	Wood Saprotroph	Probable	Tedersoo L, et al. 2014. Science 346:1256688							s__Psathyrella_sublatispora
k__Fungi;p__Ascomycota;c__Sordariomycetes;o__Chaetosphaeriales;f__Chaetosphaeriaceae;g__Chloridium;s__Chloridium_sp;	0	0.00233781	0	0.0026547	0.00673703	0.00247604	0	0.00556808	M03696_76_000000000_CTCGJ_1_1103_26980_12215_136	Chloridium	Symbiotroph	Ectomycorrhizal	Highly Probable	Tedersoo L, et al. 2014. Science 346:1256688							s__Chloridium_sp
k__Fungi;p__Ascomycota;c__Sordariomycetes;o__Glomerellales;f__Plectosphaerellaceae;g__Gibellulopsis;s__Gibellulopsis_nigrescens;	0.00222757	0.00233781	0.00477361	0	0	0	0.00234154	0.00835213	M03696_76_000000000_CTCGJ_1_1104_5816_19330_137	Gibellulopsis	Pathotroph	Plant Pathogen	Probable	Tedersoo L, et al. 2014. Science 346:1256688							s__Gibellulopsis_nigrescens
k__Fungi;p__Ascomycota;c__Sordariomycetes;o__Sordariales;f__Lasiosphaeriaceae;g__Cladorrhinum;g__Cladorrhinum_unclassified;	0.00668271	0.00701344	0	0.00530941	0	0	0	0	M03696_76_000000000_CTCGJ_1_1104_5897_20319_130	Cladorrhinum	Pathotroph-Saprotroph-Symbiotroph	Animal Pathogen-Dung Saprotroph-Endophyte-Plant Saprotroph-Soil Saprotroph-Wood Saprotroph	Probable	Seehann G, et al. 1975. List of Fungi in Soft-Rot Tissue Tests. Institute fur Holzbiologie und Holzschutz, Bundesforschungsanstalt fur Forst - und Holzwirtshaft, Hamburg - Lohbrugge, Germany; Carmaran CC, et al.2015. Mycological Progress 14:94; Irinyi L, et al. 2015. Medical Mycology 53:313-337							g__Cladorrhinum_unclassified
k__Fungi;p__Ascomycota;c__Sordariomycetes;o__Sordariales;f__Lasiosphaeriaceae;g__Podospora;s__Podospora_sp;	0	0	0.00477361	0.0026547	0	0	0.0117077	0	M03696_76_000000000_CTCGJ_1_1105_20504_13870_137	Podospora	Saprotroph-Symbiotroph	Dung Saprotroph-Endophyte-Litter Saprotroph-Undefined Saprotroph	Possible	Bell A. 1983. Dung Fungi: An Illustrated Guide to Coprophilous Fungi in New Zealand. Victoria University Press, Wellington; Tedersoo L, et al. 2014. Science 346:1256688; David AS, et al. 2016. Microbial Ecology 71:912-926; Purahong W, et al. 2016. Molecular Ecology 25:4059-4074 (as litter saprotroph)							s__Podospora_sp
k__Fungi;p__Ascomycota;c__Sordariomycetes;o__Glomerellales;f__Plectosphaerellaceae;g__Gibellulopsis;s__Gibellulopsis_nigrescens;	0.0111378	0.00233781	0	0	0.00224568	0	0	0.00278404	M03696_76_000000000_CTCGJ_1_1107_27993_15231_130	Gibellulopsis	Pathotroph	Plant Pathogen	Probable	Tedersoo L, et al. 2014. Science 346:1256688							s__Gibellulopsis_nigrescens
k__Fungi;p__Ascomycota;c__Sordariomycetes;o__Sordariales;f__Lasiosphaeriaceae;f__Lasiosphaeriaceae_unclassified;f__Lasiosphaeriaceae_unclassified;	0	0	0	0	0.00449135	0.00990418	0.00468307	0	M03696_76_000000000_CTCGJ_1_1108_22826_9837_139	Lasiosphaeriaceae	Saprotroph	Undefined Saprotroph	Probable	Cannon PF, Kirk PM. 2007. Fungal Families of the World. CAB International, Cambridge							f__Lasiosphaeriaceae_unclassified
k__Fungi;p__Ascomycota;c__Sordariomycetes;o__Hypocreales;o__Hypocreales_unclassified;o__Hypocreales_unclassified;o__Hypocreales_unclassified;	0.015593	0	0	0	0	0.00247604	0	0	M03696_76_000000000_CTCGJ_1_1110_16636_1485_130	Hypocreales	Saprotroph	Undefined Saprotroph	Possible	Sterkenburg E, et al. 2015. New Phytologist 207:1145-1158							o__Hypocreales_unclassified
k__Fungi;p__Ascomycota;c__Sordariomycetes;o__Hypocreales;o__Hypocreales_unclassified;o__Hypocreales_unclassified;o__Hypocreales_unclassified;	0.00668271	0.00467563	0.00477361	0	0	0.00247604	0	0	M03696_76_000000000_CTCGJ_1_1110_20144_22898_130	Hypocreales	Saprotroph	Undefined Saprotroph	Possible	Sterkenburg E, et al. 2015. New Phytologist 207:1145-1158							o__Hypocreales_unclassified
k__Fungi;p__Ascomycota;c__Sordariomycetes;o__Sordariales;f__Lasiosphaeriaceae;f__Lasiosphaeriaceae_unclassified;f__Lasiosphaeriaceae_unclassified;	0	0	0	0	0.0179654	0	0	0	M03696_76_000000000_CTCGJ_1_1111_12317_2218_139	Lasiosphaeriaceae	Saprotroph	Undefined Saprotroph	Probable	Cannon PF, Kirk PM. 2007. Fungal Families of the World. CAB International, Cambridge							f__Lasiosphaeriaceae_unclassified
k__Fungi;p__Ascomycota;c__Sordariomycetes;o__Sordariales;f__Lasiosphaeriaceae;f__Lasiosphaeriaceae_unclassified;f__Lasiosphaeriaceae_unclassified;	0.00668271	0	0	0	0.0112284	0	0	0	M03696_76_000000000_CTCGJ_1_1111_18477_17647_139	Lasiosphaeriaceae	Saprotroph	Undefined Saprotroph	Probable	Cannon PF, Kirk PM. 2007. Fungal Families of the World. CAB International, Cambridge							f__Lasiosphaeriaceae_unclassified
k__Fungi;p__Ascomycota;c__Sordariomycetes;o__Xylariales;f__Diatrypaceae;g__Monosporascus;g__Monosporascus_unclassified;	0	0	0	0	0	0	0.0187323	0	M03696_76_000000000_CTCGJ_1_1111_24161_23878_141	Monosporascus	Pathotroph	Plant Pathogen	Probable	http://www.apsnet.org/publications/commonnames/Pages/default.aspx							g__Monosporascus_unclassified
k__Fungi;p__Ascomycota;c__Dothideomycetes;o__Pleosporales;f__Phaeosphaeriaceae;g__Ophiosphaerella;s__Ophiosphaerella_sp;	0	0	0	0	0.00673703	0	0.0117077	0	M03696_76_000000000_CTCGJ_1_1113_14522_11318_139	Ophiosphaerella	Saprotroph	Undefined Saprotroph	Probable	Tedersoo L, et al. 2014. Science 346:1256688							s__Ophiosphaerella_sp
k__Fungi;p__Ascomycota;c__Sordariomycetes;o__Hypocreales;f__Nectriaceae;g__Fusarium;g__Fusarium_unclassified;	0	0	0	0	0	0.0198084	0	0	M03696_76_000000000_CTCGJ_1_1114_15256_13614_140	Fusarium	Pathotroph-Saprotroph-Symbiotroph	Animal Pathogen-Endophyte-Lichen Parasite-Plant Pathogen-Soil Saprotroph-Wood Saprotroph	Possible	Duncan CG, Eslyn WE. 1966. Mycologia 58:642-664; Seehann G, et al. 1975. List of Fungi in Soft-Rot Tissue Tests. Institute fur Holzbiologie und Holzschutz, Bundesforschungsanstalt fur Forst - und Holzwirtshaft, Hamburg - Lohbrugge, Germany; Costa IPMW, et al. 2012. Mycotaxon 119:26; Tedersoo L, et al. 2014. Science 346:1256688; Irinyi L, et al. 2015. Medical Mycology 53:313-337; Schroers et al. 2…							g__Fusarium_unclassified
k__Fungi;p__Ascomycota;c__Sordariomycetes;o__Sordariales;f__Lasiosphaeriaceae;g__Cladorrhinum;s__Cladorrhinum_sp;	0.0178205	0	0	0	0	0	0	0	M03696_76_000000000_CTCGJ_1_2103_12062_15471_130	Cladorrhinum	Pathotroph-Saprotroph-Symbiotroph	Animal Pathogen-Dung Saprotroph-Endophyte-Plant Saprotroph-Soil Saprotroph-Wood Saprotroph	Probable	Seehann G, et al. 1975. List of Fungi in Soft-Rot Tissue Tests. Institute fur Holzbiologie und Holzschutz, Bundesforschungsanstalt fur Forst - und Holzwirtshaft, Hamburg - Lohbrugge, Germany; Carmaran CC, et al.2015. Mycological Progress 14:94; Irinyi L, et al. 2015. Medical Mycology 53:313-337							s__Cladorrhinum_sp
k__Fungi;p__Ascomycota;c__Sordariomycetes;o__Sordariales;f__Lasiosphaeriaceae;g__unclassified_Lasiosphaeriaceae;s__Lasiosphaeriaceae_sp;	0	0.00233781	0	0.00530941	0.00224568	0	0.00234154	0.00835213	M03696_76_000000000_CTCGJ_1_2111_12816_22820_138	Lasiosphaeriaceae	Saprotroph	Undefined Saprotroph	Probable	Cannon PF, Kirk PM. 2007. Fungal Families of the World. CAB International, Cambridge							s__Lasiosphaeriaceae_sp
k__Fungi;p__Ascomycota;c__Sordariomycetes;o__Sordariales;f__Lasiosphaeriaceae;g__Cladorrhinum;s__Cladorrhinum_foecundissimum;	0.00668271	0.00935126	0	0	0	0.00247604	0	0	M03696_76_000000000_CTCGJ_1_2112_14874_12596_130	Cladorrhinum	Pathotroph-Saprotroph-Symbiotroph	Animal Pathogen-Dung Saprotroph-Endophyte-Plant Saprotroph-Soil Saprotroph-Wood Saprotroph	Probable	Seehann G, et al. 1975. List of Fungi in Soft-Rot Tissue Tests. Institute fur Holzbiologie und Holzschutz, Bundesforschungsanstalt fur Forst - und Holzwirtshaft, Hamburg - Lohbrugge, Germany; Carmaran CC, et al.2015. Mycological Progress 14:94; Irinyi L, et al. 2015. Medical Mycology 53:313-337							s__Cladorrhinum_foecundissimum
k__Fungi;p__Ascomycota;c__Sordariomycetes;o__Sordariales;f__Chaetomiaceae;g__Chaetomium;s__Chaetomium_angustispirale;	0.00222757	0	0.00238681	0.00530941	0.00224568	0.00247604	0	0.00556808	M03696_76_000000000_CTCGJ_1_2114_13191_18393_130	Chaetomium	Pathotroph-Saprotroph-Symbiotroph	Animal Pathogen-Dung Saprotroph-Endophyte-Epiphyte-Plant Saprotroph-Wood Saprotroph	Possible	Seehann G, et al. 1975. List of Fungi in Soft-Rot Tissue Tests. Institute fur Holzbiologie und Holzschutz, Bundesforschungsanstalt fur Forst - und Holzwirtshaft, Hamburg - Lohbrugge, Germany; Cannon PF, Kirk PM. 2007. Fungal Families of the World. CAB International, Cambridge; Bills GF, et al. 2013. Current Opinion in microbiology, 16:549-565; Tedersoo L, et al. 2014. Science 346:1256688; Irinyi …							s__Chaetomium_angustispirale
k__Fungi;p__Ascomycota;p__Ascomycota_unclassified;p__Ascomycota_unclassified;p__Ascomycota_unclassified;p__Ascomycota_unclassified;p__Ascomycota_unclassified;	0	0	0	0	0.0179654	0	0	0	M03696_76_000000000_CTCGJ_1_1103_12160_21670_139	-	-	-	-	-							p__Ascomycota_unclassified
k__Fungi;p__Ascomycota;c__Sordariomycetes;c__Sordariomycetes_unclassified;c__Sordariomycetes_unclassified;c__Sordariomycetes_unclassified;c__Sordariomycetes_unclassified;	0.00891027	0.00935126	0	0	0	0	0	0	M03696_76_000000000_CTCGJ_1_1105_17651_20313_130	-	-	-	-	-							c__Sordariomycetes_unclassified
k__Fungi;p__Ascomycota;p__Ascomycota_unclassified;p__Ascomycota_unclassified;p__Ascomycota_unclassified;p__Ascomycota_unclassified;p__Ascomycota_unclassified;	0	0	0	0.0159282	0	0	0	0.00556808	M03696_76_000000000_CTCGJ_1_1106_10513_21511_138	-	-	-	-	-							p__Ascomycota_unclassified
k__Fungi;p__Ascomycota;p__Ascomycota_unclassified;p__Ascomycota_unclassified;p__Ascomycota_unclassified;p__Ascomycota_unclassified;p__Ascomycota_unclassified;	0.0178205	0	0	0	0	0	0	0	M03696_76_000000000_CTCGJ_1_1106_12777_18558_130	-	-	-	-	-							p__Ascomycota_unclassified
k__Fungi;p__Ascomycota;c__Lecanoromycetes;c__Lecanoromycetes_unclassified;c__Lecanoromycetes_unclassified;c__Lecanoromycetes_unclassified;c__Lecanoromycetes_unclassified;	0	0	0	0	0.0179654	0	0	0	M03696_76_000000000_CTCGJ_1_1106_25694_16121_139	-	-	-	-	-							c__Lecanoromycetes_unclassified
k__Fungi;p__Ascomycota;p__Ascomycota_unclassified;p__Ascomycota_unclassified;p__Ascomycota_unclassified;p__Ascomycota_unclassified;p__Ascomycota_unclassified;	0	0.0187025	0	0	0	0	0	0	M03696_76_000000000_CTCGJ_1_1107_18660_8229_136	-	-	-	-	-							p__Ascomycota_unclassified
k__Fungi;p__Ascomycota;c__Dothideomycetes;o__Pleosporales;o__Pleosporales_unclassified;o__Pleosporales_unclassified;o__Pleosporales_unclassified;	0	0	0	0	0	0.0198084	0	0	M03696_76_000000000_CTCGJ_1_1107_28234_17222_140	-	-	-	-	-							o__Pleosporales_unclassified
k__Fungi;p__Ascomycota;c__Eurotiomycetes;c__Eurotiomycetes_unclassified;c__Eurotiomycetes_unclassified;c__Eurotiomycetes_unclassified;c__Eurotiomycetes_unclassified;	0.00222757	0.00467563	0.00238681	0	0	0	0.00234154	0.00835213	M03696_76_000000000_CTCGJ_1_1109_20947_11858_136	-	-	-	-	-							c__Eurotiomycetes_unclassified
k__Fungi;p__Ascomycota;p__Ascomycota_unclassified;p__Ascomycota_unclassified;p__Ascomycota_unclassified;p__Ascomycota_unclassified;p__Ascomycota_unclassified;	0.00668271	0.00467563	0	0	0	0.00495209	0	0.00278404	M03696_76_000000000_CTCGJ_1_1110_3722_7932_136	-	-	-	-	-							p__Ascomycota_unclassified
k__Fungi;p__Ascomycota;c__Sordariomycetes;o__Sordariales;o__Sordariales_unclassified;o__Sordariales_unclassified;o__Sordariales_unclassified;	0	0	0	0	0.00224568	0.0173323	0	0	M03696_76_000000000_CTCGJ_1_1111_26063_8500_140	-	-	-	-	-							o__Sordariales_unclassified
k__Fungi;p__Ascomycota;c__Sordariomycetes;o__Sordariales;o__Sordariales_unclassified;o__Sordariales_unclassified;o__Sordariales_unclassified;	0.00222757	0.00233781	0	0	0.00224568	0.00990418	0	0.00278404	M03696_76_000000000_CTCGJ_1_1111_4148_11828_140	-	-	-	-	-							o__Sordariales_unclassified
k__Fungi;p__Ascomycota;p__Ascomycota_unclassified;p__Ascomycota_unclassified;p__Ascomycota_unclassified;p__Ascomycota_unclassified;p__Ascomycota_unclassified;	0.00222757	0.0116891	0	0.0026547	0	0.00247604	0	0	M03696_76_000000000_CTCGJ_1_2104_6178_11691_130	-	-	-	-	-							p__Ascomycota_unclassified
k__Fungi;p__Basidiomycota;c__Agaricomycetes;c__Agaricomycetes_unclassified;c__Agaricomycetes_unclassified;c__Agaricomycetes_unclassified;c__Agaricomycetes_unclassified;	0	0.00233781	0.00238681	0.0026547	0	0	0.00468307	0.00835213	M03696_76_000000000_CTCGJ_1_2108_22153_10778_137	-	-	-	-	-							c__Agaricomycetes_unclassified
k__Fungi;p__Ascomycota;c__Sordariomycetes;c__Sordariomycetes_unclassified;c__Sordariomycetes_unclassified;c__Sordariomycetes_unclassified;c__Sordariomycetes_unclassified;	0.00445514	0.00467563	0	0	0.00673703	0.00247604	0	0	M03696_76_000000000_CTCGJ_1_2117_26124_21487_136	-	-	-	-	-							c__Sordariomycetes_unclassified
k__Fungi;p__Ascomycota;c__Sordariomycetes;o__Hypocreales;f__Nectriaceae;g__unclassified_Nectriaceae;s__Nectriaceae_sp;	0.00222757	0	0	0	0	0.00495209	0.00702461	0.00278404	M03696_61_000000000_C9WMF_1_1105_4307_19703_141	Hypocreales	Saprotroph	Undefined Saprotroph	Possible	Sterkenburg E, et al. 2015. New Phytologist 207:1145-1158							s__Nectriaceae_sp
k__Fungi;p__Ascomycota;c__Sordariomycetes;o__Hypocreales;f__Cordycipitaceae;g__Lecanicillium;s__Lecanicillium_dimorphum;	0	0	0	0.0026547	0.00898271	0	0	0.00556808	M03696_61_000000000_C9WMF_1_1108_14786_1166_161	Lecanicillium	Pathotroph	Animal Pathogen	Probable	Tedersoo L, et al. 2014. Science 346:1256688							s__Lecanicillium_dimorphum
k__Fungi;p__Ascomycota;c__Sordariomycetes;o__Sordariales;f__Lasiosphaeriaceae;g__Cercophora;s__Cercophora_samala;	0	0.00467563	0	0	0	0.00742813	0	0.00556808	M03696_61_000000000_C9WMF_1_2101_17410_6036_136	Cercophora	Saprotroph	Dung Saprotroph	Highly Probable	Bell A. 1983. Dung Fungi: An Illustrated Guide to Coprophilous Fungi in New Zealand. Victoria University Press, Wellington							s__Cercophora_samala
k__Fungi;p__Ascomycota;c__Sordariomycetes;o__Hypocreales;f__Nectriaceae;f__Nectriaceae_unclassified;f__Nectriaceae_unclassified;	0.00445514	0.00467563	0	0	0	0.00247604	0	0.00556808	M03696_61_000000000_C9WMF_1_2113_13588_12793_141	Hypocreales	Saprotroph	Undefined Saprotroph	Possible	Sterkenburg E, et al. 2015. New Phytologist 207:1145-1158							f__Nectriaceae_unclassified
k__Fungi;p__Basidiomycota;c__Tremellomycetes;o__Tremellales;f__Bulleribasidiaceae;g__Vishniacozyma;s__Vishniacozyma_tephrensis;	0	0.00701344	0	0	0.00673703	0.00247604	0	0	M03696_76_000000000_CTCGJ_1_1115_25885_19139_136	Tremellales	Pathotroph-Saprotroph-Symbiotroph	Fungal Parasite-Undefined Saprotroph	Possible	Sterkenburg E, et al. 2015. New Phytologist 207:1145-1158							s__Vishniacozyma_tephrensis
k__Fungi;p__Ascomycota;c__Sordariomycetes;o__Hypocreales;f__Hypocreales_fam_Incertae_sedis;g__Sarocladium;s__Sarocladium_sp;	0	0	0	0	0.0157197	0	0	0	M03696_61_000000000_C9WMF_1_1113_11630_11060_136	Sarocladium	Saprotroph	Undefined Saprotroph	Probable	Tedersoo L, et al. 2014. Science 346:1256688							s__Sarocladium_sp
k__Fungi;p__Ascomycota;c__Leotiomycetes;o__Helotiales;o__Helotiales_unclassified;o__Helotiales_unclassified;o__Helotiales_unclassified;	0	0	0	0	0	0	0.0163908	0	M03696_61_000000000_C9WMF_1_1117_7392_20630_149	-	-	-	-	-							o__Helotiales_unclassified
k__Fungi;p__Ascomycota;c__Leotiomycetes;o__Thelebolales;f__Pseudeurotiaceae;g__Geomyces;s__Geomyces_sp;	0	0.00233781	0.00238681	0.00530941	0	0.00247604	0.00468307	0	M03696_61_000000000_C9WMF_1_1105_22445_7392_138	Geomyces	Saprotroph	Soil Saprotroph	Probable	Minnis AM, Lindner DL. 2013. Fungal Biology 117:638-649; Tedersoo L, et al. 2014. Science 346:1256688							s__Geomyces_sp
k__Fungi;p__Ascomycota;c__Eurotiomycetes;o__Onygenales;f__Gymnoascaceae;g__unclassified_Gymnoascaceae;s__Gymnoascaceae_sp;	0	0	0	0.00530941	0	0.00247604	0.00702461	0.00278404	M03696_61_000000000_C9WMF_1_1105_26656_15825_138	Gymnoascaceae	Saprotroph	Dung Saprotroph-Plant Saprotroph	Probable	Cannon PF, Kirk PM. 2007. Fungal Families of the World. CAB International, Cambridge							s__Gymnoascaceae_sp
k__Fungi;p__Ascomycota;c__Sordariomycetes;o__Sordariales;f__Chaetomiaceae;g__Chaetomium;s__Chaetomium_angustispirale;	0	0	0	0.0026547	0.0134741	0	0	0	M03696_61_000000000_C9WMF_1_1118_23039_9022_145	Chaetomium	Pathotroph-Saprotroph-Symbiotroph	Animal Pathogen-Dung Saprotroph-Endophyte-Epiphyte-Plant Saprotroph-Wood Saprotroph	Possible	Seehann G, et al. 1975. List of Fungi in Soft-Rot Tissue Tests. Institute fur Holzbiologie und Holzschutz, Bundesforschungsanstalt fur Forst - und Holzwirtshaft, Hamburg - Lohbrugge, Germany; Cannon PF, Kirk PM. 2007. Fungal Families of the World. CAB International, Cambridge; Bills GF, et al. 2013. Current Opinion in microbiology, 16:549-565; Tedersoo L, et al. 2014. Science 346:1256688; Irinyi …							s__Chaetomium_angustispirale
k__Fungi;p__Ascomycota;c__Sordariomycetes;o__Hypocreales;f__Hypocreales_fam_Incertae_sedis;g__Acremonium;s__Acremonium_polychromum;	0	0	0	0	0.00898271	0	0.00468307	0.00278404	M03696_68_000000000_CJJBV_1_1110_24229_13381_293	Acremonium	Pathogen-Saprotroph-Symbiotroph	Animal Pathogen-Endophyte-Fungal Parasite-Plant Pathogen-Wood Saprotroph	Possible	Duncan CG, Eslyn WE. 1966. Mycologia 58:642-64; Nilsson T. 1973. Studies on wood degradation and cellulolytic activity of microfungi. No. 104; Worrall JJ, et al. 1997. Mycologia 89: 199-219; Hanada RE, et al. 2010. Fungal Biology 114:901-910; Del Olmo-Ruiz M, Arnold AE. 2014. Mycologia 106:8-21; Tedersoo L, et al. 2014. Science 346:1256688; Irinyi L, et al. 2015. Medical Mycology 53:313-337							s__Acremonium_polychromum
k__Fungi;p__Ascomycota;c__Dothideomycetes;o__Pleosporales;f__Sporormiaceae;g__Preussia;s__Preussia_terricola;	0.00222757	0.00701344	0	0	0.00449135	0	0	0.00278404	M03696_68_000000000_CJJBV_1_1112_20930_21432_295	Sporormiaceae	Saprotroph	Dung Saprotroph-Plant Saprotroph	Probable	Cannon PF, Kirk PM. 2007. Fungal Families of the World. CAB International, Cambridge							s__Preussia_terricola
k__Fungi;p__Ascomycota;c__Sordariomycetes;o__Hypocreales;f__Stachybotryaceae;f__Stachybotryaceae_unclassified;f__Stachybotryaceae_unclassified;	0	0	0	0	0	0	0.00936615	0.00835213	M03696_68_000000000_CJJBV_1_1116_11092_17865_300	Hypocreales	Saprotroph	Undefined Saprotroph	Possible	Sterkenburg E, et al. 2015. New Phytologist 207:1145-1158							f__Stachybotryaceae_unclassified
k__Fungi;p__Ascomycota;c__Sordariomycetes;o__Hypocreales;o__Hypocreales_unclassified;o__Hypocreales_unclassified;o__Hypocreales_unclassified;	0	0	0.0167076	0	0	0	0	0	M03696_68_000000000_CJJBV_1_1117_12057_14845_294	Hypocreales	Saprotroph	Undefined Saprotroph	Possible	Sterkenburg E, et al. 2015. New Phytologist 207:1145-1158							o__Hypocreales_unclassified
k__Fungi;p__Ascomycota;c__Sordariomycetes;o__Sordariales;f__Lasiosphaeriaceae;g__Cladorrhinum;s__Cladorrhinum_flexuosum;	0	0.00233781	0.00238681	0.00530941	0	0	0.00234154	0.00556808	M03696_76_000000000_CTCGJ_1_2110_18022_2721_137	Cladorrhinum	Pathotroph-Saprotroph-Symbiotroph	Animal Pathogen-Dung Saprotroph-Endophyte-Plant Saprotroph-Soil Saprotroph-Wood Saprotroph	Probable	Seehann G, et al. 1975. List of Fungi in Soft-Rot Tissue Tests. Institute fur Holzbiologie und Holzschutz, Bundesforschungsanstalt fur Forst - und Holzwirtshaft, Hamburg - Lohbrugge, Germany; Carmaran CC, et al.2015. Mycological Progress 14:94; Irinyi L, et al. 2015. Medical Mycology 53:313-337							s__Cladorrhinum_flexuosum
k__Fungi;p__Ascomycota;c__Sordariomycetes;o__Sordariales;f__Lasiosphaeriaceae;g__Podospora;s__Podospora_sp;	0	0	0.00954722	0	0.00224568	0	0.00468307	0	M03696_76_000000000_CTCGJ_1_1101_11485_5869_141	Podospora	Saprotroph-Symbiotroph	Dung Saprotroph-Endophyte-Litter Saprotroph-Undefined Saprotroph	Possible	Bell A. 1983. Dung Fungi: An Illustrated Guide to Coprophilous Fungi in New Zealand. Victoria University Press, Wellington; Tedersoo L, et al. 2014. Science 346:1256688; David AS, et al. 2016. Microbial Ecology 71:912-926; Purahong W, et al. 2016. Molecular Ecology 25:4059-4074 (as litter saprotroph)							s__Podospora_sp
k__Fungi;p__Ascomycota;c__Sordariomycetes;o__Glomerellales;f__Plectosphaerellaceae;f__Plectosphaerellaceae_unclassified;f__Plectosphaerellaceae_unclassified;	0	0	0	0	0.00673703	0.00495209	0	0.00556808	M03696_76_000000000_CTCGJ_1_1101_4753_10234_142	Plectosphaerellaceae	Pathotroph-Saprotroph-Symbiotroph	Animal Pathogen-Endophyte-Fungal Parasite-Plant Pathogen=Wood Saprotroph	Possible	Duncan CG, Eslyn WE. 1966. Mycologia 58:642-64; Nilsson T. 1973. Studies on wood degradation and cellulolytic activity of microfungi. No. 104; Worrall JJ, et al. 1997. Mycologia 89: 199-219; Hanada RE, et al. 2010. Fungal Biology 114:901-910; Del Olmo-Ruiz M, Arnold AE. 2014. Mycologia 106:8-21; Tedersoo L, et al. 2014. Science 346:1256688 (doi:10.1126/science.1256688); Irinyi L, et al. 2015. Med…							f__Plectosphaerellaceae_unclassified
k__Fungi;p__Ascomycota;c__Sordariomycetes;o__Hypocreales;f__Stachybotryaceae;f__Stachybotryaceae_unclassified;f__Stachybotryaceae_unclassified;	0	0.00467563	0	0.0026547	0.00224568	0	0.00468307	0.00278404	M03696_76_000000000_CTCGJ_1_1102_12929_15815_136	Hypocreales	Saprotroph	Undefined Saprotroph	Possible	Sterkenburg E, et al. 2015. New Phytologist 207:1145-1158							f__Stachybotryaceae_unclassified
k__Fungi;p__Ascomycota;c__Sordariomycetes;o__Sordariales;f__Chaetomiaceae;g__Chaetomium;g__Chaetomium_unclassified;	0	0	0.011934	0	0	0	0.00234154	0.00278404	M03696_76_000000000_CTCGJ_1_1102_6171_7519_137	Chaetomium	Pathotroph-Saprotroph-Symbiotroph	Animal Pathogen-Dung Saprotroph-Endophyte-Epiphyte-Plant Saprotroph-Wood Saprotroph	Possible	Seehann G, et al. 1975. List of Fungi in Soft-Rot Tissue Tests. Institute fur Holzbiologie und Holzschutz, Bundesforschungsanstalt fur Forst - und Holzwirtshaft, Hamburg - Lohbrugge, Germany; Cannon PF, Kirk PM. 2007. Fungal Families of the World. CAB International, Cambridge; Bills GF, et al. 2013. Current Opinion in microbiology, 16:549-565; Tedersoo L, et al. 2014. Science 346:1256688; Irinyi …							g__Chaetomium_unclassified
k__Fungi;p__Ascomycota;c__Dothideomycetes;o__Pleosporales;f__Sporormiaceae;g__Preussia;g__Preussia_unclassified;	0	0.00233781	0.00238681	0	0	0	0.00936615	0.00278404	M03696_76_000000000_CTCGJ_1_1102_9844_18226_136	Sporormiaceae	Saprotroph	Dung Saprotroph-Plant Saprotroph	Probable	Cannon PF, Kirk PM. 2007. Fungal Families of the World. CAB International, Cambridge							g__Preussia_unclassified
k__Fungi;p__Ascomycota;c__Dothideomycetes;o__Pleosporales;f__Lentitheciaceae;g__Darksidea;g__Darksidea_unclassified;	0.015593	0	0	0	0	0	0	0	M03696_76_000000000_CTCGJ_1_1103_8438_20925_130	Darksidea	Symbiotroph	Endophyte	Highly Probable	Knapp DG, et al. 2015. Persoonia 35:87-100							g__Darksidea_unclassified
k__Fungi;p__Ascomycota;c__Sordariomycetes;o__Magnaporthales;f__Magnaporthaceae;g__Gaeumannomyces;s__Gaeumannomyces_graminis;	0	0.0163647	0	0	0	0	0	0	M03696_76_000000000_CTCGJ_1_1104_9906_12836_136	Gaeumannomyces	Pathotroph	Plant Pathogen	Probable	Tedersoo L, et al. 2014. Science 346:1256688							s__Gaeumannomyces_graminis
k__Fungi;p__Ascomycota;c__Eurotiomycetes;o__Chaetothyriales;f__Trichomeriaceae;f__Trichomeriaceae_unclassified;f__Trichomeriaceae_unclassified;	0	0.00233781	0	0.0026547	0	0.00742813	0.00468307	0	M03696_76_000000000_CTCGJ_1_1105_23130_17586_136	Trichomeriaceae	Symbiotroph	Epiphyte	Probable	Chomnunti P, et al. 2012. Fungal Diversity 56:63-76							f__Trichomeriaceae_unclassified
k__Fungi;p__Ascomycota;c__Sordariomycetes;o__Sordariales;f__Lasiosphaeriaceae;g__Cladorrhinum;s__Cladorrhinum_flexuosum;	0.0133654	0	0	0.0026547	0	0	0	0	M03696_76_000000000_CTCGJ_1_1106_3797_10687_130	Cladorrhinum	Pathotroph-Saprotroph-Symbiotroph	Animal Pathogen-Dung Saprotroph-Endophyte-Plant Saprotroph-Soil Saprotroph-Wood Saprotroph	Probable	Seehann G, et al. 1975. List of Fungi in Soft-Rot Tissue Tests. Institute fur Holzbiologie und Holzschutz, Bundesforschungsanstalt fur Forst - und Holzwirtshaft, Hamburg - Lohbrugge, Germany; Carmaran CC, et al.2015. Mycological Progress 14:94; Irinyi L, et al. 2015. Medical Mycology 53:313-337							s__Cladorrhinum_flexuosum
k__Fungi;p__Ascomycota;c__Sordariomycetes;o__Glomerellales;f__Plectosphaerellaceae;g__Gibellulopsis;s__Gibellulopsis_nigrescens;	0.00668271	0.00701344	0	0.0026547	0	0	0	0	M03696_76_000000000_CTCGJ_1_1107_15135_8121_130	Gibellulopsis	Pathotroph	Plant Pathogen	Probable	Tedersoo L, et al. 2014. Science 346:1256688							s__Gibellulopsis_nigrescens
k__Fungi;p__Ascomycota;c__Sordariomycetes;o__Sordariales;f__Chaetomiaceae;g__Chaetomium;g__Chaetomium_unclassified;	0	0	0.00477361	0.0026547	0	0.00495209	0.00468307	0	M03696_76_000000000_CTCGJ_1_1107_7397_13588_137	Chaetomium	Pathotroph-Saprotroph-Symbiotroph	Animal Pathogen-Dung Saprotroph-Endophyte-Epiphyte-Plant Saprotroph-Wood Saprotroph	Possible	Seehann G, et al. 1975. List of Fungi in Soft-Rot Tissue Tests. Institute fur Holzbiologie und Holzschutz, Bundesforschungsanstalt fur Forst - und Holzwirtshaft, Hamburg - Lohbrugge, Germany; Cannon PF, Kirk PM. 2007. Fungal Families of the World. CAB International, Cambridge; Bills GF, et al. 2013. Current Opinion in microbiology, 16:549-565; Tedersoo L, et al. 2014. Science 346:1256688; Irinyi …							g__Chaetomium_unclassified
k__Fungi;p__Ascomycota;c__Leotiomycetes;o__Thelebolales;f__Pseudeurotiaceae;f__Pseudeurotiaceae_unclassified;f__Pseudeurotiaceae_unclassified;	0	0	0	0.0185829	0	0	0	0	M03696_76_000000000_CTCGJ_1_1110_23312_13961_138	Pseudeurotiaceae	Saprotroph	Plant Saprotroph-Wood Saprotroph	Probable	Cannon PF, Kirk PM. 2007. Fungal Families of the World. CAB International, Cambridge							f__Pseudeurotiaceae_unclassified
k__Fungi;p__Ascomycota;c__Sordariomycetes;o__Sordariales;f__Lasiosphaeriaceae;g__Cladorrhinum;s__Cladorrhinum_sp;	0.015593	0	0	0	0	0	0	0	M03696_76_000000000_CTCGJ_1_1111_2867_10528_130	Cladorrhinum	Pathotroph-Saprotroph-Symbiotroph	Animal Pathogen-Dung Saprotroph-Endophyte-Plant Saprotroph-Soil Saprotroph-Wood Saprotroph	Probable	Seehann G, et al. 1975. List of Fungi in Soft-Rot Tissue Tests. Institute fur Holzbiologie und Holzschutz, Bundesforschungsanstalt fur Forst - und Holzwirtshaft, Hamburg - Lohbrugge, Germany; Carmaran CC, et al.2015. Mycological Progress 14:94; Irinyi L, et al. 2015. Medical Mycology 53:313-337							s__Cladorrhinum_sp
k__Fungi;p__Basidiomycota;c__Pucciniomycetes;o__Platygloeales;f__Eocronartiaceae;g__Eocronartium;s__Eocronartium_sp;	0	0	0	0	0.0157197	0	0	0	M03696_76_000000000_CTCGJ_1_1111_5770_15426_139	Eocronartium	Pathotroph	Plant Pathogen	Probable	Tedersoo L, et al. 2014. Science 346:1256688							s__Eocronartium_sp
k__Fungi;p__Ascomycota;c__Sordariomycetes;o__Sordariales;f__Lasiosphaeriaceae;g__Schizothecium;g__Schizothecium_unclassified;	0	0	0.00477361	0	0	0	0.00702461	0.00556808	M03696_76_000000000_CTCGJ_1_1112_12917_5217_142	Schizothecium	Saprotroph	Dung Saprotroph	Highly Probable	Bills GF, et al. 2013. Current Opinion in microbiology, 16:549-565; Tedersoo L, et al. 2014. Science 346:1256688							g__Schizothecium_unclassified
k__Fungi;p__Ascomycota;c__Sordariomycetes;o__Sordariales;f__Lasiosphaeriaceae;g__Podospora;g__Podospora_unclassified;	0	0	0	0	0	0.0173323	0	0	M03696_76_000000000_CTCGJ_1_1112_9403_9204_140	Podospora	Saprotroph-Symbiotroph	Dung Saprotroph-Endophyte-Litter Saprotroph-Undefined Saprotroph	Possible	Bell A. 1983. Dung Fungi: An Illustrated Guide to Coprophilous Fungi in New Zealand. Victoria University Press, Wellington; Tedersoo L, et al. 2014. Science 346:1256688; David AS, et al. 2016. Microbial Ecology 71:912-926; Purahong W, et al. 2016. Molecular Ecology 25:4059-4074 (as litter saprotroph)							g__Podospora_unclassified
k__Fungi;p__Ascomycota;c__Sordariomycetes;o__Sordariales;f__Lasiosphaeriaceae;f__Lasiosphaeriaceae_unclassified;f__Lasiosphaeriaceae_unclassified;	0	0	0.00477361	0.00796411	0	0	0	0.00556808	M03696_76_000000000_CTCGJ_1_1113_10613_11252_142	Lasiosphaeriaceae	Saprotroph	Undefined Saprotroph	Probable	Cannon PF, Kirk PM. 2007. Fungal Families of the World. CAB International, Cambridge							f__Lasiosphaeriaceae_unclassified
k__Fungi;p__Ascomycota;c__Sordariomycetes;o__Sordariales;f__Chaetomiaceae;g__Chaetomium;g__Chaetomium_unclassified;	0.00445514	0.00233781	0.00238681	0	0	0	0.00702461	0	M03696_76_000000000_CTCGJ_1_1114_15831_14075_130	Chaetomium	Pathotroph-Saprotroph-Symbiotroph	Animal Pathogen-Dung Saprotroph-Endophyte-Epiphyte-Plant Saprotroph-Wood Saprotroph	Possible	Seehann G, et al. 1975. List of Fungi in Soft-Rot Tissue Tests. Institute fur Holzbiologie und Holzschutz, Bundesforschungsanstalt fur Forst - und Holzwirtshaft, Hamburg - Lohbrugge, Germany; Cannon PF, Kirk PM. 2007. Fungal Families of the World. CAB International, Cambridge; Bills GF, et al. 2013. Current Opinion in microbiology, 16:549-565; Tedersoo L, et al. 2014. Science 346:1256688; Irinyi …							g__Chaetomium_unclassified
k__Fungi;p__Ascomycota;c__Sordariomycetes;o__Hypocreales;o__Hypocreales_unclassified;o__Hypocreales_unclassified;o__Hypocreales_unclassified;	0	0	0.011934	0.00530941	0	0	0	0	M03696_76_000000000_CTCGJ_1_1118_20370_14348_137	Hypocreales	Saprotroph	Undefined Saprotroph	Possible	Sterkenburg E, et al. 2015. New Phytologist 207:1145-1158							o__Hypocreales_unclassified
k__Fungi;p__Ascomycota;c__Sordariomycetes;o__Glomerellales;f__Plectosphaerellaceae;g__Verticillium;s__Verticillium_nonalfalfae;	0	0.00233781	0	0	0	0.00495209	0.00702461	0.00278404	M03696_76_000000000_CTCGJ_1_1118_26457_12139_141	Verticillium	Pathotroph-Symbiotroph	Endophyte-Fungal Parasite-Plant Pathogen	Probable	Costa IPMW, et al. 2012. Mycotaxon 119:26; Tedersoo L, et al. 2014. Science 346:1256688 (doi:10.1126/science.1256688); List compiled by John Plischke III (http://home.comcast.net/~grifola/fungionfungi.pdf)							s__Verticillium_nonalfalfae
k__Fungi;p__Ascomycota;c__Sordariomycetes;o__Sordariales;f__Lasiosphaeriaceae;f__Lasiosphaeriaceae_unclassified;f__Lasiosphaeriaceae_unclassified;	0	0	0	0	0	0.0173323	0	0	M03696_76_000000000_CTCGJ_1_1119_20450_20211_140	Lasiosphaeriaceae	Saprotroph	Undefined Saprotroph	Probable	Cannon PF, Kirk PM. 2007. Fungal Families of the World. CAB International, Cambridge							f__Lasiosphaeriaceae_unclassified
k__Fungi;p__Ascomycota;c__Sordariomycetes;o__Glomerellales;f__Plectosphaerellaceae;g__Gibellulopsis;s__Gibellulopsis_nigrescens;	0.00668271	0.00467563	0	0.0026547	0	0	0.00234154	0	M03696_76_000000000_CTCGJ_1_2105_19925_4462_130	Gibellulopsis	Pathotroph	Plant Pathogen	Probable	Tedersoo L, et al. 2014. Science 346:1256688							s__Gibellulopsis_nigrescens
k__Fungi;p__Ascomycota;c__Sordariomycetes;o__Hypocreales;f__Nectriaceae;g__Fusarium;s__Fusarium_sp;	0.00222757	0	0	0.0026547	0	0	0.00468307	0.00835213	M03696_76_000000000_CTCGJ_1_2107_21312_4292_130	Fusarium	Pathotroph-Saprotroph-Symbiotroph	Animal Pathogen-Endophyte-Lichen Parasite-Plant Pathogen-Soil Saprotroph-Wood Saprotroph	Possible	Duncan CG, Eslyn WE. 1966. Mycologia 58:642-664; Seehann G, et al. 1975. List of Fungi in Soft-Rot Tissue Tests. Institute fur Holzbiologie und Holzschutz, Bundesforschungsanstalt fur Forst - und Holzwirtshaft, Hamburg - Lohbrugge, Germany; Costa IPMW, et al. 2012. Mycotaxon 119:26; Tedersoo L, et al. 2014. Science 346:1256688; Irinyi L, et al. 2015. Medical Mycology 53:313-337; Schroers et al. 2…							s__Fusarium_sp
k__Fungi;p__Ascomycota;c__Sordariomycetes;o__Sordariales;f__Chaetomiaceae;f__Chaetomiaceae_unclassified;f__Chaetomiaceae_unclassified;	0	0.00233781	0.00238681	0	0	0	0.00468307	0.00835213	M03696_76_000000000_CTCGJ_1_2115_16165_24478_136	Chaetomiaceae	Pathotroph-Saprotroph-Symbiotroph	Animal Pathogen-Dung Saprotroph-Endophyte-Epiphyte-Plant Saprotroph-Wood Saprotroph	Possible	Seehann G, et al. 1975. List of Fungi in Soft-Rot Tissue Tests. Institute fur Holzbiologie und Holzschutz, Bundesforschungsanstalt fur Forst - und Holzwirtshaft, Hamburg - Lohbrugge, Germany; Cannon PF, Kirk PM. 2007. Fungal Families of the World. CAB International, Cambridge; Bills GF, et al. 2013. Current Opinion in microbiology, 16:549-565; Tedersoo L, et al. 2014. Science 346:1256688; Irinyi …							f__Chaetomiaceae_unclassified
k__Fungi;p__Basidiomycota;c__Agaricomycetes;c__Agaricomycetes_unclassified;c__Agaricomycetes_unclassified;c__Agaricomycetes_unclassified;c__Agaricomycetes_unclassified;	0	0	0	0	0	0	0	0.0194883	M03696_76_000000000_CTCGJ_1_1104_22375_17563_142	-	-	-	-	-							c__Agaricomycetes_unclassified
k__Fungi;p__Ascomycota;c__Sordariomycetes;o__Sordariales;o__Sordariales_unclassified;o__Sordariales_unclassified;o__Sordariales_unclassified;	0	0	0	0	0	0.0173323	0	0	M03696_76_000000000_CTCGJ_1_1105_13146_16853_140	-	-	-	-	-							o__Sordariales_unclassified
k__Fungi;p__Ascomycota;c__Eurotiomycetes;o__Onygenales;f__unclassified_Onygenales;g__unclassified_Onygenales;s__Onygenales_sp;	0	0	0	0	0	0.00247604	0.0117077	0.00278404	M03696_76_000000000_CTCGJ_1_1111_21703_8929_140	-	-	-	-	-							s__Onygenales_sp
k__Fungi;p__Ascomycota;c__Sordariomycetes;o__Sordariales;o__Sordariales_unclassified;o__Sordariales_unclassified;o__Sordariales_unclassified;	0	0.00467563	0	0.0026547	0.00224568	0	0.00702461	0	M03696_76_000000000_CTCGJ_1_1119_19141_9593_138	-	-	-	-	-							o__Sordariales_unclassified
k__Fungi;p__Ascomycota;c__Leotiomycetes;o__Thelebolales;f__Pseudeurotiaceae;g__unclassified_Pseudeurotiaceae;s__Pseudeurotiaceae_sp;	0.00222757	0	0	0.0026547	0.00224568	0	0.00234154	0.00556808	M03696_61_000000000_C9WMF_1_2115_10028_5787_132	Pseudeurotiaceae	Saprotroph	Plant Saprotroph-Wood Saprotroph	Probable	Cannon PF, Kirk PM. 2007. Fungal Families of the World. CAB International, Cambridge							s__Pseudeurotiaceae_sp
k__Fungi;p__Ascomycota;c__Sordariomycetes;o__Hypocreales;f__Ophiocordycipitaceae;f__Ophiocordycipitaceae_unclassified;f__Ophiocordycipitaceae_unclassified;	0	0	0	0.00530941	0	0.00495209	0.00234154	0.00278404	M03696_68_000000000_CJJBV_1_2112_18556_17328_292	Hypocreales	Saprotroph	Undefined Saprotroph	Possible	Sterkenburg E, et al. 2015. New Phytologist 207:1145-1158							f__Ophiocordycipitaceae_unclassified
k__Fungi;p__Ascomycota;c__Sordariomycetes;o__Hypocreales;f__Hypocreales_fam_Incertae_sedis;g__Sarocladium;s__Sarocladium_strictum;	0	0.00701344	0.00716042	0	0	0	0	0	M03696_68_000000000_CJJBV_1_2109_16428_6471_294	Sarocladium	Saprotroph	Undefined Saprotroph	Probable	Tedersoo L, et al. 2014. Science 346:1256688							s__Sarocladium_strictum
k__Fungi;p__Ascomycota;c__Dothideomycetes;o__Capnodiales;f__Cladosporiaceae;g__Cladosporium;s__Cladosporium_flabelliforme;	0	0.00233781	0.00238681	0	0.00673703	0	0.00234154	0	M03696_68_000000000_CJJBV_1_2105_15827_22528_292	Cladosporium	Pathotroph-Saprotroph-Symbiotroph	Animal Pathogen-Endophyte-Lichen Parasite-Plant Pathogen-Wood Saprotroph	Possible	Seehann G, et al. 1975. List of Fungi in Soft-Rot Tissue Tests. Institute fur Holzbiologie und Holzschutz, Bundesforschungsanstalt fur Forst - und Holzwirtshaft, Hamburg - Lohbrugge, Germany; Lawrey JD, Diederich P. 2016. URL: http://www.lichenicolous.net [24 May 2017]; http://www.apsnet.org/publications/commonnames/Pages/default.aspx							s__Cladosporium_flabelliforme
k__Fungi;p__Ascomycota;c__Dothideomycetes;o__Pleosporales;f__Pleosporaceae;g__Stemphylium;s__Stemphylium_vesicarium;	0	0	0	0	0.0112284	0.00247604	0	0	M03696_61_000000000_C9WMF_1_1104_17093_18128_132	Stemphylium	Pathotroph-Saprotroph	Plant Pathogen-Wood Saprotroph	Highly Probable	Duncan CG, Eslyn WE. 1966. Mycologia 58:642-664; Seehann G, et al. 1975. List of Fungi in Soft-Rot Tissue Tests. Institute fur Holzbiologie und Holzschutz, Bundesforschungsanstalt fur Forst - und Holzwirtshaft, Hamburg - Lohbrugge, Germany; Costa IPMW, et al. 2012. Mycotaxon 119:26; Tedersoo L, et al. 2014. Science 346:1256688; http://www.apsnet.org/publications/commonnames/Pages/default.aspx							s__Stemphylium_vesicarium
k__Fungi;p__Ascomycota;c__Leotiomycetes;o__Helotiales;f__Helotiaceae;g__Articulospora;g__Articulospora_unclassified;	0.00668271	0	0.00477361	0	0.00224568	0	0	0	M03696_68_000000000_CJJBV_1_1101_14506_6209_300	Articulospora	Saprotroph	Undefined Saprotroph	Probable	Tedersoo L, et al. 2014. Science 346:1256688							g__Articulospora_unclassified
k__Fungi;p__Ascomycota;c__Sordariomycetes;o__Hypocreales;f__Nectriaceae;g__Fusarium;s__Fusarium_solani;	0	0.00467563	0	0	0.00224568	0.00247604	0.00468307	0	M03696_68_000000000_CJJBV_1_1109_12709_20808_300	Fusarium	Pathotroph-Saprotroph-Symbiotroph	Animal Pathogen-Endophyte-Lichen Parasite-Plant Pathogen-Soil Saprotroph-Wood Saprotroph	Possible	Duncan CG, Eslyn WE. 1966. Mycologia 58:642-664; Seehann G, et al. 1975. List of Fungi in Soft-Rot Tissue Tests. Institute fur Holzbiologie und Holzschutz, Bundesforschungsanstalt fur Forst - und Holzwirtshaft, Hamburg - Lohbrugge, Germany; Costa IPMW, et al. 2012. Mycotaxon 119:26; Tedersoo L, et al. 2014. Science 346:1256688; Irinyi L, et al. 2015. Medical Mycology 53:313-337; Schroers et al. 2…							s__Fusarium_solani
k__Fungi;p__Ascomycota;c__Eurotiomycetes;o__Chaetothyriales;f__Herpotrichiellaceae;g__Cladophialophora;s__Cladophialophora_sp;	0	0	0	0	0	0.0148563	0	0	M03696_68_000000000_CJJBV_1_2105_14062_12616_293	Cladophialophora	Saprotroph	Undefined Saprotroph	Probable	James TY, et al. 2006. Nature 443:818-822							s__Cladophialophora_sp
k__Fungi;p__Ascomycota;c__Sordariomycetes;o__Hypocreales;f__Nectriaceae;g__unclassified_Nectriaceae;s__Nectriaceae_sp;	0.00222757	0	0	0	0.00449135	0	0.00234154	0.00556808	M03696_68_000000000_CJJBV_1_1107_12034_15875_296	Hypocreales	Saprotroph	Undefined Saprotroph	Possible	Sterkenburg E, et al. 2015. New Phytologist 207:1145-1158							s__Nectriaceae_sp
k__Fungi;p__Ascomycota;c__Dothideomycetes;o__Pleosporales;f__Didymellaceae;g__Neoascochyta;s__Neoascochyta_graminicola;	0.0111378	0.00233781	0	0	0	0	0	0	M03696_61_000000000_C9WMF_1_2113_9896_21150_136	Didymellaceae	Pathotroph-Saprotroph	Animal Pathogen-Plant Pathogen-Undefined Saprotroph	Possible	Tedersoo L, et al. 2014. Science 346:1256688 (doi:10.1126/science.1256688)							s__Neoascochyta_graminicola
k__Fungi;p__Ascomycota;c__Sordariomycetes;o__Sordariales;f__Lasiosphaeriaceae;g__Schizothecium;g__Schizothecium_unclassified;	0	0	0	0.0026547	0	0	0	0.0139202	M03696_76_000000000_CTCGJ_1_1115_27800_18809_142	Schizothecium	Saprotroph	Dung Saprotroph	Highly Probable	Bills GF, et al. 2013. Current Opinion in microbiology, 16:549-565; Tedersoo L, et al. 2014. Science 346:1256688							g__Schizothecium_unclassified
k__Fungi;p__Ascomycota;c__Dothideomycetes;o__Pleosporales;o__Pleosporales_unclassified;o__Pleosporales_unclassified;o__Pleosporales_unclassified;	0	0	0	0	0.0134741	0	0	0	M03696_61_000000000_C9WMF_1_1103_23206_16068_156	-	-	-	-	-							o__Pleosporales_unclassified
k__Fungi;p__Ascomycota;c__Sordariomycetes;o__Sordariales;f__Lasiosphaeriaceae;g__Podospora;s__Podospora_sp;	0	0	0.00716042	0	0.00224568	0.00247604	0.00234154	0	M03696_61_000000000_C9WMF_1_1106_4988_13818_136	Podospora	Saprotroph-Symbiotroph	Dung Saprotroph-Endophyte-Litter Saprotroph-Undefined Saprotroph	Possible	Bell A. 1983. Dung Fungi: An Illustrated Guide to Coprophilous Fungi in New Zealand. Victoria University Press, Wellington; Tedersoo L, et al. 2014. Science 346:1256688; David AS, et al. 2016. Microbial Ecology 71:912-926; Purahong W, et al. 2016. Molecular Ecology 25:4059-4074 (as litter saprotroph)							s__Podospora_sp
k__Fungi;p__Ascomycota;c__Dothideomycetes;o__Capnodiales;f__Mycosphaerellaceae;g__Zymoseptoria;s__Zymoseptoria_brevis;	0	0.00467563	0	0	0.00449135	0.00495209	0	0	M03696_61_000000000_C9WMF_1_1113_7676_20020_132	Mycosphaerellaceae	Pathotroph-Saprotroph	Plant Pathogen-Undefined Saprotroph	Probable	Cannon PF, Kirk PM. 2007. Fungal Families of the World. CAB International, Cambridge							s__Zymoseptoria_brevis
k__Fungi;p__Basidiomycota;c__Agaricomycetes;o__Agaricales;f__Bolbitiaceae;g__Agrocybe;s__Agrocybe_pediades;	0	0	0	0	0.0134741	0	0	0	M03696_76_000000000_CTCGJ_1_1101_21026_12559_139	Agrocybe	Saprotroph	Dung Saprotroph-Soil Saprotroph-Undefined Saprotroph	Probable	Tedersoo L, et al. 2014. Science 346:1256688							s__Agrocybe_pediades
k__Fungi;p__Ascomycota;c__Leotiomycetes;o__Thelebolales;f__Pseudeurotiaceae;g__Gymnostellatospora;g__Gymnostellatospora_unclassified;	0	0	0	0	0.00224568	0	0.00234154	0.0111362	M03696_61_000000000_C9WMF_1_1107_15578_19120_136	Gymnostellatospora	Saprotroph	Undefined Saprotroph	Probable	Tedersoo L, et al. 2014. Science 346:1256688							g__Gymnostellatospora_unclassified
k__Fungi;p__Ascomycota;c__Sordariomycetes;o__Hypocreales;f__Cordycipitaceae;g__Beauveria;s__Beauveria_pseudobassiana;	0	0.00233781	0	0	0.00449135	0.00247604	0.00468307	0	M03696_61_000000000_C9WMF_1_1108_22665_9767_142	Beauveria	Pathotroph	Animal Pathogen	Probable	Tedersoo L, et al. 2014. Science 346:1256688							s__Beauveria_pseudobassiana
k__Fungi;p__Ascomycota;c__Sordariomycetes;o__Hypocreales;o__Hypocreales_unclassified;o__Hypocreales_unclassified;o__Hypocreales_unclassified;	0	0	0	0	0	0.00990418	0.00234154	0.00278404	M03696_68_000000000_CJJBV_1_1101_3223_7963_301	Hypocreales	Saprotroph	Undefined Saprotroph	Possible	Sterkenburg E, et al. 2015. New Phytologist 207:1145-1158							o__Hypocreales_unclassified
k__Fungi;p__Ascomycota;c__Sordariomycetes;o__Hypocreales;f__Hypocreales_fam_Incertae_sedis;g__Acremonium;s__Acremonium_persicinum;	0.00222757	0.00233781	0.00716042	0	0.00224568	0	0	0	M03696_68_000000000_CJJBV_1_1119_19142_12852_300	Acremonium	Pathogen-Saprotroph-Symbiotroph	Animal Pathogen-Endophyte-Fungal Parasite-Plant Pathogen-Wood Saprotroph	Possible	Duncan CG, Eslyn WE. 1966. Mycologia 58:642-64; Nilsson T. 1973. Studies on wood degradation and cellulolytic activity of microfungi. No. 104; Worrall JJ, et al. 1997. Mycologia 89: 199-219; Hanada RE, et al. 2010. Fungal Biology 114:901-910; Del Olmo-Ruiz M, Arnold AE. 2014. Mycologia 106:8-21; Tedersoo L, et al. 2014. Science 346:1256688; Irinyi L, et al. 2015. Medical Mycology 53:313-337							s__Acremonium_persicinum
k__Fungi;p__Ascomycota;c__Eurotiomycetes;o__Onygenales;o__Onygenales_unclassified;o__Onygenales_unclassified;o__Onygenales_unclassified;	0	0.00467563	0	0	0	0	0.00234154	0.00835213	M03696_68_000000000_CJJBV_1_2108_16391_17964_293	-	-	-	-	-							o__Onygenales_unclassified
k__Fungi;p__Ascomycota;c__Sordariomycetes;o__Hypocreales;f__Hypocreales_fam_Incertae_sedis;g__Acremonium;s__Acremonium_fusidioides;	0	0	0	0	0	0	0	0.0167043	M03696_76_000000000_CTCGJ_1_1101_10870_12709_142	Acremonium	Pathogen-Saprotroph-Symbiotroph	Animal Pathogen-Endophyte-Fungal Parasite-Plant Pathogen-Wood Saprotroph	Possible	Duncan CG, Eslyn WE. 1966. Mycologia 58:642-64; Nilsson T. 1973. Studies on wood degradation and cellulolytic activity of microfungi. No. 104; Worrall JJ, et al. 1997. Mycologia 89: 199-219; Hanada RE, et al. 2010. Fungal Biology 114:901-910; Del Olmo-Ruiz M, Arnold AE. 2014. Mycologia 106:8-21; Tedersoo L, et al. 2014. Science 346:1256688; Irinyi L, et al. 2015. Medical Mycology 53:313-337							s__Acremonium_fusidioides
k__Fungi;p__Ascomycota;c__Sordariomycetes;o__Sordariales;f__Lasiosphaeriaceae;g__Schizothecium;g__Schizothecium_unclassified;	0	0	0.0143208	0	0	0	0	0	M03696_76_000000000_CTCGJ_1_1101_15844_7391_137	Schizothecium	Saprotroph	Dung Saprotroph	Highly Probable	Bills GF, et al. 2013. Current Opinion in microbiology, 16:549-565; Tedersoo L, et al. 2014. Science 346:1256688							g__Schizothecium_unclassified
k__Fungi;p__Ascomycota;c__Sordariomycetes;o__Xylariales;f__Diatrypaceae;g__Monosporascus;s__Monosporascus_sp;	0	0	0	0	0	0	0.00468307	0.0111362	M03696_76_000000000_CTCGJ_1_1102_26814_19529_141	Monosporascus	Pathotroph	Plant Pathogen	Probable	http://www.apsnet.org/publications/commonnames/Pages/default.aspx							s__Monosporascus_sp
k__Fungi;p__Ascomycota;c__Sordariomycetes;o__Hypocreales;f__Stachybotryaceae;g__Stachybotrys;s__Stachybotrys_chartarum;	0	0	0.00954722	0.00530941	0	0	0	0	M03696_76_000000000_CTCGJ_1_1103_11402_8031_137	Hypocreales	Saprotroph	Undefined Saprotroph	Possible	Sterkenburg E, et al. 2015. New Phytologist 207:1145-1158							s__Stachybotrys_chartarum
k__Fungi;p__Ascomycota;c__Sordariomycetes;o__Sordariales;f__Lasiosphaeriaceae;g__Cladorrhinum;s__Cladorrhinum_flexuosum;	0.0111378	0.00233781	0	0	0	0	0	0	M03696_76_000000000_CTCGJ_1_1103_12442_20290_130	Cladorrhinum	Pathotroph-Saprotroph-Symbiotroph	Animal Pathogen-Dung Saprotroph-Endophyte-Plant Saprotroph-Soil Saprotroph-Wood Saprotroph	Probable	Seehann G, et al. 1975. List of Fungi in Soft-Rot Tissue Tests. Institute fur Holzbiologie und Holzschutz, Bundesforschungsanstalt fur Forst - und Holzwirtshaft, Hamburg - Lohbrugge, Germany; Carmaran CC, et al.2015. Mycological Progress 14:94; Irinyi L, et al. 2015. Medical Mycology 53:313-337							s__Cladorrhinum_flexuosum
k__Fungi;p__Ascomycota;c__Sordariomycetes;o__Hypocreales;o__Hypocreales_unclassified;o__Hypocreales_unclassified;o__Hypocreales_unclassified;	0	0	0	0	0.0134741	0	0	0	M03696_76_000000000_CTCGJ_1_1103_4845_8113_139	Hypocreales	Saprotroph	Undefined Saprotroph	Possible	Sterkenburg E, et al. 2015. New Phytologist 207:1145-1158							o__Hypocreales_unclassified
k__Fungi;p__Ascomycota;c__Sordariomycetes;o__Sordariales;f__Chaetomiaceae;g__Chaetomium;s__Chaetomium_angustispirale;	0	0	0	0	0.00224568	0.0123802	0	0	M03696_76_000000000_CTCGJ_1_1105_11276_17422_140	Chaetomium	Pathotroph-Saprotroph-Symbiotroph	Animal Pathogen-Dung Saprotroph-Endophyte-Epiphyte-Plant Saprotroph-Wood Saprotroph	Possible	Seehann G, et al. 1975. List of Fungi in Soft-Rot Tissue Tests. Institute fur Holzbiologie und Holzschutz, Bundesforschungsanstalt fur Forst - und Holzwirtshaft, Hamburg - Lohbrugge, Germany; Cannon PF, Kirk PM. 2007. Fungal Families of the World. CAB International, Cambridge; Bills GF, et al. 2013. Current Opinion in microbiology, 16:549-565; Tedersoo L, et al. 2014. Science 346:1256688; Irinyi …							s__Chaetomium_angustispirale
k__Fungi;p__Ascomycota;c__Sordariomycetes;o__Sordariales;f__Lasiosphaeriaceae;g__Cladorrhinum;s__Cladorrhinum_flexuosum;	0.00222757	0.00467563	0.00238681	0.0026547	0.00224568	0	0	0	M03696_76_000000000_CTCGJ_1_1105_14908_3639_136	Cladorrhinum	Pathotroph-Saprotroph-Symbiotroph	Animal Pathogen-Dung Saprotroph-Endophyte-Plant Saprotroph-Soil Saprotroph-Wood Saprotroph	Probable	Seehann G, et al. 1975. List of Fungi in Soft-Rot Tissue Tests. Institute fur Holzbiologie und Holzschutz, Bundesforschungsanstalt fur Forst - und Holzwirtshaft, Hamburg - Lohbrugge, Germany; Carmaran CC, et al.2015. Mycological Progress 14:94; Irinyi L, et al. 2015. Medical Mycology 53:313-337							s__Cladorrhinum_flexuosum
k__Fungi;p__Ascomycota;c__Sordariomycetes;o__Sordariales;f__Lasiosphaeriaceae;g__Cladorrhinum;s__Cladorrhinum_foecundissimum;	0.00668271	0.00233781	0.00238681	0.0026547	0	0	0	0	M03696_76_000000000_CTCGJ_1_1105_26625_9360_130	Cladorrhinum	Pathotroph-Saprotroph-Symbiotroph	Animal Pathogen-Dung Saprotroph-Endophyte-Plant Saprotroph-Soil Saprotroph-Wood Saprotroph	Probable	Seehann G, et al. 1975. List of Fungi in Soft-Rot Tissue Tests. Institute fur Holzbiologie und Holzschutz, Bundesforschungsanstalt fur Forst - und Holzwirtshaft, Hamburg - Lohbrugge, Germany; Carmaran CC, et al.2015. Mycological Progress 14:94; Irinyi L, et al. 2015. Medical Mycology 53:313-337							s__Cladorrhinum_foecundissimum
k__Fungi;p__Ascomycota;c__Sordariomycetes;o__Sordariales;f__Lasiosphaeriaceae;g__Cladorrhinum;s__Cladorrhinum_flexuosum;	0.00891027	0	0	0	0	0	0	0.00556808	M03696_76_000000000_CTCGJ_1_1107_14998_12145_130	Cladorrhinum	Pathotroph-Saprotroph-Symbiotroph	Animal Pathogen-Dung Saprotroph-Endophyte-Plant Saprotroph-Soil Saprotroph-Wood Saprotroph	Probable	Seehann G, et al. 1975. List of Fungi in Soft-Rot Tissue Tests. Institute fur Holzbiologie und Holzschutz, Bundesforschungsanstalt fur Forst - und Holzwirtshaft, Hamburg - Lohbrugge, Germany; Carmaran CC, et al.2015. Mycological Progress 14:94; Irinyi L, et al. 2015. Medical Mycology 53:313-337							s__Cladorrhinum_flexuosum
k__Fungi;p__Ascomycota;c__Sordariomycetes;o__Sordariales;f__Lasiosphaeriaceae;g__Cercophora;s__Cercophora_samala;	0	0	0	0	0	0.00495209	0	0.0111362	M03696_76_000000000_CTCGJ_1_1108_4332_20730_142	Cercophora	Saprotroph	Dung Saprotroph	Highly Probable	Bell A. 1983. Dung Fungi: An Illustrated Guide to Coprophilous Fungi in New Zealand. Victoria University Press, Wellington							s__Cercophora_samala
k__Fungi;p__Ascomycota;c__Sordariomycetes;o__Sordariales;f__Lasiosphaeriaceae;g__Cladorrhinum;g__Cladorrhinum_unclassified;	0	0	0	0	0	0.0148563	0	0	M03696_76_000000000_CTCGJ_1_1109_18552_4372_140	Cladorrhinum	Pathotroph-Saprotroph-Symbiotroph	Animal Pathogen-Dung Saprotroph-Endophyte-Plant Saprotroph-Soil Saprotroph-Wood Saprotroph	Probable	Seehann G, et al. 1975. List of Fungi in Soft-Rot Tissue Tests. Institute fur Holzbiologie und Holzschutz, Bundesforschungsanstalt fur Forst - und Holzwirtshaft, Hamburg - Lohbrugge, Germany; Carmaran CC, et al.2015. Mycological Progress 14:94; Irinyi L, et al. 2015. Medical Mycology 53:313-337							g__Cladorrhinum_unclassified
k__Fungi;p__Ascomycota;c__Sordariomycetes;o__Sordariales;f__Lasiosphaeriaceae;g__unclassified_Lasiosphaeriaceae;s__Lasiosphaeriaceae_sp;	0	0	0	0	0.0134741	0	0	0	M03696_76_000000000_CTCGJ_1_1109_18693_15304_139	Lasiosphaeriaceae	Saprotroph	Undefined Saprotroph	Probable	Cannon PF, Kirk PM. 2007. Fungal Families of the World. CAB International, Cambridge							s__Lasiosphaeriaceae_sp
k__Fungi;p__Ascomycota;c__Sordariomycetes;o__Sordariales;f__Chaetomiaceae;f__Chaetomiaceae_unclassified;f__Chaetomiaceae_unclassified;	0	0	0.00954722	0.0026547	0	0	0.00234154	0	M03696_76_000000000_CTCGJ_1_1109_21538_17774_141	Chaetomiaceae	Pathotroph-Saprotroph-Symbiotroph	Animal Pathogen-Dung Saprotroph-Endophyte-Epiphyte-Plant Saprotroph-Wood Saprotroph	Possible	Seehann G, et al. 1975. List of Fungi in Soft-Rot Tissue Tests. Institute fur Holzbiologie und Holzschutz, Bundesforschungsanstalt fur Forst - und Holzwirtshaft, Hamburg - Lohbrugge, Germany; Cannon PF, Kirk PM. 2007. Fungal Families of the World. CAB International, Cambridge; Bills GF, et al. 2013. Current Opinion in microbiology, 16:549-565; Tedersoo L, et al. 2014. Science 346:1256688; Irinyi …							f__Chaetomiaceae_unclassified
k__Fungi;p__Ascomycota;c__Sordariomycetes;o__Sordariales;f__Chaetomiaceae;g__Chaetomium;g__Chaetomium_unclassified;	0	0	0.011934	0	0	0	0.00234154	0	M03696_76_000000000_CTCGJ_1_1110_16676_2833_137	Chaetomium	Pathotroph-Saprotroph-Symbiotroph	Animal Pathogen-Dung Saprotroph-Endophyte-Epiphyte-Plant Saprotroph-Wood Saprotroph	Possible	Seehann G, et al. 1975. List of Fungi in Soft-Rot Tissue Tests. Institute fur Holzbiologie und Holzschutz, Bundesforschungsanstalt fur Forst - und Holzwirtshaft, Hamburg - Lohbrugge, Germany; Cannon PF, Kirk PM. 2007. Fungal Families of the World. CAB International, Cambridge; Bills GF, et al. 2013. Current Opinion in microbiology, 16:549-565; Tedersoo L, et al. 2014. Science 346:1256688; Irinyi …							g__Chaetomium_unclassified
k__Fungi;p__Ascomycota;c__Sordariomycetes;o__Sordariales;f__Lasiosphaeriaceae;g__Cladorrhinum;s__Cladorrhinum_flexuosum;	0.00445514	0.00233781	0.00238681	0.0026547	0	0	0.00234154	0	M03696_76_000000000_CTCGJ_1_1112_3165_10663_137	Cladorrhinum	Pathotroph-Saprotroph-Symbiotroph	Animal Pathogen-Dung Saprotroph-Endophyte-Plant Saprotroph-Soil Saprotroph-Wood Saprotroph	Probable	Seehann G, et al. 1975. List of Fungi in Soft-Rot Tissue Tests. Institute fur Holzbiologie und Holzschutz, Bundesforschungsanstalt fur Forst - und Holzwirtshaft, Hamburg - Lohbrugge, Germany; Carmaran CC, et al.2015. Mycological Progress 14:94; Irinyi L, et al. 2015. Medical Mycology 53:313-337							s__Cladorrhinum_flexuosum
k__Fungi;p__Ascomycota;c__Sordariomycetes;o__Microascales;f__Microascaceae;g__Gamsia;s__Gamsia_simplex;	0.00445514	0.00233781	0	0	0	0	0.00468307	0.00278404	M03696_76_000000000_CTCGJ_1_1113_15613_21861_130	Microascaceae	Pathotroph-Saprotroph-Symbiotroph	Animal Pathogen-Endophyte-Plant Pathogen-Undefined Saprotroph	Possible	Cannon PF, Kirk PM. 2007. Fungal Families of the World. CAB International, Cambridge							s__Gamsia_simplex
k__Fungi;p__Ascomycota;c__Leotiomycetes;o__Helotiales;f__Myxotrichaceae;g__Oidiodendron;s__Oidiodendron_sp;	0	0	0	0	0.00449135	0	0.00702461	0.00278404	M03696_76_000000000_CTCGJ_1_1113_4356_17142_139	Oidiodendron	Pathotroph-Symbiotroph	Ericoid Mycorrhizal	Probable	Newsham 2011. New Phytologist 190:783-793 (as DSE)							s__Oidiodendron_sp
k__Fungi;p__Ascomycota;c__Sordariomycetes;o__Sordariales;f__Chaetomiaceae;g__Chaetomium;s__Chaetomium_angustispirale;	0	0	0	0	0	0.0148563	0	0	M03696_76_000000000_CTCGJ_1_1115_15302_17042_140	Chaetomium	Pathotroph-Saprotroph-Symbiotroph	Animal Pathogen-Dung Saprotroph-Endophyte-Epiphyte-Plant Saprotroph-Wood Saprotroph	Possible	Seehann G, et al. 1975. List of Fungi in Soft-Rot Tissue Tests. Institute fur Holzbiologie und Holzschutz, Bundesforschungsanstalt fur Forst - und Holzwirtshaft, Hamburg - Lohbrugge, Germany; Cannon PF, Kirk PM. 2007. Fungal Families of the World. CAB International, Cambridge; Bills GF, et al. 2013. Current Opinion in microbiology, 16:549-565; Tedersoo L, et al. 2014. Science 346:1256688; Irinyi …							s__Chaetomium_angustispirale
k__Fungi;p__Ascomycota;c__Sordariomycetes;o__Sordariales;f__Lasiosphaeriaceae;g__Schizothecium;s__Schizothecium_inaequale;	0	0	0	0	0	0	0.00234154	0.0139202	M03696_76_000000000_CTCGJ_1_1119_12997_16615_141	Schizothecium	Saprotroph	Dung Saprotroph	Highly Probable	Bills GF, et al. 2013. Current Opinion in microbiology, 16:549-565; Tedersoo L, et al. 2014. Science 346:1256688							s__Schizothecium_inaequale
k__Fungi;p__Ascomycota;c__Sordariomycetes;o__Sordariales;f__Lasiosphaeriaceae;f__Lasiosphaeriaceae_unclassified;f__Lasiosphaeriaceae_unclassified;	0	0	0.00238681	0	0	0	0.00234154	0.0111362	M03696_76_000000000_CTCGJ_1_2103_19656_6206_142	Lasiosphaeriaceae	Saprotroph	Undefined Saprotroph	Probable	Cannon PF, Kirk PM. 2007. Fungal Families of the World. CAB International, Cambridge							f__Lasiosphaeriaceae_unclassified
k__Fungi;p__Ascomycota;c__Sordariomycetes;o__Sordariales;f__Chaetomiaceae;g__Melanocarpus;s__Melanocarpus_albomyces;	0.00222757	0	0.00238681	0	0	0	0.00936615	0	M03696_76_000000000_CTCGJ_1_2103_8508_17810_130	Chaetomiaceae	Pathotroph-Saprotroph-Symbiotroph	Animal Pathogen-Dung Saprotroph-Endophyte-Epiphyte-Plant Saprotroph-Wood Saprotroph	Possible	Seehann G, et al. 1975. List of Fungi in Soft-Rot Tissue Tests. Institute fur Holzbiologie und Holzschutz, Bundesforschungsanstalt fur Forst - und Holzwirtshaft, Hamburg - Lohbrugge, Germany; Cannon PF, Kirk PM. 2007. Fungal Families of the World. CAB International, Cambridge; Bills GF, et al. 2013. Current Opinion in microbiology, 16:549-565; Tedersoo L, et al. 2014. Science 346:1256688; Irinyi …							s__Melanocarpus_albomyces
k__Fungi;p__Ascomycota;c__Sordariomycetes;o__Sordariales;f__Lasiosphaeriaceae;g__Podospora;s__Podospora_sp;	0	0	0	0	0.0112284	0.00247604	0	0	M03696_76_000000000_CTCGJ_1_2108_13361_4653_139	Podospora	Saprotroph-Symbiotroph	Dung Saprotroph-Endophyte-Litter Saprotroph-Undefined Saprotroph	Possible	Bell A. 1983. Dung Fungi: An Illustrated Guide to Coprophilous Fungi in New Zealand. Victoria University Press, Wellington; Tedersoo L, et al. 2014. Science 346:1256688; David AS, et al. 2016. Microbial Ecology 71:912-926; Purahong W, et al. 2016. Molecular Ecology 25:4059-4074 (as litter saprotroph)							s__Podospora_sp
k__Fungi;p__Ascomycota;c__Sordariomycetes;o__Hypocreales;f__Nectriaceae;f__Nectriaceae_unclassified;f__Nectriaceae_unclassified;	0	0	0	0	0	0.00495209	0.00468307	0.00556808	M03696_76_000000000_CTCGJ_1_2112_4816_13162_140	Hypocreales	Saprotroph	Undefined Saprotroph	Possible	Sterkenburg E, et al. 2015. New Phytologist 207:1145-1158							f__Nectriaceae_unclassified
k__Fungi;p__Ascomycota;c__Leotiomycetes;o__Helotiales;f__Myxotrichaceae;g__Oidiodendron;s__Oidiodendron_truncatum;	0.00222757	0.00233781	0	0.0026547	0.00224568	0	0	0.00556808	M03696_76_000000000_CTCGJ_1_2113_20336_21083_138	Oidiodendron	Pathotroph-Symbiotroph	Ericoid Mycorrhizal	Probable	Newsham 2011. New Phytologist 190:783-793 (as DSE)							s__Oidiodendron_truncatum
k__Fungi;p__Ascomycota;c__Eurotiomycetes;o__Onygenales;f__Onygenaceae;g__Auxarthron;s__Auxarthron_concentricum;	0.00222757	0	0	0.0026547	0	0	0.00702461	0.00278404	M03696_76_000000000_CTCGJ_1_2113_8483_3973_130	Onygenaceae	Saprotroph	Dung Saprotroph-Soil Saprotroph	Probable	Cannon PF, Kirk PM. 2007. Fungal Families of the World. CAB International, Cambridge							s__Auxarthron_concentricum
k__Fungi;p__Ascomycota;c__Sordariomycetes;o__Sordariales;f__Lasiosphaeriaceae;g__Podospora;s__Podospora_sp;	0	0	0.00238681	0	0	0	0.00702461	0.00556808	M03696_76_000000000_CTCGJ_1_2115_27212_5649_137	Podospora	Saprotroph-Symbiotroph	Dung Saprotroph-Endophyte-Litter Saprotroph-Undefined Saprotroph	Possible	Bell A. 1983. Dung Fungi: An Illustrated Guide to Coprophilous Fungi in New Zealand. Victoria University Press, Wellington; Tedersoo L, et al. 2014. Science 346:1256688; David AS, et al. 2016. Microbial Ecology 71:912-926; Purahong W, et al. 2016. Molecular Ecology 25:4059-4074 (as litter saprotroph)							s__Podospora_sp
k__Fungi;p__Ascomycota;c__Dothideomycetes;o__Pleosporales;f__Periconiaceae;g__Periconia;g__Periconia_unclassified;	0	0	0	0.00530941	0	0.00247604	0.00234154	0.00556808	M03696_76_000000000_CTCGJ_1_2117_13568_18874_138	Periconia	Pathotroph-Saprotroph-Symbiotroph	Endophyte-Plant Pathogen-Wood Saprotroph	Possible	Duncan CG, Eslyn WE. 1966. Mycologia 58:642-645; Costa IPMW, et al. 2012. Mycotaxon 119:26; Mandyam K, et al. 2012. Mycorrhiza 22:109-119; Knapp DG, et al. 2012. PLOS ONE 7:e32570; http://www.apsnet.org/publications/commonnames/Pages/default.aspx							g__Periconia_unclassified
k__Fungi;p__Ascomycota;c__Sordariomycetes;o__Hypocreales;f__Stachybotryaceae;f__Stachybotryaceae_unclassified;f__Stachybotryaceae_unclassified;	0.00222757	0	0	0	0	0.00247604	0.00234154	0.00835213	M03696_76_000000000_CTCGJ_1_2117_5889_14232_141	Hypocreales	Saprotroph	Undefined Saprotroph	Possible	Sterkenburg E, et al. 2015. New Phytologist 207:1145-1158							f__Stachybotryaceae_unclassified
k__Fungi;p__Ascomycota;c__Dothideomycetes;o__Pleosporales;f__Lentitheciaceae;f__Lentitheciaceae_unclassified;f__Lentitheciaceae_unclassified;	0.0133654	0	0	0	0	0	0	0	M03696_76_000000000_CTCGJ_1_1103_22815_19357_130	-	-	-	-	-							f__Lentitheciaceae_unclassified
k__Fungi;p__Basidiomycota;p__Basidiomycota_unclassified;p__Basidiomycota_unclassified;p__Basidiomycota_unclassified;p__Basidiomycota_unclassified;p__Basidiomycota_unclassified;	0.0133654	0	0	0	0	0	0	0	M03696_76_000000000_CTCGJ_1_1104_18332_10643_130	-	-	-	-	-							p__Basidiomycota_unclassified
k__Fungi;p__Ascomycota;p__Ascomycota_unclassified;p__Ascomycota_unclassified;p__Ascomycota_unclassified;p__Ascomycota_unclassified;p__Ascomycota_unclassified;	0	0.0140269	0	0	0	0	0	0	M03696_76_000000000_CTCGJ_1_1109_20292_5224_136	-	-	-	-	-							p__Ascomycota_unclassified
k__Fungi;p__Ascomycota;c__Sordariomycetes;o__Sordariales;o__Sordariales_unclassified;o__Sordariales_unclassified;o__Sordariales_unclassified;	0.0111378	0	0	0	0.00224568	0	0	0	M03696_76_000000000_CTCGJ_1_2101_3878_10456_130	-	-	-	-	-							o__Sordariales_unclassified
k__Fungi;p__Ascomycota;c__Sordariomycetes;o__Microascales;f__unclassified_Microascales;g__unclassified_Microascales;s__Microascales_sp;	0	0	0	0	0	0.00495209	0.00702461	0.00278404	M03696_76_000000000_CTCGJ_1_2102_13803_11363_140	-	-	-	-	-							s__Microascales_sp
k__Fungi;p__Ascomycota;c__Dothideomycetes;o__Pleosporales;f__Pleosporaceae;g__Alternaria;s__Alternaria_hordeicola;	0	0.00467563	0.00238681	0	0.00224568	0.00247604	0	0	M03696_61_000000000_C9WMF_1_1118_7119_19756_141	Alternaria	Pathotroph-Saprotroph-Symbiotroph	Animal Pathogen-Endophyte-Plant Pathogen-Wood Saprotroph	Possible	Duncan CG, Eslyn WE. 1966. Mycologia 58:642-664; Seehann G, et al. 1975. List of Fungi in Soft-Rot Tissue Tests. Institute fur Holzbiologie und Holzschutz, Bundesforschungsanstalt fur Forst - und Holzwirtshaft, Hamburg - Lohbrugge, Germany; Tedersoo L, et al. 2014. Science 346:125688							s__Alternaria_hordeicola
k__Fungi;p__Basidiomycota;c__Tremellomycetes;o__Tremellales;f__Bulleribasidiaceae;g__Dioszegia;s__Dioszegia_hungarica;	0	0.00701344	0.00477361	0	0	0	0	0	M03696_61_000000000_C9WMF_1_1106_3137_12928_136	Tremellales	Pathotroph-Saprotroph-Symbiotroph	Fungal Parasite-Undefined Saprotroph	Possible	Sterkenburg E, et al. 2015. New Phytologist 207:1145-1158							s__Dioszegia_hungarica
k__Fungi;p__Ascomycota;c__Dothideomycetes;o__Pleosporales;f__Pleosporales_fam_Incertae_sedis;g__Chalastospora;s__Chalastospora_gossypii;	0	0	0	0	0	0	0	0.0139202	M03696_76_000000000_CTCGJ_1_1105_15020_14998_124	Chalastospora	Pathotroph	Plant Pathogen	Probable	http://www.apsnet.org/publications/commonnames/Pages/default.aspx							s__Chalastospora_gossypii
k__Fungi;p__Ascomycota;c__Dothideomycetes;o__Pleosporales;f__Pleosporales_fam_Incertae_sedis;g__Chalastospora;s__Chalastospora_gossypii;	0	0.00935126	0	0	0	0.00247604	0	0	M03696_61_000000000_C9WMF_1_1102_24835_2899_152	Chalastospora	Pathotroph	Plant Pathogen	Probable	http://www.apsnet.org/publications/commonnames/Pages/default.aspx							s__Chalastospora_gossypii
k__Fungi;p__Ascomycota;c__Dothideomycetes;o__Pleosporales;f__Didymosphaeriaceae;g__Paraphaeosphaeria;s__Paraphaeosphaeria_sp;	0	0	0	0	0.00224568	0	0.00468307	0.00556808	M03696_61_000000000_C9WMF_1_1109_4936_8940_132	Paraphaeosphaeria	Saprotroph	Undefined Saprotroph	Probable	Tedersoo L, et al. 2014. Science 346:1256688							s__Paraphaeosphaeria_sp
k__Fungi;p__Ascomycota;c__Dothideomycetes;o__Pleosporales;f__Lophiostomataceae;f__Lophiostomataceae_unclassified;f__Lophiostomataceae_unclassified;	0	0	0	0	0.00898271	0	0.00234154	0	M03696_61_000000000_C9WMF_1_1102_15768_23011_136	Lophiostomataceae	Pathotroph-Saprotroph	Plant Pathogen-Undefined Saprotroph	Probable	Cannon PF, Kirk PM. 2007. Fungal Families of the World. CAB International, Cambridge							f__Lophiostomataceae_unclassified
k__Fungi;p__Ascomycota;c__Eurotiomycetes;o__Eurotiales;f__Aspergillaceae;g__Penicillium;s__Penicillium_jensenii;	0.00222757	0	0	0	0.00224568	0.00495209	0	0.00278404	M03696_61_000000000_C9WMF_1_1117_24697_18161_144	Eurotiales	Saprotroph	Undefined Saprotroph	Possible	Sterkenburg E, et al. 2015. New Phytologist 207:1145-1158							s__Penicillium_jensenii
k__Fungi;p__Ascomycota;c__Dothideomycetes;o__Capnodiales;f__Cladosporiaceae;g__Cladosporium;s__Cladosporium_flabelliforme;	0.00222757	0.00467563	0	0	0	0.00495209	0	0	M03696_61_000000000_C9WMF_1_2113_25116_11803_133	Cladosporium	Pathotroph-Saprotroph-Symbiotroph	Animal Pathogen-Endophyte-Lichen Parasite-Plant Pathogen-Wood Saprotroph	Possible	Seehann G, et al. 1975. List of Fungi in Soft-Rot Tissue Tests. Institute fur Holzbiologie und Holzschutz, Bundesforschungsanstalt fur Forst - und Holzwirtshaft, Hamburg - Lohbrugge, Germany; Lawrey JD, Diederich P. 2016. URL: http://www.lichenicolous.net [24 May 2017]; http://www.apsnet.org/publications/commonnames/Pages/default.aspx							s__Cladosporium_flabelliforme
k__Fungi;p__Ascomycota;c__Dothideomycetes;o__Pleosporales;f__Didymellaceae;g__Didymella;s__Didymella_sp;	0.00668271	0.00467563	0	0	0	0	0	0	M03696_61_000000000_C9WMF_1_2116_4238_14339_136	Didymella	Pathotroph-Saprotroph	Animal Pathogen-Plant Pathogen-Undefined Saprotroph	Probable	Tedersoo L, et al. 2014. Science 346:1256688 (doi:10.1126/science.1256688)							s__Didymella_sp
k__Fungi;p__Ascomycota;c__Dothideomycetes;o__Pleosporales;f__Pleosporaceae;g__Alternaria;g__Alternaria_unclassified;	0	0.00233781	0	0	0.00224568	0.00247604	0.00234154	0.00278404	M03696_68_000000000_CJJBV_1_1110_2272_16495_300	Alternaria	Pathotroph-Saprotroph-Symbiotroph	Animal Pathogen-Endophyte-Plant Pathogen-Wood Saprotroph	Possible	Duncan CG, Eslyn WE. 1966. Mycologia 58:642-664; Seehann G, et al. 1975. List of Fungi in Soft-Rot Tissue Tests. Institute fur Holzbiologie und Holzschutz, Bundesforschungsanstalt fur Forst - und Holzwirtshaft, Hamburg - Lohbrugge, Germany; Tedersoo L, et al. 2014. Science 346:125688							g__Alternaria_unclassified
k__Fungi;p__Ascomycota;c__Dothideomycetes;o__Pleosporales;f__Didymellaceae;f__Didymellaceae_unclassified;f__Didymellaceae_unclassified;	0	0.00233781	0	0.00530941	0.00224568	0	0.00234154	0	M03696_68_000000000_CJJBV_1_2117_21774_11689_301	Didymellaceae	Pathotroph-Saprotroph	Animal Pathogen-Plant Pathogen-Undefined Saprotroph	Possible	Tedersoo L, et al. 2014. Science 346:1256688 (doi:10.1126/science.1256688)							f__Didymellaceae_unclassified
k__Fungi;p__Basidiomycota;c__Agaricomycetes;o__Polyporales;f__Ganodermataceae;f__Ganodermataceae_unclassified;f__Ganodermataceae_unclassified;	0	0	0	0	0	0	0.00234154	0.0111362	M03696_61_000000000_C9WMF_1_1113_22001_4509_145	Ganodermataceae	Pathotroph-Saprotroph	Plant Pathogen-Wood Saprotroph	Probable	Cannon PF, Kirk PM. 2007. Fungal Families of the World. CAB International, Cambridge							f__Ganodermataceae_unclassified
k__Fungi;p__Ascomycota;c__Dothideomycetes;o__Capnodiales;o__Capnodiales_unclassified;o__Capnodiales_unclassified;o__Capnodiales_unclassified;	0	0	0.011934	0	0	0	0	0	M03696_68_000000000_CJJBV_1_2102_21617_16348_297	-	-	-	-	-							o__Capnodiales_unclassified
k__Fungi;p__Ascomycota;c__Dothideomycetes;o__Pleosporales;f__Didymosphaeriaceae;g__Paraphaeosphaeria;g__Paraphaeosphaeria_unclassified;	0	0.00233781	0.00238681	0	0.00673703	0	0	0	M03696_68_000000000_CJJBV_1_1119_28355_12044_295	Paraphaeosphaeria	Saprotroph	Undefined Saprotroph	Probable	Tedersoo L, et al. 2014. Science 346:1256688							g__Paraphaeosphaeria_unclassified
k__Fungi;p__Ascomycota;c__Sordariomycetes;o__Hypocreales;f__Nectriaceae;f__Nectriaceae_unclassified;f__Nectriaceae_unclassified;	0	0.00233781	0	0	0	0.00742813	0.00234154	0	M03696_68_000000000_CJJBV_1_2103_10693_6614_297	Hypocreales	Saprotroph	Undefined Saprotroph	Possible	Sterkenburg E, et al. 2015. New Phytologist 207:1145-1158							f__Nectriaceae_unclassified
k__Fungi;p__Ascomycota;c__Dothideomycetes;o__Pleosporales;f__Pleosporaceae;g__Alternaria;g__Alternaria_unclassified;	0	0	0.00238681	0	0	0.00247604	0.00702461	0	M03696_76_000000000_CTCGJ_1_1105_8680_22403_140	Alternaria	Pathotroph-Saprotroph-Symbiotroph	Animal Pathogen-Endophyte-Plant Pathogen-Wood Saprotroph	Possible	Duncan CG, Eslyn WE. 1966. Mycologia 58:642-664; Seehann G, et al. 1975. List of Fungi in Soft-Rot Tissue Tests. Institute fur Holzbiologie und Holzschutz, Bundesforschungsanstalt fur Forst - und Holzwirtshaft, Hamburg - Lohbrugge, Germany; Tedersoo L, et al. 2014. Science 346:125688							g__Alternaria_unclassified
k__Fungi;p__Ascomycota;c__Sordariomycetes;o__Sordariales;f__Chaetomiaceae;g__Chaetomium;g__Chaetomium_unclassified;	0	0	0	0.0026547	0	0.00247604	0.00234154	0.00556808	M03696_61_000000000_C9WMF_1_2111_23267_4911_136	Chaetomium	Pathotroph-Saprotroph-Symbiotroph	Animal Pathogen-Dung Saprotroph-Endophyte-Epiphyte-Plant Saprotroph-Wood Saprotroph	Possible	Seehann G, et al. 1975. List of Fungi in Soft-Rot Tissue Tests. Institute fur Holzbiologie und Holzschutz, Bundesforschungsanstalt fur Forst - und Holzwirtshaft, Hamburg - Lohbrugge, Germany; Cannon PF, Kirk PM. 2007. Fungal Families of the World. CAB International, Cambridge; Bills GF, et al. 2013. Current Opinion in microbiology, 16:549-565; Tedersoo L, et al. 2014. Science 346:1256688; Irinyi …							g__Chaetomium_unclassified
k__Fungi;p__Ascomycota;c__Sordariomycetes;o__Hypocreales;f__Nectriaceae;g__Stephanonectria;s__Stephanonectria_keithii;	0	0	0	0	0	0	0.00234154	0.0111362	M03696_68_000000000_CJJBV_1_2114_3612_13996_301	Stephanonectria	Saprotroph	Undefined Saprotroph	Probable	Tedersoo L, et al. 2014. Science 346:1256688							s__Stephanonectria_keithii
k__Fungi;p__Ascomycota;c__Dothideomycetes;o__Pleosporales;f__Pleosporaceae;g__Alternaria;s__Alternaria_hordeicola;	0	0	0	0	0.0112284	0	0	0	M03696_76_000000000_CTCGJ_1_1102_13095_17381_139	Alternaria	Pathotroph-Saprotroph-Symbiotroph	Animal Pathogen-Endophyte-Plant Pathogen-Wood Saprotroph	Possible	Duncan CG, Eslyn WE. 1966. Mycologia 58:642-664; Seehann G, et al. 1975. List of Fungi in Soft-Rot Tissue Tests. Institute fur Holzbiologie und Holzschutz, Bundesforschungsanstalt fur Forst - und Holzwirtshaft, Hamburg - Lohbrugge, Germany; Tedersoo L, et al. 2014. Science 346:125688							s__Alternaria_hordeicola
k__Fungi;p__Ascomycota;c__Sordariomycetes;o__Diaporthales;f__Gnomoniaceae;g__Ophiognomonia;s__Ophiognomonia_longispora;	0.00445514	0	0	0	0	0	0.00468307	0.00278404	M03696_76_000000000_CTCGJ_1_2103_8815_3405_118	Ophiognomonia	Pathotroph	Plant Pathogen	Highly Probable	Sogonov MV, et al. 2008. Studies in Mycology 62:1-79							s__Ophiognomonia_longispora
k__Fungi;p__Ascomycota;c__Dothideomycetes;o__Pleosporales;o__Pleosporales_unclassified;o__Pleosporales_unclassified;o__Pleosporales_unclassified;	0.00668271	0.00467563	0	0	0	0	0	0	M03696_76_000000000_CTCGJ_1_1117_5743_16905_130	-	-	-	-	-							o__Pleosporales_unclassified
k__Fungi;p__Ascomycota;c__Leotiomycetes;o__Helotiales;f__Hyaloscyphaceae;g__Cistella;s__Cistella_sp;	0	0	0	0	0.00898271	0	0	0.00278404	M03696_61_000000000_C9WMF_1_2113_7249_21601_146	Cistella	Saprotroph	Undefined Saprotroph	Probable	Tedersoo L, et al. 2014. Science 346:1256688							s__Cistella_sp
k__Fungi;p__Ascomycota;c__Sordariomycetes;o__Sordariales;f__Lasiosphaeriaceae;g__Cercophora;s__Cercophora_samala;	0	0	0.00477361	0	0.00224568	0.00247604	0	0.00278404	M03696_76_000000000_CTCGJ_1_1110_21400_11167_137	Cercophora	Saprotroph	Dung Saprotroph	Highly Probable	Bell A. 1983. Dung Fungi: An Illustrated Guide to Coprophilous Fungi in New Zealand. Victoria University Press, Wellington							s__Cercophora_samala
k__Fungi;p__Ascomycota;c__Sordariomycetes;o__Sordariales;f__Lasiosphaeriaceae;g__Cercophora;s__Cercophora_samala;	0	0	0.00477361	0	0	0.00247604	0	0.00556808	M03696_76_000000000_CTCGJ_1_1117_17580_1328_137	Cercophora	Saprotroph	Dung Saprotroph	Highly Probable	Bell A. 1983. Dung Fungi: An Illustrated Guide to Coprophilous Fungi in New Zealand. Victoria University Press, Wellington							s__Cercophora_samala
k__Fungi;p__Ascomycota;c__Sordariomycetes;o__Sordariales;f__Chaetomiaceae;g__Chaetomium;s__Chaetomium_angustispirale;	0	0	0	0.0026547	0	0.00247604	0.00234154	0.00556808	M03696_76_000000000_CTCGJ_1_1117_26044_11516_138	Chaetomium	Pathotroph-Saprotroph-Symbiotroph	Animal Pathogen-Dung Saprotroph-Endophyte-Epiphyte-Plant Saprotroph-Wood Saprotroph	Possible	Seehann G, et al. 1975. List of Fungi in Soft-Rot Tissue Tests. Institute fur Holzbiologie und Holzschutz, Bundesforschungsanstalt fur Forst - und Holzwirtshaft, Hamburg - Lohbrugge, Germany; Cannon PF, Kirk PM. 2007. Fungal Families of the World. CAB International, Cambridge; Bills GF, et al. 2013. Current Opinion in microbiology, 16:549-565; Tedersoo L, et al. 2014. Science 346:1256688; Irinyi …							s__Chaetomium_angustispirale
k__Fungi;p__Ascomycota;c__Sordariomycetes;o__Hypocreales;f__Nectriaceae;g__Ilyonectria;s__Ilyonectria_macrodidyma;	0	0	0	0.0026547	0.00673703	0	0	0.00278404	M03696_76_000000000_CTCGJ_1_2106_8442_7061_138	Hypocreales	Saprotroph	Undefined Saprotroph	Possible	Sterkenburg E, et al. 2015. New Phytologist 207:1145-1158							s__Ilyonectria_macrodidyma
k__Fungi;p__Ascomycota;c__Leotiomycetes;o__Thelebolales;f__Pseudeurotiaceae;g__Pseudeurotium;s__Pseudeurotium_bakeri;	0	0.00233781	0.00238681	0.0026547	0	0	0.00234154	0.00278404	M03696_76_000000000_CTCGJ_1_2118_9811_4730_136	Pseudeurotium	Saprotroph	Undefined Saprotroph	Probable	Tedersoo L, et al. 2014. Science 346:1256688							s__Pseudeurotium_bakeri
k__Fungi;p__Ascomycota;c__Sordariomycetes;o__Sordariales;f__Chaetomiaceae;f__Chaetomiaceae_unclassified;f__Chaetomiaceae_unclassified;	0	0	0	0	0	0.0123802	0	0	M03696_76_000000000_CTCGJ_1_1101_24277_11028_140	Chaetomiaceae	Pathotroph-Saprotroph-Symbiotroph	Animal Pathogen-Dung Saprotroph-Endophyte-Epiphyte-Plant Saprotroph-Wood Saprotroph	Possible	Seehann G, et al. 1975. List of Fungi in Soft-Rot Tissue Tests. Institute fur Holzbiologie und Holzschutz, Bundesforschungsanstalt fur Forst - und Holzwirtshaft, Hamburg - Lohbrugge, Germany; Cannon PF, Kirk PM. 2007. Fungal Families of the World. CAB International, Cambridge; Bills GF, et al. 2013. Current Opinion in microbiology, 16:549-565; Tedersoo L, et al. 2014. Science 346:1256688; Irinyi …							f__Chaetomiaceae_unclassified
k__Fungi;p__Ascomycota;c__Sordariomycetes;o__Glomerellales;f__Plectosphaerellaceae;g__Gibellulopsis;s__Gibellulopsis_nigrescens;	0.00222757	0.00935126	0	0	0	0	0	0	M03696_76_000000000_CTCGJ_1_1102_13167_12645_136	Gibellulopsis	Pathotroph	Plant Pathogen	Probable	Tedersoo L, et al. 2014. Science 346:1256688							s__Gibellulopsis_nigrescens
k__Fungi;p__Ascomycota;c__Sordariomycetes;o__Sordariales;f__Chaetomiaceae;f__Chaetomiaceae_unclassified;f__Chaetomiaceae_unclassified;	0	0.00233781	0.00238681	0	0	0.00247604	0.00468307	0	M03696_76_000000000_CTCGJ_1_1102_24743_16509_141	Chaetomiaceae	Pathotroph-Saprotroph-Symbiotroph	Animal Pathogen-Dung Saprotroph-Endophyte-Epiphyte-Plant Saprotroph-Wood Saprotroph	Possible	Seehann G, et al. 1975. List of Fungi in Soft-Rot Tissue Tests. Institute fur Holzbiologie und Holzschutz, Bundesforschungsanstalt fur Forst - und Holzwirtshaft, Hamburg - Lohbrugge, Germany; Cannon PF, Kirk PM. 2007. Fungal Families of the World. CAB International, Cambridge; Bills GF, et al. 2013. Current Opinion in microbiology, 16:549-565; Tedersoo L, et al. 2014. Science 346:1256688; Irinyi …							f__Chaetomiaceae_unclassified
k__Fungi;p__Ascomycota;c__Sordariomycetes;o__Sordariales;f__Lasiosphaeriaceae;g__unclassified_Lasiosphaeriaceae;s__Lasiosphaeriaceae_sp;	0.00445514	0	0.00477361	0	0	0	0	0.00278404	M03696_76_000000000_CTCGJ_1_1103_10766_12986_137	Lasiosphaeriaceae	Saprotroph	Undefined Saprotroph	Probable	Cannon PF, Kirk PM. 2007. Fungal Families of the World. CAB International, Cambridge							s__Lasiosphaeriaceae_sp
k__Fungi;p__Ascomycota;c__Sordariomycetes;o__Hypocreales;f__Nectriaceae;f__Nectriaceae_unclassified;f__Nectriaceae_unclassified;	0.00222757	0	0.00238681	0	0.00673703	0	0	0	M03696_76_000000000_CTCGJ_1_1105_14805_7431_137	Hypocreales	Saprotroph	Undefined Saprotroph	Possible	Sterkenburg E, et al. 2015. New Phytologist 207:1145-1158							f__Nectriaceae_unclassified
k__Fungi;p__Ascomycota;c__Sordariomycetes;o__Sordariales;f__Lasiosphaeriaceae;g__unclassified_Lasiosphaeriaceae;s__Lasiosphaeriaceae_sp;	0	0	0	0	0.0112284	0	0	0	M03696_76_000000000_CTCGJ_1_1105_18569_9595_139	Lasiosphaeriaceae	Saprotroph	Undefined Saprotroph	Probable	Cannon PF, Kirk PM. 2007. Fungal Families of the World. CAB International, Cambridge							s__Lasiosphaeriaceae_sp
k__Fungi;p__Ascomycota;c__Sordariomycetes;o__Sordariales;f__Lasiosphaeriaceae;g__Podospora;s__Podospora_sp;	0.00222757	0.00233781	0	0	0	0.00247604	0	0.00556808	M03696_76_000000000_CTCGJ_1_1105_27997_14384_142	Podospora	Saprotroph-Symbiotroph	Dung Saprotroph-Endophyte-Litter Saprotroph-Undefined Saprotroph	Possible	Bell A. 1983. Dung Fungi: An Illustrated Guide to Coprophilous Fungi in New Zealand. Victoria University Press, Wellington; Tedersoo L, et al. 2014. Science 346:1256688; David AS, et al. 2016. Microbial Ecology 71:912-926; Purahong W, et al. 2016. Molecular Ecology 25:4059-4074 (as litter saprotroph)							s__Podospora_sp
k__Fungi;p__Basidiomycota;c__Agaricomycetes;o__Sebacinales;f__Serendipitaceae;g__Serendipita;s__Serendipita_sp;	0	0	0.011934	0	0	0	0	0	M03696_76_000000000_CTCGJ_1_1105_8627_9482_137	Serendipita	Symbiotroph	Orchid Mycorrhizal	Highly Probable	Tedersoo L, et al. 2010. Mycorrhiza 20:217-263 (pro parte); Weiss et al. DOI: 10.1111/nph.13977							s__Serendipita_sp
k__Fungi;p__Ascomycota;c__Sordariomycetes;o__Sordariales;f__Lasiosphaeriaceae;f__Lasiosphaeriaceae_unclassified;f__Lasiosphaeriaceae_unclassified;	0	0	0.00954722	0	0	0	0	0.00278404	M03696_76_000000000_CTCGJ_1_1106_11470_21193_137	Lasiosphaeriaceae	Saprotroph	Undefined Saprotroph	Probable	Cannon PF, Kirk PM. 2007. Fungal Families of the World. CAB International, Cambridge							f__Lasiosphaeriaceae_unclassified
k__Fungi;p__Ascomycota;c__Sordariomycetes;o__Hypocreales;f__Stachybotryaceae;g__Stachybotrys;s__Stachybotrys_chartarum;	0	0	0.00238681	0	0.00224568	0	0.00702461	0	M03696_76_000000000_CTCGJ_1_1106_13556_16140_141	Hypocreales	Saprotroph	Undefined Saprotroph	Possible	Sterkenburg E, et al. 2015. New Phytologist 207:1145-1158							s__Stachybotrys_chartarum
k__Fungi;p__Ascomycota;c__Sordariomycetes;o__Sordariales;f__Chaetomiaceae;g__Chaetomium;s__Chaetomium_angustispirale;	0.00222757	0.00233781	0	0	0.00449135	0	0.00234154	0	M03696_76_000000000_CTCGJ_1_1106_16344_18746_136	Chaetomium	Pathotroph-Saprotroph-Symbiotroph	Animal Pathogen-Dung Saprotroph-Endophyte-Epiphyte-Plant Saprotroph-Wood Saprotroph	Possible	Seehann G, et al. 1975. List of Fungi in Soft-Rot Tissue Tests. Institute fur Holzbiologie und Holzschutz, Bundesforschungsanstalt fur Forst - und Holzwirtshaft, Hamburg - Lohbrugge, Germany; Cannon PF, Kirk PM. 2007. Fungal Families of the World. CAB International, Cambridge; Bills GF, et al. 2013. Current Opinion in microbiology, 16:549-565; Tedersoo L, et al. 2014. Science 346:1256688; Irinyi …							s__Chaetomium_angustispirale
k__Fungi;p__Ascomycota;c__Leotiomycetes;o__Helotiales;f__Myxotrichaceae;g__Oidiodendron;g__Oidiodendron_unclassified;	0	0	0.00716042	0	0	0	0.00234154	0.00278404	M03696_76_000000000_CTCGJ_1_1106_20491_22257_137	Oidiodendron	Pathotroph-Symbiotroph	Ericoid Mycorrhizal	Probable	Newsham 2011. New Phytologist 190:783-793 (as DSE)							g__Oidiodendron_unclassified
k__Fungi;p__Ascomycota;c__Dothideomycetes;o__Pleosporales;f__Sporormiaceae;g__Preussia;s__Preussia_terricola;	0	0.0116891	0	0	0	0	0	0	M03696_76_000000000_CTCGJ_1_1108_12482_2708_136	Sporormiaceae	Saprotroph	Dung Saprotroph-Plant Saprotroph	Probable	Cannon PF, Kirk PM. 2007. Fungal Families of the World. CAB International, Cambridge							s__Preussia_terricola
k__Fungi;p__Ascomycota;c__Dothideomycetes;o__Pleosporales;f__Didymellaceae;g__Neoascochyta;s__Neoascochyta_graminicola;	0.0111378	0	0	0	0	0	0	0	M03696_76_000000000_CTCGJ_1_1108_24256_14879_130	Didymellaceae	Pathotroph-Saprotroph	Animal Pathogen-Plant Pathogen-Undefined Saprotroph	Possible	Tedersoo L, et al. 2014. Science 346:1256688 (doi:10.1126/science.1256688)							s__Neoascochyta_graminicola
k__Fungi;p__Ascomycota;c__Sordariomycetes;o__Sordariales;f__Chaetomiaceae;g__Chaetomium;g__Chaetomium_unclassified;	0.00222757	0.00233781	0	0	0.00449135	0	0	0.00278404	M03696_76_000000000_CTCGJ_1_1108_8422_8676_139	Chaetomium	Pathotroph-Saprotroph-Symbiotroph	Animal Pathogen-Dung Saprotroph-Endophyte-Epiphyte-Plant Saprotroph-Wood Saprotroph	Possible	Seehann G, et al. 1975. List of Fungi in Soft-Rot Tissue Tests. Institute fur Holzbiologie und Holzschutz, Bundesforschungsanstalt fur Forst - und Holzwirtshaft, Hamburg - Lohbrugge, Germany; Cannon PF, Kirk PM. 2007. Fungal Families of the World. CAB International, Cambridge; Bills GF, et al. 2013. Current Opinion in microbiology, 16:549-565; Tedersoo L, et al. 2014. Science 346:1256688; Irinyi …							g__Chaetomium_unclassified
k__Fungi;p__Ascomycota;c__Dothideomycetes;o__Pleosporales;f__Sporormiaceae;g__Preussia;s__Preussia_terricola;	0	0	0.00238681	0	0.00224568	0.00247604	0.00468307	0	M03696_76_000000000_CTCGJ_1_1109_18861_2873_139	Sporormiaceae	Saprotroph	Dung Saprotroph-Plant Saprotroph	Probable	Cannon PF, Kirk PM. 2007. Fungal Families of the World. CAB International, Cambridge							s__Preussia_terricola
k__Fungi;p__Ascomycota;c__Dothideomycetes;o__Pleosporales;f__Didymellaceae;f__Didymellaceae_unclassified;f__Didymellaceae_unclassified;	0	0	0	0	0.0112284	0	0	0	M03696_76_000000000_CTCGJ_1_1109_22190_8982_139	Didymellaceae	Pathotroph-Saprotroph	Animal Pathogen-Plant Pathogen-Undefined Saprotroph	Possible	Tedersoo L, et al. 2014. Science 346:1256688 (doi:10.1126/science.1256688)							f__Didymellaceae_unclassified
k__Fungi;p__Ascomycota;c__Sordariomycetes;o__Sordariales;f__Lasiosphaeriaceae;g__Schizothecium;g__Schizothecium_unclassified;	0	0	0	0	0	0.00247604	0.00936615	0	M03696_76_000000000_CTCGJ_1_1111_18624_20985_141	Schizothecium	Saprotroph	Dung Saprotroph	Highly Probable	Bills GF, et al. 2013. Current Opinion in microbiology, 16:549-565; Tedersoo L, et al. 2014. Science 346:1256688							g__Schizothecium_unclassified
k__Fungi;p__Ascomycota;c__Eurotiomycetes;o__Eurotiales;f__Aspergillaceae;g__Penicillium;s__Penicillium_citreonigrum;	0	0.00233781	0	0	0	0	0.00702461	0.00278404	M03696_76_000000000_CTCGJ_1_1111_8877_8476_136	Eurotiales	Saprotroph	Undefined Saprotroph	Possible	Sterkenburg E, et al. 2015. New Phytologist 207:1145-1158							s__Penicillium_citreonigrum
k__Fungi;p__Ascomycota;c__Sordariomycetes;o__Hypocreales;f__Stachybotryaceae;g__Stachybotrys;s__Stachybotrys_chartarum;	0	0	0	0	0.00224568	0	0.00702461	0.00278404	M03696_76_000000000_CTCGJ_1_1112_9307_14260_141	Hypocreales	Saprotroph	Undefined Saprotroph	Possible	Sterkenburg E, et al. 2015. New Phytologist 207:1145-1158							s__Stachybotrys_chartarum
k__Fungi;p__Ascomycota;c__Sordariomycetes;o__Hypocreales;f__Nectriaceae;g__Gibberella;s__Gibberella_intricans;	0	0.00467563	0	0	0	0	0.00234154	0.00556808	M03696_76_000000000_CTCGJ_1_1113_18590_20032_136	Gibberella	Pathotroph	Plant Pathogen	Probable	Tedersoo L, et al. 2014. Science 346:1256688							s__Gibberella_intricans
k__Fungi;p__Ascomycota;c__Sordariomycetes;o__Hypocreales;o__Hypocreales_unclassified;o__Hypocreales_unclassified;o__Hypocreales_unclassified;	0.00445514	0.00233781	0	0.0026547	0.00224568	0	0	0	M03696_76_000000000_CTCGJ_1_1116_12757_4271_130	Hypocreales	Saprotroph	Undefined Saprotroph	Possible	Sterkenburg E, et al. 2015. New Phytologist 207:1145-1158							o__Hypocreales_unclassified
k__Fungi;p__Ascomycota;c__Sordariomycetes;o__Sordariales;f__Lasiosphaeriaceae;g__Podospora;s__Podospora_sp;	0	0	0.00238681	0.0026547	0	0	0.00234154	0.00556808	M03696_76_000000000_CTCGJ_1_1116_16823_18983_137	Podospora	Saprotroph-Symbiotroph	Dung Saprotroph-Endophyte-Litter Saprotroph-Undefined Saprotroph	Possible	Bell A. 1983. Dung Fungi: An Illustrated Guide to Coprophilous Fungi in New Zealand. Victoria University Press, Wellington; Tedersoo L, et al. 2014. Science 346:1256688; David AS, et al. 2016. Microbial Ecology 71:912-926; Purahong W, et al. 2016. Molecular Ecology 25:4059-4074 (as litter saprotroph)							s__Podospora_sp
k__Fungi;p__Ascomycota;c__Dothideomycetes;o__Pleosporales;f__Torulaceae;g__Torula;s__Torula_masonii;	0.00222757	0.00233781	0	0.0026547	0	0	0	0.00556808	M03696_76_000000000_CTCGJ_1_1116_27593_14503_136	Torula	Pathotroph-Saprotroph	Endophyte-Plant Pathogen-Wood Saprotroph	Probable	Duncan CG, Eslyn WE. 1966. Mycologia 58:642-645; Costa IPMW, et al. 2012. Mycotaxon 119:26							s__Torula_masonii
k__Fungi;p__Ascomycota;c__Sordariomycetes;o__Sordariales;f__Chaetomiaceae;f__Chaetomiaceae_unclassified;f__Chaetomiaceae_unclassified;	0	0	0	0	0	0.0123802	0	0	M03696_76_000000000_CTCGJ_1_1117_19922_17645_140	Chaetomiaceae	Pathotroph-Saprotroph-Symbiotroph	Animal Pathogen-Dung Saprotroph-Endophyte-Epiphyte-Plant Saprotroph-Wood Saprotroph	Possible	Seehann G, et al. 1975. List of Fungi in Soft-Rot Tissue Tests. Institute fur Holzbiologie und Holzschutz, Bundesforschungsanstalt fur Forst - und Holzwirtshaft, Hamburg - Lohbrugge, Germany; Cannon PF, Kirk PM. 2007. Fungal Families of the World. CAB International, Cambridge; Bills GF, et al. 2013. Current Opinion in microbiology, 16:549-565; Tedersoo L, et al. 2014. Science 346:1256688; Irinyi …							f__Chaetomiaceae_unclassified
k__Fungi;p__Ascomycota;c__Sordariomycetes;o__Hypocreales;f__Nectriaceae;g__Gibberella;s__Gibberella_intricans;	0	0	0.00477361	0.00796411	0	0	0	0	M03696_76_000000000_CTCGJ_1_1117_8651_22192_137	Gibberella	Pathotroph	Plant Pathogen	Probable	Tedersoo L, et al. 2014. Science 346:1256688							s__Gibberella_intricans
k__Fungi;p__Basidiomycota;c__Agaricomycetes;o__Agaricales;f__Psathyrellaceae;g__Coprinopsis;g__Coprinopsis_unclassified;	0	0	0	0.0106188	0	0	0	0.00278404	M03696_76_000000000_CTCGJ_1_1118_15871_9507_138	Psathyrellaceae	Saprotroph	Dung Saprotroph-Plant Saprotroph-Wood Saprotroph	Probable	Cannon PF, Kirk PM. 2007. Fungal Families of the World. CAB International, Cambridge							g__Coprinopsis_unclassified
k__Fungi;p__Ascomycota;c__Leotiomycetes;o__Helotiales;f__Myxotrichaceae;g__Oidiodendron;g__Oidiodendron_unclassified;	0	0.00467563	0	0.00530941	0	0	0	0.00278404	M03696_76_000000000_CTCGJ_1_1118_23197_19024_138	Oidiodendron	Pathotroph-Symbiotroph	Ericoid Mycorrhizal	Probable	Newsham 2011. New Phytologist 190:783-793 (as DSE)							g__Oidiodendron_unclassified
k__Fungi;p__Ascomycota;c__Sordariomycetes;o__Sordariales;f__Chaetomiaceae;g__Chaetomium;s__Chaetomium_carinthiacum;	0	0	0	0	0	0.0123802	0	0	M03696_76_000000000_CTCGJ_1_1118_25189_4483_140	Chaetomium	Pathotroph-Saprotroph-Symbiotroph	Animal Pathogen-Dung Saprotroph-Endophyte-Epiphyte-Plant Saprotroph-Wood Saprotroph	Possible	Seehann G, et al. 1975. List of Fungi in Soft-Rot Tissue Tests. Institute fur Holzbiologie und Holzschutz, Bundesforschungsanstalt fur Forst - und Holzwirtshaft, Hamburg - Lohbrugge, Germany; Cannon PF, Kirk PM. 2007. Fungal Families of the World. CAB International, Cambridge; Bills GF, et al. 2013. Current Opinion in microbiology, 16:549-565; Tedersoo L, et al. 2014. Science 346:1256688; Irinyi …							s__Chaetomium_carinthiacum
k__Fungi;p__Ascomycota;c__Sordariomycetes;o__Sordariales;f__Lasiosphaeriaceae;g__unclassified_Lasiosphaeriaceae;s__Lasiosphaeriaceae_sp;	0	0.00467563	0.00238681	0	0	0	0	0.00556808	M03696_76_000000000_CTCGJ_1_1119_15155_20215_142	Lasiosphaeriaceae	Saprotroph	Undefined Saprotroph	Probable	Cannon PF, Kirk PM. 2007. Fungal Families of the World. CAB International, Cambridge							s__Lasiosphaeriaceae_sp
k__Fungi;p__Ascomycota;c__Sordariomycetes;o__Hypocreales;f__Nectriaceae;g__Fusarium;g__Fusarium_unclassified;	0.00222757	0	0.00477361	0.0026547	0.00224568	0	0	0	M03696_76_000000000_CTCGJ_1_1119_28885_13104_130	Fusarium	Pathotroph-Saprotroph-Symbiotroph	Animal Pathogen-Endophyte-Lichen Parasite-Plant Pathogen-Soil Saprotroph-Wood Saprotroph	Possible	Duncan CG, Eslyn WE. 1966. Mycologia 58:642-664; Seehann G, et al. 1975. List of Fungi in Soft-Rot Tissue Tests. Institute fur Holzbiologie und Holzschutz, Bundesforschungsanstalt fur Forst - und Holzwirtshaft, Hamburg - Lohbrugge, Germany; Costa IPMW, et al. 2012. Mycotaxon 119:26; Tedersoo L, et al. 2014. Science 346:1256688; Irinyi L, et al. 2015. Medical Mycology 53:313-337; Schroers et al. 2…							g__Fusarium_unclassified
k__Fungi;p__Ascomycota;c__Sordariomycetes;o__Hypocreales;f__Hypocreales_fam_Incertae_sedis;g__Trichothecium;s__Trichothecium_crotocinigenum;	0	0	0	0	0	0	0.00702461	0.00556808	M03696_76_000000000_CTCGJ_1_2101_5585_3930_141	Trichothecium	Pathotroph	Plant Pathogen	Probable	http://www.apsnet.org/publications/commonnames/Pages/default.aspx							s__Trichothecium_crotocinigenum
k__Fungi;p__Mucoromycota;c__Mucoromycetes;o__Mucorales;f__Mucoraceae;g__Mucor;s__Mucor_hiemalis;	0.00445514	0.00233781	0	0	0.00449135	0	0	0	M03696_76_000000000_CTCGJ_1_2102_17657_4390_136	Mucor	Saprotroph	Undefined Saprotroph	Probable	Tedersoo L, et al. 2014. Science 346:1256688							s__Mucor_hiemalis
k__Fungi;p__Ascomycota;c__Sordariomycetes;o__Hypocreales;f__Nectriaceae;g__Stephanonectria;s__Stephanonectria_keithii;	0	0	0.00238681	0	0	0.00990418	0	0	M03696_76_000000000_CTCGJ_1_2104_14412_3631_137	Stephanonectria	Saprotroph	Undefined Saprotroph	Probable	Tedersoo L, et al. 2014. Science 346:1256688							s__Stephanonectria_keithii
k__Fungi;p__Ascomycota;c__Sordariomycetes;o__Sordariales;f__Lasiosphaeriaceae;f__Lasiosphaeriaceae_unclassified;f__Lasiosphaeriaceae_unclassified;	0.00222757	0	0.00954722	0	0	0	0	0	M03696_76_000000000_CTCGJ_1_2106_21877_2030_137	Lasiosphaeriaceae	Saprotroph	Undefined Saprotroph	Probable	Cannon PF, Kirk PM. 2007. Fungal Families of the World. CAB International, Cambridge							f__Lasiosphaeriaceae_unclassified
k__Fungi;p__Ascomycota;c__Sordariomycetes;o__Sordariales;f__Lasiosphaeriaceae;g__Schizothecium;s__Schizothecium_carpinicola;	0	0	0	0	0.00224568	0	0	0.0111362	M03696_76_000000000_CTCGJ_1_2108_17856_13392_142	Schizothecium	Saprotroph	Dung Saprotroph	Highly Probable	Bills GF, et al. 2013. Current Opinion in microbiology, 16:549-565; Tedersoo L, et al. 2014. Science 346:1256688							s__Schizothecium_carpinicola
k__Fungi;p__Ascomycota;c__Sordariomycetes;o__Sordariales;f__Lasiosphaeriaceae;g__Schizothecium;s__Schizothecium_inaequale;	0	0	0	0	0.00224568	0	0.00468307	0.00556808	M03696_76_000000000_CTCGJ_1_2112_20125_12648_139	Schizothecium	Saprotroph	Dung Saprotroph	Highly Probable	Bills GF, et al. 2013. Current Opinion in microbiology, 16:549-565; Tedersoo L, et al. 2014. Science 346:1256688							s__Schizothecium_inaequale
k__Fungi;p__Ascomycota;c__Sordariomycetes;o__Sordariales;f__Lasiosphaeriaceae;f__Lasiosphaeriaceae_unclassified;f__Lasiosphaeriaceae_unclassified;	0	0	0.00716042	0.0026547	0	0	0.00234154	0	M03696_76_000000000_CTCGJ_1_2113_11317_18899_137	Lasiosphaeriaceae	Saprotroph	Undefined Saprotroph	Probable	Cannon PF, Kirk PM. 2007. Fungal Families of the World. CAB International, Cambridge							f__Lasiosphaeriaceae_unclassified
k__Fungi;p__Ascomycota;c__Sordariomycetes;o__Sordariales;f__Lasiosphaeriaceae;f__Lasiosphaeriaceae_unclassified;f__Lasiosphaeriaceae_unclassified;	0	0	0.00716042	0	0	0	0.00468307	0	M03696_76_000000000_CTCGJ_1_2115_7256_16771_137	Lasiosphaeriaceae	Saprotroph	Undefined Saprotroph	Probable	Cannon PF, Kirk PM. 2007. Fungal Families of the World. CAB International, Cambridge							f__Lasiosphaeriaceae_unclassified
k__Fungi;p__Ascomycota;c__Sordariomycetes;c__Sordariomycetes_unclassified;c__Sordariomycetes_unclassified;c__Sordariomycetes_unclassified;c__Sordariomycetes_unclassified;	0	0.00233781	0.00238681	0	0	0.00247604	0.00234154	0.00278404	M03696_76_000000000_CTCGJ_1_1103_11883_17847_137	-	-	-	-	-							c__Sordariomycetes_unclassified
k__Fungi;p__Ascomycota;c__Dothideomycetes;o__Capnodiales;o__Capnodiales_unclassified;o__Capnodiales_unclassified;o__Capnodiales_unclassified;	0	0	0.011934	0	0	0	0	0	M03696_76_000000000_CTCGJ_1_1103_12900_18882_137	-	-	-	-	-							o__Capnodiales_unclassified
k__Fungi;k__Fungi_unclassified;k__Fungi_unclassified;k__Fungi_unclassified;k__Fungi_unclassified;k__Fungi_unclassified;k__Fungi_unclassified;	0	0	0.00238681	0	0.00449135	0	0	0.00556808	M03696_76_000000000_CTCGJ_1_1103_21811_21242_137	-	-	-	-	-							k__Fungi_unclassified
k__Fungi;k__Fungi_unclassified;k__Fungi_unclassified;k__Fungi_unclassified;k__Fungi_unclassified;k__Fungi_unclassified;k__Fungi_unclassified;	0	0.00701344	0	0	0	0	0	0.00556808	M03696_76_000000000_CTCGJ_1_1104_10707_14026_136	-	-	-	-	-							k__Fungi_unclassified
k__Fungi;p__Ascomycota;c__Leotiomycetes;c__Leotiomycetes_unclassified;c__Leotiomycetes_unclassified;c__Leotiomycetes_unclassified;c__Leotiomycetes_unclassified;	0	0	0	0.0132735	0	0	0	0	M03696_76_000000000_CTCGJ_1_1105_20501_19668_138	-	-	-	-	-							c__Leotiomycetes_unclassified
k__Fungi;p__Ascomycota;c__Eurotiomycetes;o__Onygenales;o__Onygenales_unclassified;o__Onygenales_unclassified;o__Onygenales_unclassified;	0	0	0	0	0	0	0.0117077	0	M03696_76_000000000_CTCGJ_1_1107_10693_24301_141	-	-	-	-	-							o__Onygenales_unclassified
k__Fungi;k__Fungi_unclassified;k__Fungi_unclassified;k__Fungi_unclassified;k__Fungi_unclassified;k__Fungi_unclassified;k__Fungi_unclassified;	0.00445514	0	0	0	0.00449135	0	0	0.00278404	M03696_76_000000000_CTCGJ_1_1108_27670_9642_130	-	-	-	-	-							k__Fungi_unclassified
k__Fungi;p__Ascomycota;c__Sordariomycetes;o__Sordariales;o__Sordariales_unclassified;o__Sordariales_unclassified;o__Sordariales_unclassified;	0	0	0	0	0	0.0123802	0	0	M03696_76_000000000_CTCGJ_1_1108_8797_4490_140	-	-	-	-	-							o__Sordariales_unclassified
k__Fungi;k__Fungi_unclassified;k__Fungi_unclassified;k__Fungi_unclassified;k__Fungi_unclassified;k__Fungi_unclassified;k__Fungi_unclassified;	0	0	0.00954722	0	0.00224568	0	0	0	M03696_76_000000000_CTCGJ_1_1109_12626_11293_137	-	-	-	-	-							k__Fungi_unclassified
k__Fungi;p__Ascomycota;c__Sordariomycetes;o__Sordariales;o__Sordariales_unclassified;o__Sordariales_unclassified;o__Sordariales_unclassified;	0	0	0	0	0	0.0123802	0	0	M03696_76_000000000_CTCGJ_1_1109_25033_14447_140	-	-	-	-	-							o__Sordariales_unclassified
k__Fungi;p__Ascomycota;c__Sordariomycetes;o__Sordariales;o__Sordariales_unclassified;o__Sordariales_unclassified;o__Sordariales_unclassified;	0	0	0	0	0	0.0123802	0	0	M03696_76_000000000_CTCGJ_1_1110_18368_7597_140	-	-	-	-	-							o__Sordariales_unclassified
k__Fungi;p__Ascomycota;c__Dothideomycetes;o__Pleosporales;o__Pleosporales_unclassified;o__Pleosporales_unclassified;o__Pleosporales_unclassified;	0	0	0	0	0.0112284	0	0	0	M03696_76_000000000_CTCGJ_1_1112_9109_22356_139	-	-	-	-	-							o__Pleosporales_unclassified
k__Fungi;p__Ascomycota;c__Sordariomycetes;o__Sordariales;o__Sordariales_unclassified;o__Sordariales_unclassified;o__Sordariales_unclassified;	0	0	0	0	0	0.0123802	0	0	M03696_76_000000000_CTCGJ_1_1113_18481_15385_140	-	-	-	-	-							o__Sordariales_unclassified
k__Fungi;p__Ascomycota;c__Sordariomycetes;o__Sordariales;o__Sordariales_unclassified;o__Sordariales_unclassified;o__Sordariales_unclassified;	0	0	0	0	0	0.0123802	0	0	M03696_76_000000000_CTCGJ_1_1116_7685_22906_140	-	-	-	-	-							o__Sordariales_unclassified
k__Fungi;p__Ascomycota;c__Sordariomycetes;c__Sordariomycetes_unclassified;c__Sordariomycetes_unclassified;c__Sordariomycetes_unclassified;c__Sordariomycetes_unclassified;	0.0111378	0	0	0	0	0	0	0	M03696_76_000000000_CTCGJ_1_2102_6200_19754_130	-	-	-	-	-							c__Sordariomycetes_unclassified
k__Fungi;p__Ascomycota;c__Sordariomycetes;o__Sordariales;f__unclassified_Sordariales;g__unclassified_Sordariales;s__Sordariales_sp;	0.00445514	0	0	0	0	0.00247604	0	0.00556808	M03696_76_000000000_CTCGJ_1_2107_26159_4082_130	-	-	-	-	-							s__Sordariales_sp
k__Fungi;p__Basidiomycota;c__Microbotryomycetes;c__Microbotryomycetes_unclassified;c__Microbotryomycetes_unclassified;c__Microbotryomycetes_unclassified;c__Microbotryomycetes_unclassified;	0	0	0	0	0.0112284	0	0	0	M03696_76_000000000_CTCGJ_1_2108_18930_5573_139	-	-	-	-	-							c__Microbotryomycetes_unclassified
k__Fungi;p__Ascomycota;c__Sordariomycetes;o__Sordariales;o__Sordariales_unclassified;o__Sordariales_unclassified;o__Sordariales_unclassified;	0	0	0.00477361	0.00530941	0	0	0.00234154	0	M03696_76_000000000_CTCGJ_1_2115_14961_2703_137	-	-	-	-	-							o__Sordariales_unclassified
k__Fungi;p__Ascomycota;c__Sordariomycetes;c__Sordariomycetes_unclassified;c__Sordariomycetes_unclassified;c__Sordariomycetes_unclassified;c__Sordariomycetes_unclassified;	0.00445514	0.00701344	0	0	0	0	0	0	M03696_76_000000000_CTCGJ_1_2116_14443_23981_130	-	-	-	-	-							c__Sordariomycetes_unclassified
k__Fungi;p__Ascomycota;c__Dothideomycetes;o__Pleosporales;f__Phaeosphaeriaceae;g__Phaeosphaeria;s__Phaeosphaeria_sp;	0	0	0	0	0	0	0.00936615	0	M03696_61_000000000_C9WMF_1_1116_26208_6905_132	Phaeosphaeria	Saprotroph	Undefined Saprotroph	Probable	Tedersoo L, et al. 2014. Science 346:1256688							s__Phaeosphaeria_sp
k__Fungi;p__Ascomycota;c__Dothideomycetes;o__Pleosporales;f__Pleosporaceae;g__Alternaria;s__Alternaria_alternata;	0	0	0	0.0026547	0	0	0.00702461	0	M03696_61_000000000_C9WMF_1_1119_9712_24521_141	Alternaria	Pathotroph-Saprotroph-Symbiotroph	Animal Pathogen-Endophyte-Plant Pathogen-Wood Saprotroph	Possible	Duncan CG, Eslyn WE. 1966. Mycologia 58:642-664; Seehann G, et al. 1975. List of Fungi in Soft-Rot Tissue Tests. Institute fur Holzbiologie und Holzschutz, Bundesforschungsanstalt fur Forst - und Holzwirtshaft, Hamburg - Lohbrugge, Germany; Tedersoo L, et al. 2014. Science 346:125688							s__Alternaria_alternata
k__Fungi;p__Ascomycota;c__Eurotiomycetes;o__Chaetothyriales;f__Trichomeriaceae;g__Bradymyces;s__Bradymyces_sp;	0	0	0	0	0.00224568	0.00247604	0	0.00556808	M03696_68_000000000_CJJBV_1_1107_14320_17159_296	Trichomeriaceae	Symbiotroph	Epiphyte	Probable	Chomnunti P, et al. 2012. Fungal Diversity 56:63-76							s__Bradymyces_sp
k__Fungi;p__Ascomycota;c__Dothideomycetes;o__Capnodiales;f__Cladosporiaceae;g__Cladosporium;s__Cladosporium_flabelliforme;	0	0.00233781	0.00238681	0	0.00224568	0	0.00234154	0	M03696_68_000000000_CJJBV_1_1118_12311_24759_292	Cladosporium	Pathotroph-Saprotroph-Symbiotroph	Animal Pathogen-Endophyte-Lichen Parasite-Plant Pathogen-Wood Saprotroph	Possible	Seehann G, et al. 1975. List of Fungi in Soft-Rot Tissue Tests. Institute fur Holzbiologie und Holzschutz, Bundesforschungsanstalt fur Forst - und Holzwirtshaft, Hamburg - Lohbrugge, Germany; Lawrey JD, Diederich P. 2016. URL: http://www.lichenicolous.net [24 May 2017]; http://www.apsnet.org/publications/commonnames/Pages/default.aspx							s__Cladosporium_flabelliforme
k__Fungi;p__Ascomycota;c__Eurotiomycetes;o__Onygenales;f__Arthrodermataceae;g__Ctenomyces;s__Ctenomyces_serratus;	0	0	0	0	0	0.00247604	0.00468307	0.00278404	M03696_68_000000000_CJJBV_1_1101_25797_7562_299	Ctenomyces	Saprotroph	Dung Saprotroph-Undefined Saprotroph	Highly Probable	Bills GF, et al. 2013. Current Opinion in microbiology, 16:549-565; Tedersoo L, et al. 2014. Science 346:1256688							s__Ctenomyces_serratus
k__Fungi;p__Ascomycota;c__Eurotiomycetes;o__Chaetothyriales;f__Trichomeriaceae;g__Arthrocladium;s__Arthrocladium_sp;	0	0	0	0	0	0.00247604	0	0.00835213	M03696_68_000000000_CJJBV_1_1102_12388_9488_300	Arthrocladium	Pathotroph-Saprotroph	Animal Pathogen-Undefined Saprotroph	Probable	Nascimento MMF, et al. 2016. Fungal Biology 120:207-218							s__Arthrocladium_sp
k__Fungi;p__Ascomycota;c__Sordariomycetes;o__Hypocreales;f__Niessliaceae;g__Eucasphaeria;s__Eucasphaeria_capensis;	0	0	0	0	0.00449135	0.00247604	0.00234154	0	M03696_68_000000000_CJJBV_1_1102_28041_13464_300	Eucasphaeria	Saprotroph	Undefined Saprotroph	Probable	Tedersoo L, et al. 2014. Science 346:1256688							s__Eucasphaeria_capensis
k__Fungi;p__Ascomycota;c__Sordariomycetes;o__Hypocreales;f__Nectriaceae;g__Fusarium;s__Fusarium_solani;	0	0.00467563	0	0.0026547	0	0	0	0.00278404	M03696_68_000000000_CJJBV_1_2104_21398_24535_296	Fusarium	Pathotroph-Saprotroph-Symbiotroph	Animal Pathogen-Endophyte-Lichen Parasite-Plant Pathogen-Soil Saprotroph-Wood Saprotroph	Possible	Duncan CG, Eslyn WE. 1966. Mycologia 58:642-664; Seehann G, et al. 1975. List of Fungi in Soft-Rot Tissue Tests. Institute fur Holzbiologie und Holzschutz, Bundesforschungsanstalt fur Forst - und Holzwirtshaft, Hamburg - Lohbrugge, Germany; Costa IPMW, et al. 2012. Mycotaxon 119:26; Tedersoo L, et al. 2014. Science 346:1256688; Irinyi L, et al. 2015. Medical Mycology 53:313-337; Schroers et al. 2…							s__Fusarium_solani
k__Fungi;p__Ascomycota;c__Sordariomycetes;o__Hypocreales;f__Hypocreales_fam_Incertae_sedis;g__Sarocladium;s__Sarocladium_subulatum;	0	0.00467563	0.00238681	0	0	0.00247604	0	0	M03696_61_000000000_C9WMF_1_1113_22661_16761_148	Sarocladium	Saprotroph	Undefined Saprotroph	Probable	Tedersoo L, et al. 2014. Science 346:1256688							s__Sarocladium_subulatum
k__Fungi;p__Basidiomycota;c__Tremellomycetes;o__Tremellales;f__Bulleribasidiaceae;g__Vishniacozyma;s__Vishniacozyma_foliicola;	0	0.00467563	0	0	0.00449135	0	0	0	M03696_61_000000000_C9WMF_1_2112_9044_1312_146	Tremellales	Pathotroph-Saprotroph-Symbiotroph	Fungal Parasite-Undefined Saprotroph	Possible	Sterkenburg E, et al. 2015. New Phytologist 207:1145-1158							s__Vishniacozyma_foliicola
k__Fungi;p__Ascomycota;c__Leotiomycetes;o__Helotiales;f__Helotiaceae;g__Tetracladium;s__Tetracladium_marchalianum;	0	0	0	0	0.00898271	0	0	0	M03696_68_000000000_CJJBV_1_1102_12009_20331_293	Tetracladium	Saprotroph	Undefined Saprotroph	Probable	Tedersoo L, et al. 2014. Science 346:1256688							s__Tetracladium_marchalianum
k__Fungi;p__Ascomycota;c__Leotiomycetes;o__Helotiales;o__Helotiales_unclassified;o__Helotiales_unclassified;o__Helotiales_unclassified;	0.00445514	0	0	0	0	0	0.00234154	0.00278404	M03696_61_000000000_C9WMF_1_1105_7813_12646_132	-	-	-	-	-							o__Helotiales_unclassified
k__Fungi;p__Ascomycota;c__Sordariomycetes;o__Hypocreales;o__Hypocreales_unclassified;o__Hypocreales_unclassified;o__Hypocreales_unclassified;	0	0.00233781	0	0	0	0.00495209	0	0.00278404	M03696_61_000000000_C9WMF_1_1114_24668_18715_142	Hypocreales	Saprotroph	Undefined Saprotroph	Possible	Sterkenburg E, et al. 2015. New Phytologist 207:1145-1158							o__Hypocreales_unclassified
k__Fungi;p__Ascomycota;p__Ascomycota_unclassified;p__Ascomycota_unclassified;p__Ascomycota_unclassified;p__Ascomycota_unclassified;p__Ascomycota_unclassified;	0	0	0	0	0.00898271	0	0	0	M03696_61_000000000_C9WMF_1_1107_6622_4965_133	-	-	-	-	-							p__Ascomycota_unclassified
k__Fungi;p__Ascomycota;c__Eurotiomycetes;o__Chaetothyriales;o__Chaetothyriales_unclassified;o__Chaetothyriales_unclassified;o__Chaetothyriales_unclassified;	0	0	0	0	0.00673703	0.00247604	0	0	M03696_68_000000000_CJJBV_1_2115_19660_10344_293	-	-	-	-	-							o__Chaetothyriales_unclassified
k__Fungi;p__Ascomycota;c__Leotiomycetes;o__Thelebolales;f__Thelebolaceae;g__Thelebolus;s__Thelebolus_globosus;	0	0.00233781	0	0	0.00673703	0	0	0	M03696_61_000000000_C9WMF_1_1107_6708_8666_136	Thelebolus	Saprotroph-Symbiotroph	Dung Saprotroph-Endophyte-Undefined Saprotroph	Probable	Tedersoo L, et al. 2014. Science 346:1256688; David AS, et al. 2016. Microbial Ecology 71:912-926							s__Thelebolus_globosus
k__Fungi;p__Ascomycota;c__Sordariomycetes;o__Hypocreales;o__Hypocreales_unclassified;o__Hypocreales_unclassified;o__Hypocreales_unclassified;	0	0	0	0	0	0.00247604	0.00234154	0.00556808	M03696_68_000000000_CJJBV_1_2104_22600_23823_293	Hypocreales	Saprotroph	Undefined Saprotroph	Possible	Sterkenburg E, et al. 2015. New Phytologist 207:1145-1158							o__Hypocreales_unclassified
k__Fungi;k__Fungi_unclassified;k__Fungi_unclassified;k__Fungi_unclassified;k__Fungi_unclassified;k__Fungi_unclassified;k__Fungi_unclassified;	0	0	0	0.0026547	0	0	0.00702461	0	M03696_61_000000000_C9WMF_1_1107_4315_17423_134	-	-	-	-	-							k__Fungi_unclassified
k__Fungi;p__Ascomycota;c__Sordariomycetes;o__Xylariales;f__Xylariaceae;f__Xylariaceae_unclassified;f__Xylariaceae_unclassified;	0	0.00701344	0	0	0	0.00247604	0	0	M03696_61_000000000_C9WMF_1_1103_11305_17642_132	Xylariaceae	Pathotroph-Saprotroph-Symbiotroph	Dung Saprotroph-Endophyte-Plant Pathogen-Undefined Saprotroph	Probable	Cannon PF, Kirk PM. 2007. Fungal Families of the World. CAB International, Cambridge							f__Xylariaceae_unclassified
k__Fungi;p__Ascomycota;c__Sordariomycetes;o__Hypocreales;f__Nectriaceae;g__Fusarium;s__Fusarium_sp;	0	0	0	0.0026547	0	0	0.00234154	0.00556808	M03696_68_000000000_CJJBV_1_1106_17045_17468_297	Fusarium	Pathotroph-Saprotroph-Symbiotroph	Animal Pathogen-Endophyte-Lichen Parasite-Plant Pathogen-Soil Saprotroph-Wood Saprotroph	Possible	Duncan CG, Eslyn WE. 1966. Mycologia 58:642-664; Seehann G, et al. 1975. List of Fungi in Soft-Rot Tissue Tests. Institute fur Holzbiologie und Holzschutz, Bundesforschungsanstalt fur Forst - und Holzwirtshaft, Hamburg - Lohbrugge, Germany; Costa IPMW, et al. 2012. Mycotaxon 119:26; Tedersoo L, et al. 2014. Science 346:1256688; Irinyi L, et al. 2015. Medical Mycology 53:313-337; Schroers et al. 2…							s__Fusarium_sp
k__Fungi;p__Ascomycota;c__Sordariomycetes;o__Hypocreales;f__Nectriaceae;g__Fusarium;s__Fusarium_sp;	0	0	0	0.0026547	0.00449135	0.00247604	0	0	M03696_68_000000000_CJJBV_1_1109_12446_16841_298	Fusarium	Pathotroph-Saprotroph-Symbiotroph	Animal Pathogen-Endophyte-Lichen Parasite-Plant Pathogen-Soil Saprotroph-Wood Saprotroph	Possible	Duncan CG, Eslyn WE. 1966. Mycologia 58:642-664; Seehann G, et al. 1975. List of Fungi in Soft-Rot Tissue Tests. Institute fur Holzbiologie und Holzschutz, Bundesforschungsanstalt fur Forst - und Holzwirtshaft, Hamburg - Lohbrugge, Germany; Costa IPMW, et al. 2012. Mycotaxon 119:26; Tedersoo L, et al. 2014. Science 346:1256688; Irinyi L, et al. 2015. Medical Mycology 53:313-337; Schroers et al. 2…							s__Fusarium_sp
k__Fungi;p__Ascomycota;c__Eurotiomycetes;o__Onygenales;f__Onygenales_fam_Incertae_sedis;g__Chrysosporium;s__Chrysosporium_pseudomerdarium;	0.00222757	0	0	0	0	0.00742813	0	0	M03696_61_000000000_C9WMF_1_1112_8073_21586_153	Chrysosporium	Saprotroph	Undefined Saprotroph-Wood Saprotroph	Highly Probable	Seehann G, et al. 1975. List of Fungi in Soft-Rot Tissue Tests. Institute fur Holzbiologie und Holzschutz, Bundesforschungsanstalt fur Forst - und Holzwirtshaft, Hamburg - Lohbrugge, Germany; Tedersoo L, et al. 2014. Science 346:1256688							s__Chrysosporium_pseudomerdarium
k__Fungi;p__Ascomycota;c__Leotiomycetes;o__Thelebolales;f__Pseudeurotiaceae;f__Pseudeurotiaceae_unclassified;f__Pseudeurotiaceae_unclassified;	0	0	0	0.00796411	0	0	0	0.00278404	M03696_61_000000000_C9WMF_1_2104_8965_4100_153	Pseudeurotiaceae	Saprotroph	Plant Saprotroph-Wood Saprotroph	Probable	Cannon PF, Kirk PM. 2007. Fungal Families of the World. CAB International, Cambridge							f__Pseudeurotiaceae_unclassified
k__Fungi;p__Ascomycota;c__Sordariomycetes;o__Microascales;f__Microascaceae;g__Rhinocladium;s__Rhinocladium_lesnei;	0	0.00233781	0	0.0026547	0	0	0.00468307	0	M03696_68_000000000_CJJBV_1_1103_13584_20973_294	Rhinocladium	Pathotroph	Plant Pathogen	Probable	http://www.apsnet.org/publications/commonnames/Pages/default.aspx							s__Rhinocladium_lesnei
k__Fungi;p__Ascomycota;c__Sordariomycetes;o__Hypocreales;f__Nectriaceae;g__Fusarium;g__Fusarium_unclassified;	0.00222757	0	0.00238681	0	0	0.00247604	0	0.00278404	M03696_68_000000000_CJJBV_1_1105_17904_15435_297	Fusarium	Pathotroph-Saprotroph-Symbiotroph	Animal Pathogen-Endophyte-Lichen Parasite-Plant Pathogen-Soil Saprotroph-Wood Saprotroph	Possible	Duncan CG, Eslyn WE. 1966. Mycologia 58:642-664; Seehann G, et al. 1975. List of Fungi in Soft-Rot Tissue Tests. Institute fur Holzbiologie und Holzschutz, Bundesforschungsanstalt fur Forst - und Holzwirtshaft, Hamburg - Lohbrugge, Germany; Costa IPMW, et al. 2012. Mycotaxon 119:26; Tedersoo L, et al. 2014. Science 346:1256688; Irinyi L, et al. 2015. Medical Mycology 53:313-337; Schroers et al. 2…							g__Fusarium_unclassified
k__Fungi;p__Ascomycota;c__Eurotiomycetes;o__Chaetothyriales;f__Herpotrichiellaceae;g__Exophiala;s__Exophiala_salmonis;	0	0	0	0	0.00673703	0.00247604	0	0	M03696_68_000000000_CJJBV_1_2109_7337_2485_294	Exophiala	Pathotroph-Saprotroph	Animal Pathogen-Undefined Saprotroph	Probable	Tedersoo L, et al. 2014. Science 346:1256688, Nagy GL, et al. 2014. Nature Communications 5:4471							s__Exophiala_salmonis
k__Fungi;p__Ascomycota;c__Dothideomycetes;o__Pleosporales;f__Pleosporaceae;g__Alternaria;g__Alternaria_unclassified;	0	0	0	0.0026547	0	0.00495209	0.00234154	0	M03696_68_000000000_CJJBV_1_2114_17735_22214_293	Alternaria	Pathotroph-Saprotroph-Symbiotroph	Animal Pathogen-Endophyte-Plant Pathogen-Wood Saprotroph	Possible	Duncan CG, Eslyn WE. 1966. Mycologia 58:642-664; Seehann G, et al. 1975. List of Fungi in Soft-Rot Tissue Tests. Institute fur Holzbiologie und Holzschutz, Bundesforschungsanstalt fur Forst - und Holzwirtshaft, Hamburg - Lohbrugge, Germany; Tedersoo L, et al. 2014. Science 346:125688							g__Alternaria_unclassified
k__Fungi;p__Ascomycota;c__Sordariomycetes;o__Hypocreales;f__Nectriaceae;g__unclassified_Nectriaceae;s__Nectriaceae_sp;	0.00222757	0	0	0	0.00224568	0.00247604	0	0.00278404	M03696_68_000000000_CJJBV_1_2117_13165_6787_297	Hypocreales	Saprotroph	Undefined Saprotroph	Possible	Sterkenburg E, et al. 2015. New Phytologist 207:1145-1158							s__Nectriaceae_sp
k__Fungi;p__Ascomycota;c__Leotiomycetes;o__Helotiales;f__Vibrisseaceae;g__Phialocephala;s__Phialocephala_fortinii;	0	0	0	0.00796411	0	0	0.00234154	0	M03696_76_000000000_CTCGJ_1_1102_29269_12865_124	Phialocephala	Symbiotroph	Endophyte	Highly Probable	Newsham 2011. New Phytologist 190:783-793 (as DSE)							s__Phialocephala_fortinii
k__Fungi;p__Ascomycota;c__Sordariomycetes;o__Hypocreales;f__Hypocreales_fam_Incertae_sedis;g__Sarocladium;g__Sarocladium_unclassified;	0	0.00467563	0.00477361	0	0	0	0	0	M03696_76_000000000_CTCGJ_1_1110_12475_22371_137	Sarocladium	Saprotroph	Undefined Saprotroph	Probable	Tedersoo L, et al. 2014. Science 346:1256688							g__Sarocladium_unclassified
k__Fungi;p__Ascomycota;c__unclassified_Ascomycota;o__unclassified_Ascomycota;f__unclassified_Ascomycota;g__unclassified_Ascomycota;s__Ascomycota_sp;	0	0	0	0	0	0	0.00702461	0.00278404	M03696_68_000000000_CJJBV_1_2119_22220_24041_298	-	-	-	-	-							s__Ascomycota_sp
k__Fungi;p__Ascomycota;c__Leotiomycetes;o__Helotiales;f__Rutstroemiaceae;g__unclassified_Rutstroemiaceae;s__Rutstroemiaceae_sp;	0	0	0	0	0.00898271	0	0	0	M03696_76_000000000_CTCGJ_1_1101_24470_10922_139	Rutstroemiaceae	Saprotroph	Plant Saprotroph	Probable	Cannon PF, Kirk PM. 2007. Fungal Families of the World. CAB International, Cambridge							s__Rutstroemiaceae_sp
k__Fungi;p__Ascomycota;c__Sordariomycetes;o__Sordariales;f__Lasiosphaeriaceae;g__Podospora;g__Podospora_unclassified;	0.00445514	0	0	0	0.00449135	0	0	0	M03696_76_000000000_CTCGJ_1_1101_26876_12016_139	Podospora	Saprotroph-Symbiotroph	Dung Saprotroph-Endophyte-Litter Saprotroph-Undefined Saprotroph	Possible	Bell A. 1983. Dung Fungi: An Illustrated Guide to Coprophilous Fungi in New Zealand. Victoria University Press, Wellington; Tedersoo L, et al. 2014. Science 346:1256688; David AS, et al. 2016. Microbial Ecology 71:912-926; Purahong W, et al. 2016. Molecular Ecology 25:4059-4074 (as litter saprotroph)							g__Podospora_unclassified
k__Fungi;p__Ascomycota;c__Sordariomycetes;o__Sordariales;f__Chaetomiaceae;g__Chaetomium;g__Chaetomium_unclassified;	0	0	0	0	0	0.00742813	0.00234154	0	M03696_76_000000000_CTCGJ_1_1101_6527_10078_140	Chaetomium	Pathotroph-Saprotroph-Symbiotroph	Animal Pathogen-Dung Saprotroph-Endophyte-Epiphyte-Plant Saprotroph-Wood Saprotroph	Possible	Seehann G, et al. 1975. List of Fungi in Soft-Rot Tissue Tests. Institute fur Holzbiologie und Holzschutz, Bundesforschungsanstalt fur Forst - und Holzwirtshaft, Hamburg - Lohbrugge, Germany; Cannon PF, Kirk PM. 2007. Fungal Families of the World. CAB International, Cambridge; Bills GF, et al. 2013. Current Opinion in microbiology, 16:549-565; Tedersoo L, et al. 2014. Science 346:1256688; Irinyi …							g__Chaetomium_unclassified
k__Fungi;p__Ascomycota;c__Sordariomycetes;o__Hypocreales;f__Hypocreales_fam_Incertae_sedis;g__Acremonium;s__Acremonium_persicinum;	0	0.00233781	0	0	0	0.00495209	0.00234154	0	M03696_76_000000000_CTCGJ_1_1102_10684_9449_140	Acremonium	Pathogen-Saprotroph-Symbiotroph	Animal Pathogen-Endophyte-Fungal Parasite-Plant Pathogen-Wood Saprotroph	Possible	Duncan CG, Eslyn WE. 1966. Mycologia 58:642-64; Nilsson T. 1973. Studies on wood degradation and cellulolytic activity of microfungi. No. 104; Worrall JJ, et al. 1997. Mycologia 89: 199-219; Hanada RE, et al. 2010. Fungal Biology 114:901-910; Del Olmo-Ruiz M, Arnold AE. 2014. Mycologia 106:8-21; Tedersoo L, et al. 2014. Science 346:1256688; Irinyi L, et al. 2015. Medical Mycology 53:313-337							s__Acremonium_persicinum
k__Fungi;p__Ascomycota;c__Dothideomycetes;o__Capnodiales;f__Cladosporiaceae;g__Cladosporium;g__Cladosporium_unclassified;	0	0.00233781	0	0	0.00224568	0.00247604	0.00234154	0	M03696_76_000000000_CTCGJ_1_1102_12194_16566_140	Cladosporium	Pathotroph-Saprotroph-Symbiotroph	Animal Pathogen-Endophyte-Lichen Parasite-Plant Pathogen-Wood Saprotroph	Possible	Seehann G, et al. 1975. List of Fungi in Soft-Rot Tissue Tests. Institute fur Holzbiologie und Holzschutz, Bundesforschungsanstalt fur Forst - und Holzwirtshaft, Hamburg - Lohbrugge, Germany; Lawrey JD, Diederich P. 2016. URL: http://www.lichenicolous.net [24 May 2017]; http://www.apsnet.org/publications/commonnames/Pages/default.aspx							g__Cladosporium_unclassified
k__Fungi;p__Ascomycota;c__Sordariomycetes;o__Hypocreales;f__Nectriaceae;g__unclassified_Nectriaceae;s__Nectriaceae_sp;	0.00222757	0	0	0	0.00224568	0	0.00234154	0.00278404	M03696_76_000000000_CTCGJ_1_1102_19699_24579_139	Hypocreales	Saprotroph	Undefined Saprotroph	Possible	Sterkenburg E, et al. 2015. New Phytologist 207:1145-1158							s__Nectriaceae_sp
k__Fungi;p__Ascomycota;c__Sordariomycetes;o__Hypocreales;f__Nectriaceae;g__Fusarium;s__Fusarium_venenatum;	0.00668271	0	0	0	0	0.00247604	0	0	M03696_76_000000000_CTCGJ_1_1102_26857_11284_130	Fusarium	Pathotroph-Saprotroph-Symbiotroph	Animal Pathogen-Endophyte-Lichen Parasite-Plant Pathogen-Soil Saprotroph-Wood Saprotroph	Possible	Duncan CG, Eslyn WE. 1966. Mycologia 58:642-664; Seehann G, et al. 1975. List of Fungi in Soft-Rot Tissue Tests. Institute fur Holzbiologie und Holzschutz, Bundesforschungsanstalt fur Forst - und Holzwirtshaft, Hamburg - Lohbrugge, Germany; Costa IPMW, et al. 2012. Mycotaxon 119:26; Tedersoo L, et al. 2014. Science 346:1256688; Irinyi L, et al. 2015. Medical Mycology 53:313-337; Schroers et al. 2…							s__Fusarium_venenatum
k__Fungi;p__Ascomycota;c__Sordariomycetes;o__Hypocreales;f__Nectriaceae;g__Gibberella;s__Gibberella_tricincta;	0	0	0	0	0.00224568	0.00247604	0	0.00556808	M03696_76_000000000_CTCGJ_1_1102_29539_12857_142	Gibberella	Pathotroph	Plant Pathogen	Probable	Tedersoo L, et al. 2014. Science 346:1256688							s__Gibberella_tricincta
k__Fungi;p__Glomeromycota;c__Glomeromycetes;o__Glomerales;f__Glomeraceae;g__unclassified_Glomeraceae;s__Glomeraceae_sp;	0	0	0	0	0	0.00990418	0	0	M03696_76_000000000_CTCGJ_1_1102_2983_16097_140	Glomeraceae	Symbiotroph	Arbuscular Mycorrhizal	Highly Probable	Redecker D, et al. 2013. Mycorrhiza 23:515-531							s__Glomeraceae_sp
[truncated: 528 more rows]
