# Supplementary material for: Dark side of a bio-based and biodegradable plastic? Assessment of pathogenic microbes associated with poly(butylene succinate-co-adipate) under ambient and future climates using next-generation sequencing
Source: Front Plant Sci. 2022 Oct 13;13:966363. doi: 10.3389/fpls.2022.966363 (PMC9610124; doi:10.3389/fpls.2022.966363)
Supplement: Supplementary file 4 [file Table_3.XLSX]

## Sheet: PlasticGoodBac_2020_Illumin (2
Table S5. Bacteria detected in control soils of ambient (PSA1) and future putative (PSF1) climate conditions before PBSA addition. PSA2, PSA3 and PSA4 represent soils of ambient climate 30, 180 and 328 days after PBSA addition. PSF2, PSF3 and PSF4 represent soils of future putative climate 30, 180 and 328 days after PBSA addition.
Taxonomy	PSA1	PSA2	PSA3	PSA4	PSF1	PSF2	PSF3	PSF4	repseq	FAPROTAX
Bacteria;Chloroflexi;KD4-96;KD4-96_unclassified;KD4-96_unclassified;KD4-96_unclassified;KD4-96_unclassified;KD4-96_unclassified;KD4-96_unclassified;KD4-96_unclassified;KD4-96_unclassified;KD4-96_unclassified;KD4-96_unclassified;	2.3854	2.89215	1.8195	1.64404	3.04692	3.17188	2.15577	2.65278	M03696_61_000000000_C9WMF_1_1101_5482_11347_163
Archaea;Thaumarchaeota;Nitrososphaeria;Nitrososphaerales;Nitrososphaeraceae;uncultured_bacterium;uncultured_bacterium_unclassified;uncultured_bacterium_unclassified;uncultured_bacterium_unclassified;uncultured_bacterium_unclassified;uncultured_bacterium_unclassified;uncultured_bacterium_unclassified;uncultured_bacterium_unclassified;	2.17053	3.09299	1.83676	2.22686	2.53144	2.53464	2.23485	3.05872	M03696_61_000000000_C9WMF_1_1103_5378_20516_159	aerobic_ammonia_oxidation;nitrification;
Bacteria;Proteobacteria;Gammaproteobacteria;Betaproteobacteriales;Burkholderiaceae;Massilia;uncultured_bacterium;uncultured_bacterium_unclassified;uncultured_bacterium_unclassified;uncultured_bacterium_unclassified;uncultured_bacterium_unclassified;uncultured_bacterium_unclassified;uncultured_bacterium_unclassified;	1.04322	2.2461	2.62395	0.384058	1.08678	1.41768	1.85993	0.569576	M03696_61_000000000_C9WMF_1_1101_19315_2172_159
Bacteria;Acidobacteria;Subgroup_6;uncultured_Acidobacteriaceae_bacterium;uncultured_Acidobacteriaceae_bacterium_unclassified;uncultured_Acidobacteriaceae_bacterium_unclassified;uncultured_Acidobacteriaceae_bacterium_unclassified;uncultured_Acidobacteriaceae_bacterium_unclassified;uncultured_Acidobacteriaceae_bacterium_unclassified;uncultured_Acidobacteriaceae_bacterium_unclassified;uncultured_Aci…	1.29235	1.1515	1.40174	0.879291	1.10648	1.16708	1.70177	1.60803	M03696_61_000000000_C9WMF_1_1116_14109_21221_159
Bacteria;Actinobacteria;Actinobacteria;Micrococcales;Micrococcaceae;Pseudarthrobacter;uncultured_bacterium;uncultured_bacterium_unclassified;uncultured_bacterium_unclassified;uncultured_bacterium_unclassified;uncultured_bacterium_unclassified;uncultured_bacterium_unclassified;uncultured_bacterium_unclassified;	0.566766	1.16824	1.27745	0.313311	1.42168	1.9869	2.1792	1.01643	M03696_61_000000000_C9WMF_1_1101_11782_2648_159
Bacteria;Bacteroidetes;Bacteroidia;Sphingobacteriales;Sphingobacteriaceae;Pedobacter;uncultured_bacterium;uncultured_bacterium_unclassified;uncultured_bacterium_unclassified;uncultured_bacterium_unclassified;uncultured_bacterium_unclassified;uncultured_bacterium_unclassified;uncultured_bacterium_unclassified;	0.0996512	0.180759	0.448833	8.31789	0.121483	0.14678	0.228464	0.0503493	M03696_61_000000000_C9WMF_1_1101_10592_3477_150	aerobic_chemoheterotrophy;chemoheterotrophy;
Bacteria;Actinobacteria;Actinobacteria;Frankiales;Geodermatophilaceae;Blastococcus;uncultured_bacterium;uncultured_bacterium_unclassified;uncultured_bacterium_unclassified;uncultured_bacterium_unclassified;uncultured_bacterium_unclassified;uncultured_bacterium_unclassified;uncultured_bacterium_unclassified;	0.597907	0.86028	1.04958	0.464913	1.23453	1.01314	1.4323	1.05104	M03696_61_000000000_C9WMF_1_1101_25306_5276_159	aerobic_chemoheterotrophy;chemoheterotrophy;
Bacteria;Acidobacteria;Blastocatellia_(Subgroup_4);Pyrinomonadales;Pyrinomonadaceae;RB41;uncultured_Acidobacteria_bacterium;uncultured_Acidobacteria_bacterium_unclassified;uncultured_Acidobacteria_bacterium_unclassified;uncultured_Acidobacteria_bacterium_unclassified;uncultured_Acidobacteria_bacterium_unclassified;uncultured_Acidobacteria_bacterium_unclassified;uncultured_Acidobacteria_bacterium_…	1.56639	1.09794	0.618009	1.19934	0.893062	0.891419	0.588735	0.745799	M03696_61_000000000_C9WMF_1_1101_25989_5931_159
Bacteria;Proteobacteria;Alphaproteobacteria;Sphingomonadales;Sphingomonadaceae;Sphingomonas;Sphingomonas_unclassified;Sphingomonas_unclassified;Sphingomonas_unclassified;Sphingomonas_unclassified;Sphingomonas_unclassified;Sphingomonas_unclassified;Sphingomonas_unclassified;	0.775411	0.686215	1.32924	0.387427	0.765013	0.830559	1.7047	0.874819	M03696_61_000000000_C9WMF_1_1103_25305_8199_159	aerobic_chemoheterotrophy;chemoheterotrophy;
Bacteria;Actinobacteria;Thermoleophilia;Solirubrobacterales;Solirubrobacteraceae;Solirubrobacter;metagenome;metagenome_unclassified;metagenome_unclassified;metagenome_unclassified;metagenome_unclassified;metagenome_unclassified;metagenome_unclassified;	0.781639	0.793332	0.897666	0.616515	1.25423	0.934379	0.861135	1.10139	M03696_61_000000000_C9WMF_1_1101_11262_18014_159	aerobic_chemoheterotrophy;chemoheterotrophy;
Bacteria;Proteobacteria;Gammaproteobacteria;Xanthomonadales;Xanthomonadaceae;Thermomonas;uncultured_bacterium;uncultured_bacterium_unclassified;uncultured_bacterium_unclassified;uncultured_bacterium_unclassified;uncultured_bacterium_unclassified;uncultured_bacterium_unclassified;uncultured_bacterium_unclassified;	1.08371	1.36908	1.0116	0.525553	0.522047	0.515519	1.1101	0.597898	M03696_61_000000000_C9WMF_1_1108_3242_10365_159	aerobic_chemoheterotrophy;ureolysis;chemoheterotrophy;
Archaea;Thaumarchaeota;Nitrososphaeria;Nitrososphaerales;Nitrososphaeraceae;Candidatus_Nitrocosmicus;uncultured_archaeon;uncultured_archaeon_unclassified;uncultured_archaeon_unclassified;uncultured_archaeon_unclassified;uncultured_archaeon_unclassified;uncultured_archaeon_unclassified;uncultured_archaeon_unclassified;	0.629048	0.887059	0.977075	0.619883	0.76173	0.737479	1.01344	0.975518	M03696_61_000000000_C9WMF_1_1101_8163_2349_159	aerobic_ammonia_oxidation;nitrification;
Bacteria;Actinobacteria;Thermoleophilia;Solirubrobacterales;67-14;uncultured_Rubrobacteria_bacterium;uncultured_Rubrobacteria_bacterium_unclassified;uncultured_Rubrobacteria_bacterium_unclassified;uncultured_Rubrobacteria_bacterium_unclassified;uncultured_Rubrobacteria_bacterium_unclassified;uncultured_Rubrobacteria_bacterium_unclassified;uncultured_Rubrobacteria_bacterium_unclassified;uncultured…	0.803438	0.800027	0.645629	0.572718	0.801129	0.741059	0.752761	1.02272	M03696_61_000000000_C9WMF_1_1102_15447_14916_159
Bacteria;Acidobacteria;Subgroup_6;uncultured_Acidobacterium_sp.;uncultured_Acidobacterium_sp._unclassified;uncultured_Acidobacterium_sp._unclassified;uncultured_Acidobacterium_sp._unclassified;uncultured_Acidobacterium_sp._unclassified;uncultured_Acidobacterium_sp._unclassified;uncultured_Acidobacterium_sp._unclassified;uncultured_Acidobacterium_sp._unclassified;uncultured_Acidobacterium_sp._uncl…	0.825237	0.579099	0.659439	1.03426	0.430115	0.665879	0.84649	1.00699	M03696_61_000000000_C9WMF_1_1116_24931_20024_159	aerobic_chemoheterotrophy;chemoheterotrophy;
Archaea;Thaumarchaeota;Nitrososphaeria;Nitrososphaerales;Nitrososphaeraceae;Nitrososphaeraceae_unclassified;Nitrososphaeraceae_unclassified;Nitrososphaeraceae_unclassified;Nitrososphaeraceae_unclassified;Nitrososphaeraceae_unclassified;Nitrososphaeraceae_unclassified;Nitrososphaeraceae_unclassified;Nitrososphaeraceae_unclassified;	0.572995	0.649394	0.631819	0.512078	0.814263	0.758959	0.837702	0.988105	M03696_61_000000000_C9WMF_1_1102_24315_9820_159	aerobic_ammonia_oxidation;nitrification;
Bacteria;Bacteroidetes;Bacteroidia;Flavobacteriales;Flavobacteriaceae;Flavobacterium;Flavobacterium_unclassified;Flavobacterium_unclassified;Flavobacterium_unclassified;Flavobacterium_unclassified;Flavobacterium_unclassified;Flavobacterium_unclassified;Flavobacterium_unclassified;	0.17439	0.328044	0.12084	4.05956	0.380865	0.15036	0.424709	0.0975518	M03696_61_000000000_C9WMF_1_1106_17548_7296_150	aerobic_chemoheterotrophy;chemoheterotrophy;
Bacteria;Acidobacteria;Subgroup_6;Subgroup_6_unclassified;Subgroup_6_unclassified;Subgroup_6_unclassified;Subgroup_6_unclassified;Subgroup_6_unclassified;Subgroup_6_unclassified;Subgroup_6_unclassified;Subgroup_6_unclassified;Subgroup_6_unclassified;Subgroup_6_unclassified;	0.759841	0.883712	0.490264	0.670417	0.518764	0.945119	0.729328	0.550695	M03696_61_000000000_C9WMF_1_1106_20737_11904_159
Bacteria;Proteobacteria;Gammaproteobacteria;Betaproteobacteriales;Burkholderiaceae;Variovorax;Variovorax_unclassified;Variovorax_unclassified;Variovorax_unclassified;Variovorax_unclassified;Variovorax_unclassified;Variovorax_unclassified;Variovorax_unclassified;	0.498256	0.318002	0.752658	1.73837	0.60413	0.483299	0.820128	0.31783	M03696_61_000000000_C9WMF_1_1101_17537_10226_163
Bacteria;Proteobacteria;Gammaproteobacteria;Betaproteobacteriales;Burkholderiaceae;Pseudorhodoferax;Pseudorhodoferax_unclassified;Pseudorhodoferax_unclassified;Pseudorhodoferax_unclassified;Pseudorhodoferax_unclassified;Pseudorhodoferax_unclassified;Pseudorhodoferax_unclassified;Pseudorhodoferax_unclassified;	0.753612	0.625962	0.800994	0.47165	0.62383	0.465399	0.881638	0.497199	M03696_61_000000000_C9WMF_1_1101_5451_4875_159
Bacteria;Actinobacteria;Thermoleophilia;Gaiellales;Gaiellaceae;Gaiella;uncultured_bacterium;uncultured_bacterium_unclassified;uncultured_bacterium_unclassified;uncultured_bacterium_unclassified;uncultured_bacterium_unclassified;uncultured_bacterium_unclassified;uncultured_bacterium_unclassified;	0.566766	0.535583	0.71468	0.512078	0.774863	0.569219	0.623883	0.843351	M03696_61_000000000_C9WMF_1_1101_13426_12592_159
Bacteria;Actinobacteria;Actinobacteria;Streptomycetales;Streptomycetaceae;Streptomyces;Streptomyces_griseus;Streptomyces_griseus_unclassified;Streptomyces_griseus_unclassified;Streptomyces_griseus_unclassified;Streptomyces_griseus_unclassified;Streptomyces_griseus_unclassified;Streptomyces_griseus_unclassified;	0.563652	0.69291	0.43157	0.832126	0.948879	0.898579	0.263613	0.531814	M03696_61_000000000_C9WMF_1_1101_20778_6247_159	chitinolysis;ligninolysis;aerobic_chemoheterotrophy;chemoheterotrophy;
Bacteria;Proteobacteria;Alphaproteobacteria;Rhizobiales;Xanthobacteraceae;Bradyrhizobium;uncultured_bacterium;uncultured_bacterium_unclassified;uncultured_bacterium_unclassified;uncultured_bacterium_unclassified;uncultured_bacterium_unclassified;uncultured_bacterium_unclassified;uncultured_bacterium_unclassified;	0.641505	0.505456	0.604198	0.650204	0.709197	0.712419	0.486219	0.610485	M03696_61_000000000_C9WMF_1_1106_22696_9330_159
Bacteria;Acidobacteria;Subgroup_6;uncultured_prokaryote;uncultured_prokaryote_unclassified;uncultured_prokaryote_unclassified;uncultured_prokaryote_unclassified;uncultured_prokaryote_unclassified;uncultured_prokaryote_unclassified;uncultured_prokaryote_unclassified;uncultured_prokaryote_unclassified;uncultured_prokaryote_unclassified;uncultured_prokaryote_unclassified;	0.741156	0.488719	0.590388	0.481757	0.433398	0.533419	0.638528	0.865379	M03696_61_000000000_C9WMF_1_1103_8729_20075_159
Bacteria;Actinobacteria;Thermoleophilia;Gaiellales;Gaiellaceae;Gaiella;uncultured_bacterium;uncultured_bacterium_unclassified;uncultured_bacterium_unclassified;uncultured_bacterium_unclassified;uncultured_bacterium_unclassified;uncultured_bacterium_unclassified;uncultured_bacterium_unclassified;	0.541854	0.599183	0.548957	0.424485	0.64353	0.565639	0.579948	0.708037	M03696_61_000000000_C9WMF_1_1114_7637_3105_163
Bacteria;Actinobacteria;Actinobacteria;Propionibacteriales;Nocardioidaceae;Marmoricola;uncultured_bacterium;uncultured_bacterium_unclassified;uncultured_bacterium_unclassified;uncultured_bacterium_unclassified;uncultured_bacterium_unclassified;uncultured_bacterium_unclassified;uncultured_bacterium_unclassified;	0.44843	0.589141	0.545505	0.266146	0.709197	0.766119	0.547729	0.651394	M03696_61_000000000_C9WMF_1_1108_17645_14786_159	aerobic_chemoheterotrophy;chemoheterotrophy;
Bacteria;Actinobacteria;Actinobacteria;Micrococcales;Microbacteriaceae;Microbacteriaceae_unclassified;Microbacteriaceae_unclassified;Microbacteriaceae_unclassified;Microbacteriaceae_unclassified;Microbacteriaceae_unclassified;Microbacteriaceae_unclassified;Microbacteriaceae_unclassified;Microbacteriaceae_unclassified;	0.439088	0.55232	0.752658	0.336893	0.70263	0.415279	0.661961	0.500346	M03696_61_000000000_C9WMF_1_1101_7380_20466_159
Bacteria;Chloroflexi;Chloroflexia;Thermomicrobiales;JG30-KF-CM45;uncultured_Chloroflexi_bacterium;uncultured_Chloroflexi_bacterium_unclassified;uncultured_Chloroflexi_bacterium_unclassified;uncultured_Chloroflexi_bacterium_unclassified;uncultured_Chloroflexi_bacterium_unclassified;uncultured_Chloroflexi_bacterium_unclassified;uncultured_Chloroflexi_bacterium_unclassified;uncultured_Chloroflexi_ba…	0.473343	0.431814	0.600746	0.387427	0.597564	0.494039	0.588735	0.670275	M03696_61_000000000_C9WMF_1_1101_14429_1538_159
Bacteria;Chloroflexi;Gitt-GS-136;uncultured_Chloroflexi_bacterium;uncultured_Chloroflexi_bacterium_unclassified;uncultured_Chloroflexi_bacterium_unclassified;uncultured_Chloroflexi_bacterium_unclassified;uncultured_Chloroflexi_bacterium_unclassified;uncultured_Chloroflexi_bacterium_unclassified;uncultured_Chloroflexi_bacterium_unclassified;uncultured_Chloroflexi_bacterium_unclassified;uncultured_…	0.460887	0.508804	0.631819	0.340262	0.630397	0.501199	0.547729	0.553842	M03696_61_000000000_C9WMF_1_1101_16526_22278_150
Bacteria;Rokubacteria;NC10;Rokubacteriales;uncultured_bacterium;uncultured_bacterium_unclassified;uncultured_bacterium_unclassified;uncultured_bacterium_unclassified;uncultured_bacterium_unclassified;uncultured_bacterium_unclassified;uncultured_bacterium_unclassified;uncultured_bacterium_unclassified;uncultured_bacterium_unclassified;	0.632162	0.836848	0.355614	0.606408	0.288932	0.630079	0.380774	0.273774	M03696_61_000000000_C9WMF_1_1102_17968_23849_159
Bacteria;Proteobacteria;Alphaproteobacteria;Sphingomonadales;Sphingomonadaceae;Sphingomonas;uncultured_organism;uncultured_organism_unclassified;uncultured_organism_unclassified;uncultured_organism_unclassified;uncultured_organism_unclassified;uncultured_organism_unclassified;uncultured_organism_unclassified;	0.460887	0.314655	0.745753	0.528922	0.531897	0.393799	0.717612	0.254893	M03696_61_000000000_C9WMF_1_1103_26764_16219_159	aerobic_chemoheterotrophy;chemoheterotrophy;
Bacteria;Acidobacteria;Blastocatellia_(Subgroup_4);Blastocatellales;Blastocatellaceae;uncultured;uncultured_Acidobacteria_bacterium;uncultured_Acidobacteria_bacterium_unclassified;uncultured_Acidobacteria_bacterium_unclassified;uncultured_Acidobacteria_bacterium_unclassified;uncultured_Acidobacteria_bacterium_unclassified;uncultured_Acidobacteria_bacterium_unclassified;uncultured_Acidobacteria_ba…	0.566766	0.358171	0.621461	0.357107	0.433398	0.35442	0.708825	0.500346	M03696_61_000000000_C9WMF_1_1104_14215_21888_159
Bacteria;Actinobacteria;Actinobacteria;Pseudonocardiales;Pseudonocardiaceae;Lechevalieria;uncultured_bacterium;uncultured_bacterium_unclassified;uncultured_bacterium_unclassified;uncultured_bacterium_unclassified;uncultured_bacterium_unclassified;uncultured_bacterium_unclassified;uncultured_bacterium_unclassified;	0.619706	0.428466	0.649082	0.384058	0.351315	0.869939	0.357342	0.138461	M03696_61_000000000_C9WMF_1_1101_26204_15716_159
Bacteria;Proteobacteria;Gammaproteobacteria;Betaproteobacteriales;SC-I-84;uncultured_beta_proteobacterium;uncultured_beta_proteobacterium_unclassified;uncultured_beta_proteobacterium_unclassified;uncultured_beta_proteobacterium_unclassified;uncultured_beta_proteobacterium_unclassified;uncultured_beta_proteobacterium_unclassified;uncultured_beta_proteobacterium_unclassified;uncultured_beta_proteob…	0.510713	0.418424	0.300373	0.481757	0.545031	0.34726	0.63267	0.365032	M03696_61_000000000_C9WMF_1_1114_23541_24046_159
Bacteria;Proteobacteria;Alphaproteobacteria;Rhizobiales;Rhizobiaceae;Allorhizobium-Neorhizobium-Pararhizobium-Rhizobium;Neorhizobium_huautlense;Neorhizobium_huautlense_unclassified;Neorhizobium_huautlense_unclassified;Neorhizobium_huautlense_unclassified;Neorhizobium_huautlense_unclassified;Neorhizobium_huautlense_unclassified;Neorhizobium_huautlense_unclassified;	0.713129	0.940617	0.662892	0.225718	0.387431	0.397379	0.213819	0.0881113	M03696_61_000000000_C9WMF_1_1101_24896_21483_150
Bacteria;Acidobacteria;Subgroup_6;uncultured_Acidobacterium_sp.;uncultured_Acidobacterium_sp._unclassified;uncultured_Acidobacterium_sp._unclassified;uncultured_Acidobacterium_sp._unclassified;uncultured_Acidobacterium_sp._unclassified;uncultured_Acidobacterium_sp._unclassified;uncultured_Acidobacterium_sp._unclassified;uncultured_Acidobacterium_sp._unclassified;uncultured_Acidobacterium_sp._uncl…	0.361236	0.358171	0.469548	0.397534	0.338182	0.33652	0.711754	0.556989	M03696_61_000000000_C9WMF_1_1105_23398_6489_150	aerobic_chemoheterotrophy;chemoheterotrophy;
Bacteria;Proteobacteria;Deltaproteobacteria;Myxococcales;BIrii41;BIrii41_unclassified;BIrii41_unclassified;BIrii41_unclassified;BIrii41_unclassified;BIrii41_unclassified;BIrii41_unclassified;BIrii41_unclassified;BIrii41_unclassified;	0.769183	0.241012	0.141555	0.276252	0.538464	1.36398	0.0790838	0.239159	M03696_76_000000000_CTCGJ_1_1109_3539_10950_138
Bacteria;Proteobacteria;Gammaproteobacteria;Xanthomonadales;Xanthomonadaceae;Stenotrophomonas;Stenotrophomonas_unclassified;Stenotrophomonas_unclassified;Stenotrophomonas_unclassified;Stenotrophomonas_unclassified;Stenotrophomonas_unclassified;Stenotrophomonas_unclassified;Stenotrophomonas_unclassified;	0.230443	0.913838	0.103577	1.84954	0.0984995	0.31504	0.0878709	0.00944049	M03696_76_000000000_CTCGJ_1_1101_23983_2127_118	aerobic_chemoheterotrophy;human_pathogens_all;animal_parasites_or_symbionts;nitrate_respiration;nitrate_reduction;nitrogen_respiration;chemoheterotrophy;
Bacteria;Proteobacteria;Alphaproteobacteria;Rhizobiales;Beijerinckiaceae;Microvirga;uncultured_bacterium;uncultured_bacterium_unclassified;uncultured_bacterium_unclassified;uncultured_bacterium_unclassified;uncultured_bacterium_unclassified;uncultured_bacterium_unclassified;uncultured_bacterium_unclassified;	0.336323	0.415077	0.407402	0.175184	0.656663	0.447499	0.410064	0.456291	M03696_61_000000000_C9WMF_1_1101_18351_5926_159
Bacteria;Actinobacteria;Actinobacteria;Micromonosporales;Micromonosporaceae;Micromonosporaceae_unclassified;Micromonosporaceae_unclassified;Micromonosporaceae_unclassified;Micromonosporaceae_unclassified;Micromonosporaceae_unclassified;Micromonosporaceae_unclassified;Micromonosporaceae_unclassified;Micromonosporaceae_unclassified;	0.766069	0.224275	0.290015	0.192029	0.735463	0.418859	0.371987	0.261187	M03696_61_000000000_C9WMF_1_1109_17717_10430_155
Bacteria;Actinobacteria;Actinobacteria;Corynebacteriales;Mycobacteriaceae;Mycobacterium;uncultured_bacterium;uncultured_bacterium_unclassified;uncultured_bacterium_unclassified;uncultured_bacterium_unclassified;uncultured_bacterium_unclassified;uncultured_bacterium_unclassified;uncultured_bacterium_unclassified;	0.217987	0.358171	0.29692	0.609777	0.60413	0.458239	0.313406	0.368179	M03696_61_000000000_C9WMF_1_1101_12205_8289_155
Bacteria;Proteobacteria;Gammaproteobacteria;Pseudomonadales;Pseudomonadaceae;Pseudomonas;Pseudomonas_viridiflava;Pseudomonas_viridiflava_unclassified;Pseudomonas_viridiflava_unclassified;Pseudomonas_viridiflava_unclassified;Pseudomonas_viridiflava_unclassified;Pseudomonas_viridiflava_unclassified;Pseudomonas_viridiflava_unclassified;	0.700673	1.52976	0.217511	0.0269515	0.118199	0.365159	0.108374	0.0472025	M03696_61_000000000_C9WMF_1_1101_27992_7782_159	aerobic_chemoheterotrophy;plant_pathogen;chemoheterotrophy;
Bacteria;Acidobacteria;Blastocatellia_(Subgroup_4);Pyrinomonadales;Pyrinomonadaceae;RB41;RB41_unclassified;RB41_unclassified;RB41_unclassified;RB41_unclassified;RB41_unclassified;RB41_unclassified;RB41_unclassified;	0.457773	0.328044	0.376329	0.424485	0.371015	0.27924	0.380774	0.434263	M03696_61_000000000_C9WMF_1_1107_6808_13649_159
Bacteria;Proteobacteria;Gammaproteobacteria;Betaproteobacteriales;Burkholderiaceae;Burkholderiaceae_unclassified;Burkholderiaceae_unclassified;Burkholderiaceae_unclassified;Burkholderiaceae_unclassified;Burkholderiaceae_unclassified;Burkholderiaceae_unclassified;Burkholderiaceae_unclassified;Burkholderiaceae_unclassified;	1.08059	0.170717	0.376329	0.185291	0.285649	0.21122	0.415922	0.166782	M03696_61_000000000_C9WMF_1_1101_20061_2411_143
Bacteria;Actinobacteria;Thermoleophilia;Gaiellales;uncultured;uncultured_bacterium;uncultured_bacterium_unclassified;uncultured_bacterium_unclassified;uncultured_bacterium_unclassified;uncultured_bacterium_unclassified;uncultured_bacterium_unclassified;uncultured_bacterium_unclassified;uncultured_bacterium_unclassified;	0.398605	0.465288	0.314183	0.222349	0.384148	0.393799	0.328051	0.431116	M03696_61_000000000_C9WMF_1_1104_14006_16343_159
Archaea;Thaumarchaeota;Nitrososphaeria;Nitrososphaerales;Nitrososphaeraceae;uncultured_archaeon;uncultured_archaeon_unclassified;uncultured_archaeon_unclassified;uncultured_archaeon_unclassified;uncultured_archaeon_unclassified;uncultured_archaeon_unclassified;uncultured_archaeon_unclassified;uncultured_archaeon_unclassified;	0.283383	0.324697	0.25549	0.266146	0.410415	0.426019	0.439354	0.509787	M03696_61_000000000_C9WMF_1_1103_12651_22447_159	aerobic_ammonia_oxidation;nitrification;
Bacteria;Actinobacteria;Actinobacteria;Micrococcales;Promicromonosporaceae;Promicromonospora;uncultured_bacterium;uncultured_bacterium_unclassified;uncultured_bacterium_unclassified;uncultured_bacterium_unclassified;uncultured_bacterium_unclassified;uncultured_bacterium_unclassified;uncultured_bacterium_unclassified;	0.0591679	0.0602531	1.69866	0.303204	0.124766	0.20764	0.342696	0.0818176	M03696_61_000000000_C9WMF_1_1118_15807_17434_159
Bacteria;Gemmatimonadetes;Gemmatimonadetes;Gemmatimonadales;Gemmatimonadaceae;uncultured;uncultured_Gemmatimonas_sp.;uncultured_Gemmatimonas_sp._unclassified;uncultured_Gemmatimonas_sp._unclassified;uncultured_Gemmatimonas_sp._unclassified;uncultured_Gemmatimonas_sp._unclassified;uncultured_Gemmatimonas_sp._unclassified;uncultured_Gemmatimonas_sp._unclassified;	0.261584	0.394992	0.376329	0.266146	0.252815	0.386639	0.383703	0.43741	M03696_61_000000000_C9WMF_1_1102_13623_15073_159
Bacteria;Actinobacteria;Actinobacteria;Micrococcales;Intrasporangiaceae;Phycicoccus;Phycicoccus_unclassified;Phycicoccus_unclassified;Phycicoccus_unclassified;Phycicoccus_unclassified;Phycicoccus_unclassified;Phycicoccus_unclassified;Phycicoccus_unclassified;	0.236672	0.257749	0.207154	0.114544	0.787996	0.31146	0.348555	0.468878	M03696_61_000000000_C9WMF_1_1101_19489_13085_159	aerobic_chemoheterotrophy;chemoheterotrophy;
Bacteria;Proteobacteria;Gammaproteobacteria;Betaproteobacteriales;Nitrosomonadaceae;Ellin6067;uncultured_bacterium;uncultured_bacterium_unclassified;uncultured_bacterium_unclassified;uncultured_bacterium_unclassified;uncultured_bacterium_unclassified;uncultured_bacterium_unclassified;uncultured_bacterium_unclassified;	0.292725	0.324697	0.355614	0.313311	0.256099	0.23628	0.389561	0.560136	M03696_61_000000000_C9WMF_1_1108_8084_23839_162
Bacteria;Bacteroidetes;Bacteroidia;Sphingobacteriales;Sphingobacteriaceae;Pedobacter;Pedobacter_unclassified;Pedobacter_unclassified;Pedobacter_unclassified;Pedobacter_unclassified;Pedobacter_unclassified;Pedobacter_unclassified;Pedobacter_unclassified;	0.199302	1.07117	0.859688	0.400903	0.0952162	0.0501199	0.114232	0.0125873	M03696_61_000000000_C9WMF_1_1103_19218_10867_159	aerobic_chemoheterotrophy;chemoheterotrophy;
Bacteria;Proteobacteria;Alphaproteobacteria;Sphingomonadales;Sphingomonadaceae;Sphingomonas;uncultured_Sphingomonadaceae_bacterium;uncultured_Sphingomonadaceae_bacterium_unclassified;uncultured_Sphingomonadaceae_bacterium_unclassified;uncultured_Sphingomonadaceae_bacterium_unclassified;uncultured_Sphingomonadaceae_bacterium_unclassified;uncultured_Sphingomonadaceae_bacterium_unclassified;uncultur…	0.326981	0.32135	0.352161	0.154971	0.482648	0.447499	0.345625	0.311536	M03696_61_000000000_C9WMF_1_1101_24571_3423_159	aerobic_chemoheterotrophy;chemoheterotrophy;
Bacteria;Actinobacteria;Actinobacteria;Propionibacteriales;Nocardioidaceae;Kribbella;uncultured_bacterium;uncultured_bacterium_unclassified;uncultured_bacterium_unclassified;uncultured_bacterium_unclassified;uncultured_bacterium_unclassified;uncultured_bacterium_unclassified;uncultured_bacterium_unclassified;	0.18996	0.277834	0.479906	0.549136	0.344748	0.426019	0.21089	0.267481	M03696_61_000000000_C9WMF_1_1104_7684_20494_163
Bacteria;Proteobacteria;Alphaproteobacteria;Rhizobiales;Hyphomicrobiaceae;Hyphomicrobium;Hyphomicrobium_unclassified;Hyphomicrobium_unclassified;Hyphomicrobium_unclassified;Hyphomicrobium_unclassified;Hyphomicrobium_unclassified;Hyphomicrobium_unclassified;Hyphomicrobium_unclassified;	0.373692	0.374908	0.300373	0.239194	0.331615	0.383059	0.263613	0.409088	M03696_61_000000000_C9WMF_1_1102_17540_4416_159	aerobic_chemoheterotrophy;chemoheterotrophy;
Bacteria;Proteobacteria;Alphaproteobacteria;Rhizobiales;Devosiaceae;Devosia;uncultured_bacterium;uncultured_bacterium_unclassified;uncultured_bacterium_unclassified;uncultured_bacterium_unclassified;uncultured_bacterium_unclassified;uncultured_bacterium_unclassified;uncultured_bacterium_unclassified;	0.345665	0.719689	0.276205	0.279621	0.236399	0.34368	0.275329	0.169929	M03696_61_000000000_C9WMF_1_1101_22827_6724_159
Bacteria;Chloroflexi;KD4-96;KD4-96_unclassified;KD4-96_unclassified;KD4-96_unclassified;KD4-96_unclassified;KD4-96_unclassified;KD4-96_unclassified;KD4-96_unclassified;KD4-96_unclassified;KD4-96_unclassified;KD4-96_unclassified;	0.249128	0.32135	0.334898	0.175184	0.433398	0.31146	0.287045	0.500346	M03696_61_000000000_C9WMF_1_1102_19932_14659_159
Bacteria;Actinobacteria;MB-A2-108;MB-A2-108_unclassified;MB-A2-108_unclassified;MB-A2-108_unclassified;MB-A2-108_unclassified;MB-A2-108_unclassified;MB-A2-108_unclassified;MB-A2-108_unclassified;MB-A2-108_unclassified;MB-A2-108_unclassified;MB-A2-108_unclassified;	0.31141	0.371561	0.324541	0.25267	0.298782	0.3222	0.295832	0.365032	M03696_61_000000000_C9WMF_1_1101_15830_4853_159
Bacteria;Proteobacteria;Gammaproteobacteria;Xanthomonadales;Xanthomonadaceae;Arenimonas;Arenimonas_unclassified;Arenimonas_unclassified;Arenimonas_unclassified;Arenimonas_unclassified;Arenimonas_unclassified;Arenimonas_unclassified;Arenimonas_unclassified;	0.383034	0.217581	0.369424	0.249301	0.321765	0.1969	0.357342	0.415382	M03696_61_000000000_C9WMF_1_2115_18202_9611_163	aerobic_chemoheterotrophy;chemoheterotrophy;
Bacteria;Actinobacteria;Actinobacteria;Propionibacteriales;Nocardioidaceae;Nocardioides;uncultured_bacterium;uncultured_bacterium_unclassified;uncultured_bacterium_unclassified;uncultured_bacterium_unclassified;uncultured_bacterium_unclassified;uncultured_bacterium_unclassified;uncultured_bacterium_unclassified;	0.252242	0.348129	0.300373	0.161709	0.505631	0.2148	0.30169	0.412235	M03696_61_000000000_C9WMF_1_1101_5318_10135_159	aerobic_chemoheterotrophy;aromatic_compound_degradation;chemoheterotrophy;
Bacteria;Chloroflexi;Gitt-GS-136;uncultured_bacterium;uncultured_bacterium_unclassified;uncultured_bacterium_unclassified;uncultured_bacterium_unclassified;uncultured_bacterium_unclassified;uncultured_bacterium_unclassified;uncultured_bacterium_unclassified;uncultured_bacterium_unclassified;uncultured_bacterium_unclassified;uncultured_bacterium_unclassified;	0.36435	0.508804	0.241679	0.205505	0.334898	0.436759	0.166955	0.226572	M03696_61_000000000_C9WMF_1_1101_12003_12173_159
Bacteria;Verrucomicrobia;Verrucomicrobiae;Chthoniobacterales;Chthoniobacteraceae;Candidatus_Udaeobacter;uncultured_Spartobacteria_bacterium;uncultured_Spartobacteria_bacterium_unclassified;uncultured_Spartobacteria_bacterium_unclassified;uncultured_Spartobacteria_bacterium_unclassified;uncultured_Spartobacteria_bacterium_unclassified;uncultured_Spartobacteria_bacterium_unclassified;uncultured_Spa…	0.37992	0.361518	0.172628	0.25267	0.361165	0.35442	0.213819	0.286362	M03696_61_000000000_C9WMF_1_1101_12029_23089_159
Bacteria;Proteobacteria;Gammaproteobacteria;Betaproteobacteriales;Burkholderiaceae;Burkholderiaceae_unclassified;Burkholderiaceae_unclassified;Burkholderiaceae_unclassified;Burkholderiaceae_unclassified;Burkholderiaceae_unclassified;Burkholderiaceae_unclassified;Burkholderiaceae_unclassified;Burkholderiaceae_unclassified;	0.252242	0.297918	0.652534	0.0539029	0.233116	0.35084	0.401277	0.0723771	M03696_61_000000000_C9WMF_1_1108_8992_19081_163
Bacteria;Acidobacteria;Blastocatellia_(Subgroup_4);Pyrinomonadales;Pyrinomonadaceae;RB41;uncultured_Acidobacteria_bacterium;uncultured_Acidobacteria_bacterium_unclassified;uncultured_Acidobacteria_bacterium_unclassified;uncultured_Acidobacteria_bacterium_unclassified;uncultured_Acidobacteria_bacterium_unclassified;uncultured_Acidobacteria_bacterium_unclassified;uncultured_Acidobacteria_bacterium_…	0.398605	0.294571	0.365972	0.218981	0.187149	0.1969	0.219677	0.390207	M03696_61_000000000_C9WMF_1_1103_14258_18135_163
Bacteria;Bacteroidetes;Bacteroidia;Chitinophagales;Chitinophagaceae;Chitinophagaceae_unclassified;Chitinophagaceae_unclassified;Chitinophagaceae_unclassified;Chitinophagaceae_unclassified;Chitinophagaceae_unclassified;Chitinophagaceae_unclassified;Chitinophagaceae_unclassified;Chitinophagaceae_unclassified;	0.336323	0.318002	0.338351	0.347	0.242965	0.2864	0.228464	0.182516	M03696_61_000000000_C9WMF_1_2110_27978_10985_154
Bacteria;Proteobacteria;Gammaproteobacteria;Enterobacteriales;Enterobacteriaceae;Pantoea;Pantoea_agglomerans;Pantoea_unclassified;Pantoea_unclassified;Pantoea_unclassified;Pantoea_unclassified;Pantoea_unclassified;Pantoea_unclassified;	0.725585	0.301265	0.276205	0.0269515	0.410415	0.30072	0.169884	0.0440556	M03696_61_000000000_C9WMF_1_1101_13026_18670_159	fermentation;chemoheterotrophy;
Bacteria;Acidobacteria;Subgroup_6;Subgroup_6_unclassified;Subgroup_6_unclassified;Subgroup_6_unclassified;Subgroup_6_unclassified;Subgroup_6_unclassified;Subgroup_6_unclassified;Subgroup_6_unclassified;Subgroup_6_unclassified;Subgroup_6_unclassified;Subgroup_6_unclassified;	0.289611	0.261097	0.245132	0.397534	0.151033	0.19332	0.360271	0.330417	M03696_61_000000000_C9WMF_1_2105_17419_16114_154
Bacteria;Actinobacteria;Thermoleophilia;Gaiellales;uncultured;uncultured_bacterium;uncultured_bacterium_unclassified;uncultured_bacterium_unclassified;uncultured_bacterium_unclassified;uncultured_bacterium_unclassified;uncultured_bacterium_unclassified;uncultured_bacterium_unclassified;uncultured_bacterium_unclassified;	0.267813	0.251054	0.272752	0.212243	0.338182	0.26134	0.307548	0.31783	M03696_61_000000000_C9WMF_1_1110_19661_21294_159
Bacteria;Proteobacteria;Gammaproteobacteria;Gammaproteobacteria_Incertae_Sedis;Unknown_Family;Acidibacter;uncultured_bacterium;uncultured_bacterium_unclassified;uncultured_bacterium_unclassified;uncultured_bacterium_unclassified;uncultured_bacterium_unclassified;uncultured_bacterium_unclassified;uncultured_bacterium_unclassified;	0.345665	0.234317	0.210606	0.340262	0.252815	0.34368	0.199174	0.292655	M03696_61_000000000_C9WMF_1_2109_18102_4240_155
Bacteria;Acidobacteria;Holophagae;Subgroup_7;Subgroup_7_unclassified;Subgroup_7_unclassified;Subgroup_7_unclassified;Subgroup_7_unclassified;Subgroup_7_unclassified;Subgroup_7_unclassified;Subgroup_7_unclassified;Subgroup_7_unclassified;Subgroup_7_unclassified;	0.205531	0.197496	0.307278	0.232456	0.183866	0.15036	0.348555	0.538108	M03696_61_000000000_C9WMF_1_1102_20269_14453_159
Bacteria;Proteobacteria;Alphaproteobacteria;Rhizobiales;Xanthobacteraceae;uncultured;uncultured_unclassified;uncultured_unclassified;uncultured_unclassified;uncultured_unclassified;uncultured_unclassified;uncultured_unclassified;uncultured_unclassified;	0.326981	0.251054	0.290015	0.18866	0.308632	0.35084	0.237251	0.220278	M03696_61_000000000_C9WMF_1_1106_21566_4632_150
Bacteria;Cyanobacteria;Oxyphotobacteria;Nostocales;Phormidiaceae;uncultured;uncultured_bacterium;uncultured_bacterium_unclassified;uncultured_bacterium_unclassified;uncultured_bacterium_unclassified;uncultured_bacterium_unclassified;uncultured_bacterium_unclassified;uncultured_bacterium_unclassified;	1.45117	0.14059	0.0586936	0	0.364448	0.0357999	0	0	M03696_61_000000000_C9WMF_1_1102_3778_8222_159	cyanobacteria;oxygenic_photoautotrophy;photoautotrophy;phototrophy;
Bacteria;Actinobacteria;Thermoleophilia;uncultured;uncultured_bacterium;uncultured_bacterium_unclassified;uncultured_bacterium_unclassified;uncultured_bacterium_unclassified;uncultured_bacterium_unclassified;uncultured_bacterium_unclassified;uncultured_bacterium_unclassified;uncultured_bacterium_unclassified;uncultured_bacterium_unclassified;	0.217987	0.281181	0.272752	0.185291	0.193716	0.1969	0.345625	0.374473	M03696_61_000000000_C9WMF_1_1108_10864_10681_159
Bacteria;Proteobacteria;Alphaproteobacteria;Sphingomonadales;Sphingomonadaceae;Ellin6055;uncultured_bacterium;uncultured_bacterium_unclassified;uncultured_bacterium_unclassified;uncultured_bacterium_unclassified;uncultured_bacterium_unclassified;uncultured_bacterium_unclassified;uncultured_bacterium_unclassified;	0.214873	0.177412	0.352161	0.131388	0.167449	0.21122	0.345625	0.456291	M03696_61_000000000_C9WMF_1_1101_28893_13070_163	aerobic_chemoheterotrophy;chemoheterotrophy;
Bacteria;Actinobacteria;Thermoleophilia;Gaiellales;Gaiellaceae;Gaiella;uncultured_bacterium;uncultured_bacterium_unclassified;uncultured_bacterium_unclassified;uncultured_bacterium_unclassified;uncultured_bacterium_unclassified;uncultured_bacterium_unclassified;uncultured_bacterium_unclassified;	0.264699	0.261097	0.217511	0.165078	0.295499	0.21122	0.266542	0.336711	M03696_61_000000000_C9WMF_1_2107_12112_6295_163
Bacteria;Proteobacteria;Gammaproteobacteria;Betaproteobacteriales;Nitrosomonadaceae;MND1;uncultured_bacterium;uncultured_bacterium_unclassified;uncultured_bacterium_unclassified;uncultured_bacterium_unclassified;uncultured_bacterium_unclassified;uncultured_bacterium_unclassified;uncultured_bacterium_unclassified;	0.146363	0.210886	0.155365	0.249301	0.0984995	0.19332	0.310477	0.63566	M03696_76_000000000_CTCGJ_1_1101_17191_2012_130
Bacteria;Actinobacteria;Actinobacteria;Propionibacteriales;Nocardioidaceae;Nocardioides;uncultured_bacterium;uncultured_bacterium_unclassified;uncultured_bacterium_unclassified;uncultured_bacterium_unclassified;uncultured_bacterium_unclassified;uncultured_bacterium_unclassified;uncultured_bacterium_unclassified;	0.183732	0.200844	0.217511	0.0741165	0.485931	0.422439	0.175742	0.267481	M03696_61_000000000_C9WMF_1_1101_14176_3708_159	aerobic_chemoheterotrophy;aromatic_compound_degradation;chemoheterotrophy;
Bacteria;Proteobacteria;Alphaproteobacteria;Rhizobiales;Xanthobacteraceae;Rhodoplanes;uncultured_bacterium;uncultured_bacterium_unclassified;uncultured_bacterium_unclassified;uncultured_bacterium_unclassified;uncultured_bacterium_unclassified;uncultured_bacterium_unclassified;uncultured_bacterium_unclassified;	0.2429	0.304613	0.279658	0.171816	0.275799	0.18974	0.213819	0.324124	M03696_61_000000000_C9WMF_1_1102_17147_13813_159
Bacteria;Proteobacteria;Alphaproteobacteria;Sphingomonadales;Sphingomonadaceae;Sphingopyxis;uncultured_bacterium;uncultured_bacterium_unclassified;uncultured_bacterium_unclassified;uncultured_bacterium_unclassified;uncultured_bacterium_unclassified;uncultured_bacterium_unclassified;uncultured_bacterium_unclassified;	0.0280269	0.0200844	0.0414307	1.82933	0.0229832	0.02864	0.0292903	0.0125873	M03696_61_000000000_C9WMF_1_1101_5445_19887_150	aerobic_chemoheterotrophy;chemoheterotrophy;
Bacteria;Proteobacteria;Gammaproteobacteria;Xanthomonadales;Xanthomonadaceae;Luteimonas;uncultured_gamma_proteobacterium;uncultured_gamma_proteobacterium_unclassified;uncultured_gamma_proteobacterium_unclassified;uncultured_gamma_proteobacterium_unclassified;uncultured_gamma_proteobacterium_unclassified;uncultured_gamma_proteobacterium_unclassified;uncultured_gamma_proteobacterium_unclassified;	0.286497	0.137243	0.348709	0.239194	0.206849	0.1432	0.325122	0.166782	M03696_61_000000000_C9WMF_1_1105_10128_10495_159
Bacteria;Proteobacteria;Alphaproteobacteria;Rhizobiales;Xanthobacteraceae;uncultured;uncultured_unclassified;uncultured_unclassified;uncultured_unclassified;uncultured_unclassified;uncultured_unclassified;uncultured_unclassified;uncultured_unclassified;	0.249128	0.261097	0.13465	0.18866	0.265949	0.35442	0.205032	0.217131	M03696_61_000000000_C9WMF_1_1106_10818_11323_159
Bacteria;Actinobacteria;Thermoleophilia;Solirubrobacterales;67-14;uncultured_bacterium;uncultured_bacterium_unclassified;uncultured_bacterium_unclassified;uncultured_bacterium_unclassified;uncultured_bacterium_unclassified;uncultured_bacterium_unclassified;uncultured_bacterium_unclassified;uncultured_bacterium_unclassified;	0.205531	0.204191	0.217511	0.18866	0.308632	0.22554	0.207961	0.302096	M03696_61_000000000_C9WMF_1_2113_21693_6970_147
Bacteria;Actinobacteria;Actinobacteria;Propionibacteriales;Nocardioidaceae;Aeromicrobium;uncultured_bacterium;uncultured_bacterium_unclassified;uncultured_bacterium_unclassified;uncultured_bacterium_unclassified;uncultured_bacterium_unclassified;uncultured_bacterium_unclassified;uncultured_bacterium_unclassified;	0.208645	0.234317	0.169176	0.394165	0.190432	0.29714	0.155239	0.204544	M03696_61_000000000_C9WMF_1_1101_9824_14685_159	aerobic_chemoheterotrophy;chemoheterotrophy;
Bacteria;Proteobacteria;Gammaproteobacteria;Betaproteobacteriales;Methylophilaceae;Methylotenera;uncultured_bacterium;uncultured_bacterium_unclassified;uncultured_bacterium_unclassified;uncultured_bacterium_unclassified;uncultured_bacterium_unclassified;uncultured_bacterium_unclassified;uncultured_bacterium_unclassified;	0.183732	0.0836848	0.310731	0.279621	0.0919329	0.440339	0.257755	0.166782	M03696_61_000000000_C9WMF_1_1105_22674_5403_159	methanol_oxidation;methylotrophy;chemoheterotrophy;
Bacteria;Bacteroidetes;Bacteroidia;Sphingobacteriales;Sphingobacteriaceae;Pedobacter;Pedobacter_unclassified;Pedobacter_unclassified;Pedobacter_unclassified;Pedobacter_unclassified;Pedobacter_unclassified;Pedobacter_unclassified;Pedobacter_unclassified;	0.0560538	0.127201	0.573125	0.427854	0.105066	0.0787599	0.278258	0.157342	M03696_61_000000000_C9WMF_1_1101_24861_13395_150	aerobic_chemoheterotrophy;chemoheterotrophy;
Bacteria;Proteobacteria;Alphaproteobacteria;Azospirillales;Azospirillaceae;Skermanella;uncultured_bacterium;uncultured_bacterium_unclassified;uncultured_bacterium_unclassified;uncultured_bacterium_unclassified;uncultured_bacterium_unclassified;uncultured_bacterium_unclassified;uncultured_bacterium_unclassified;	0.0965371	0.184107	0.220964	0.047165	0.410415	0.1611	0.295832	0.336711	M03696_61_000000000_C9WMF_1_1101_18878_21509_159
Bacteria;Acidobacteria;Holophagae;Subgroup_7;uncultured_bacterium;uncultured_bacterium_unclassified;uncultured_bacterium_unclassified;uncultured_bacterium_unclassified;uncultured_bacterium_unclassified;uncultured_bacterium_unclassified;uncultured_bacterium_unclassified;uncultured_bacterium_unclassified;uncultured_bacterium_unclassified;	0.267813	0.237665	0.227869	0.232456	0.190432	0.20406	0.225535	0.173076	M03696_61_000000000_C9WMF_1_1102_17946_9238_159
Bacteria;Actinobacteria;Acidimicrobiia;Microtrichales;Iamiaceae;Iamia;uncultured_bacterium;uncultured_bacterium_unclassified;uncultured_bacterium_unclassified;uncultured_bacterium_unclassified;uncultured_bacterium_unclassified;uncultured_bacterium_unclassified;uncultured_bacterium_unclassified;	0.208645	0.210886	0.200249	0.148233	0.334898	0.20764	0.172813	0.254893	M03696_61_000000000_C9WMF_1_1118_19916_9993_159
Bacteria;Proteobacteria;Gammaproteobacteria;Steroidobacterales;Steroidobacteraceae;Steroidobacter;uncultured_bacterium;uncultured_bacterium_unclassified;uncultured_bacterium_unclassified;uncultured_bacterium_unclassified;uncultured_bacterium_unclassified;uncultured_bacterium_unclassified;uncultured_bacterium_unclassified;	0.155705	0.237665	0.172628	0.235825	0.141183	0.26492	0.216748	0.311536	M03696_61_000000000_C9WMF_1_1116_22070_15913_150
Bacteria;Proteobacteria;Gammaproteobacteria;Betaproteobacteriales;Burkholderiaceae;uncultured;uncultured_unclassified;uncultured_unclassified;uncultured_unclassified;uncultured_unclassified;uncultured_unclassified;uncultured_unclassified;uncultured_unclassified;	0.217987	0.0702952	0.25549	0.245932	0.164166	0.0966599	0.436425	0.210838	M03696_61_000000000_C9WMF_1_2104_27454_20073_163
Bacteria;Actinobacteria;Thermoleophilia;Solirubrobacterales;67-14;uncultured_actinobacterium;uncultured_actinobacterium_unclassified;uncultured_actinobacterium_unclassified;uncultured_actinobacterium_unclassified;uncultured_actinobacterium_unclassified;uncultured_actinobacterium_unclassified;uncultured_actinobacterium_unclassified;uncultured_actinobacterium_unclassified;	0.280269	0.247707	0.151913	0.185291	0.203566	0.2506	0.161097	0.236012	M03696_61_000000000_C9WMF_1_1101_29049_11257_159
Archaea;Thaumarchaeota;Nitrososphaeria;Nitrososphaerales;Nitrososphaeraceae;Nitrososphaeraceae_unclassified;Nitrososphaeraceae_unclassified;Nitrososphaeraceae_unclassified;Nitrososphaeraceae_unclassified;Nitrososphaeraceae_unclassified;Nitrososphaeraceae_unclassified;Nitrososphaeraceae_unclassified;Nitrososphaeraceae_unclassified;	0.208645	0.227623	0.158818	0.114544	0.226549	0.18974	0.254826	0.31783	M03696_61_000000000_C9WMF_1_1108_8374_19358_154	aerobic_ammonia_oxidation;nitrification;
Bacteria;Proteobacteria;Deltaproteobacteria;Myxococcales;Archangiaceae;Cystobacter;Cystobacter_gracilis;Cystobacter_gracilis_unclassified;Cystobacter_gracilis_unclassified;Cystobacter_gracilis_unclassified;Cystobacter_gracilis_unclassified;Cystobacter_gracilis_unclassified;Cystobacter_gracilis_unclassified;	0.286497	0.207538	0.13465	0.0606408	0.246249	0.14678	0.369058	0.217131	M03696_61_000000000_C9WMF_1_1101_14851_22886_159
Bacteria;Actinobacteria;Thermoleophilia;Gaiellales;uncultured;uncultured_Rubrobacterales_bacterium;uncultured_Rubrobacterales_bacterium_unclassified;uncultured_Rubrobacterales_bacterium_unclassified;uncultured_Rubrobacterales_bacterium_unclassified;uncultured_Rubrobacterales_bacterium_unclassified;uncultured_Rubrobacterales_bacterium_unclassified;uncultured_Rubrobacterales_bacterium_unclassified;…	0.230443	0.200844	0.193343	0.235825	0.210132	0.21122	0.187458	0.236012	M03696_61_000000000_C9WMF_1_1106_14200_17891_159
Bacteria;Proteobacteria;Alphaproteobacteria;Caulobacterales;Caulobacteraceae;Brevundimonas;uncultured_alpha_proteobacterium;uncultured_alpha_proteobacterium_unclassified;uncultured_alpha_proteobacterium_unclassified;uncultured_alpha_proteobacterium_unclassified;uncultured_alpha_proteobacterium_unclassified;uncultured_alpha_proteobacterium_unclassified;uncultured_alpha_proteobacterium_unclassified;	0.233558	0.204191	0.448833	0.185291	0.118199	0.13246	0.295832	0.0660835	M03696_61_000000000_C9WMF_1_1101_24599_13673_159
Bacteria;Actinobacteria;Actinobacteria;Corynebacteriales;Mycobacteriaceae;Mycobacterium;Mycobacterium_unclassified;Mycobacterium_unclassified;Mycobacterium_unclassified;Mycobacterium_unclassified;Mycobacterium_unclassified;Mycobacterium_unclassified;Mycobacterium_unclassified;	0.149477	0.234317	0.169176	0.148233	0.269232	0.18258	0.172813	0.320977	M03696_61_000000000_C9WMF_1_1101_18444_20728_159	aerobic_chemoheterotrophy;chemoheterotrophy;
Bacteria;Proteobacteria;Deltaproteobacteria;Myxococcales;BIrii41;metagenome;metagenome_unclassified;metagenome_unclassified;metagenome_unclassified;metagenome_unclassified;metagenome_unclassified;metagenome_unclassified;metagenome_unclassified;	0.43286	0.137243	0.0448833	0.667048	0.167449	0.12172	0.0234322	0.0629366	M03696_61_000000000_C9WMF_1_1105_17035_8434_163
Bacteria;Proteobacteria;Gammaproteobacteria;Betaproteobacteriales;Burkholderiaceae;Noviherbaspirillum;uncultured_bacterium;uncultured_bacterium_unclassified;uncultured_bacterium_unclassified;uncultured_bacterium_unclassified;uncultured_bacterium_unclassified;uncultured_bacterium_unclassified;uncultured_bacterium_unclassified;	0.280269	0.217581	0.16227	0.0336893	0.154316	0.461819	0.281187	0.056643	M03696_61_000000000_C9WMF_1_1101_8086_3327_159
Bacteria;Actinobacteria;Actinobacteria;Micromonosporales;Micromonosporaceae;Micromonospora;Micromonospora_krabiensis;Micromonospora_krabiensis_unclassified;Micromonospora_krabiensis_unclassified;Micromonospora_krabiensis_unclassified;Micromonospora_krabiensis_unclassified;Micromonospora_krabiensis_unclassified;Micromonospora_krabiensis_unclassified;	0.239786	0.0636005	0.276205	0.232456	0.252815	0.31862	0.123019	0.144754	M03696_61_000000000_C9WMF_1_1102_21984_16242_163	aerobic_chemoheterotrophy;chemoheterotrophy;
Bacteria;Acidobacteria;Subgroup_6;Subgroup_6_unclassified;Subgroup_6_unclassified;Subgroup_6_unclassified;Subgroup_6_unclassified;Subgroup_6_unclassified;Subgroup_6_unclassified;Subgroup_6_unclassified;Subgroup_6_unclassified;Subgroup_6_unclassified;Subgroup_6_unclassified;	0.202417	0.214233	0.165723	0.225718	0.223266	0.18974	0.175742	0.223425	M03696_61_000000000_C9WMF_1_2104_25510_15835_159
Bacteria;Proteobacteria;Alphaproteobacteria;Rhizobiales;Xanthobacteraceae;Pseudolabrys;uncultured_bacterium;uncultured_bacterium_unclassified;uncultured_bacterium_unclassified;uncultured_bacterium_unclassified;uncultured_bacterium_unclassified;uncultured_bacterium_unclassified;uncultured_bacterium_unclassified;	0.236672	0.234317	0.172628	0.151602	0.183866	0.26492	0.172813	0.204544	M03696_61_000000000_C9WMF_1_1105_13139_23956_159
Bacteria;Actinobacteria;Thermoleophilia;Gaiellales;uncultured;uncultured_microorganism;uncultured_microorganism_unclassified;uncultured_microorganism_unclassified;uncultured_microorganism_unclassified;uncultured_microorganism_unclassified;uncultured_microorganism_unclassified;uncultured_microorganism_unclassified;uncultured_microorganism_unclassified;	0.205531	0.180759	0.238227	0.154971	0.167449	0.17542	0.1816	0.289508	M03696_61_000000000_C9WMF_1_1103_9354_14253_159
Bacteria;Bacteroidetes;Bacteroidia;Cytophagales;Microscillaceae;uncultured;uncultured_bacterium;uncultured_bacterium_unclassified;uncultured_bacterium_unclassified;uncultured_bacterium_unclassified;uncultured_bacterium_unclassified;uncultured_bacterium_unclassified;uncultured_bacterium_unclassified;	0.165047	0.14059	0.241679	0.148233	0.167449	0.2685	0.213819	0.217131	M03696_61_000000000_C9WMF_1_1109_24417_19899_163
Bacteria;Proteobacteria;Alphaproteobacteria;Sphingomonadales;Sphingomonadaceae;Altererythrobacter;uncultured_bacterium;uncultured_bacterium_unclassified;uncultured_bacterium_unclassified;uncultured_bacterium_unclassified;uncultured_bacterium_unclassified;uncultured_bacterium_unclassified;uncultured_bacterium_unclassified;	0.13702	0.0903796	0.345256	0.144864	0.131333	0.11098	0.369058	0.204544	M03696_61_000000000_C9WMF_1_2103_7703_8250_163	aerobic_chemoheterotrophy;chemoheterotrophy;
Bacteria;Bacteroidetes;Bacteroidia;Chitinophagales;Chitinophagaceae;Flavisolibacter;uncultured_bacterium;uncultured_bacterium_unclassified;uncultured_bacterium_unclassified;uncultured_bacterium_unclassified;uncultured_bacterium_unclassified;uncultured_bacterium_unclassified;uncultured_bacterium_unclassified;	0.264699	0.123854	0.300373	0.097699	0.164166	0.17542	0.248968	0.163635	M03696_61_000000000_C9WMF_1_1101_20553_17816_159
Bacteria;Acidobacteria;Subgroup_6;Subgroup_6_unclassified;Subgroup_6_unclassified;Subgroup_6_unclassified;Subgroup_6_unclassified;Subgroup_6_unclassified;Subgroup_6_unclassified;Subgroup_6_unclassified;Subgroup_6_unclassified;Subgroup_6_unclassified;Subgroup_6_unclassified;	0.193074	0.184107	0.176081	0.144864	0.128049	0.1074	0.219677	0.374473	M03696_61_000000000_C9WMF_1_1107_15444_9266_159
Bacteria;Verrucomicrobia;Verrucomicrobiae;Opitutales;Opitutaceae;Opitutus;metagenome;metagenome_unclassified;metagenome_unclassified;metagenome_unclassified;metagenome_unclassified;metagenome_unclassified;metagenome_unclassified;	0.25847	0.16737	0.169176	0.161709	0.157599	0.18258	0.149381	0.286362	M03696_61_000000000_C9WMF_1_1104_15111_23029_150	fermentation;nitrate_reduction;chemoheterotrophy;
Bacteria;Bacteroidetes;Bacteroidia;Cytophagales;Hymenobacteraceae;Adhaeribacter;metagenome;metagenome_unclassified;metagenome_unclassified;metagenome_unclassified;metagenome_unclassified;metagenome_unclassified;metagenome_unclassified;	0.0903089	0.130548	0.338351	0.114544	0.321765	0.0429599	0.313406	0.157342	M03696_61_000000000_C9WMF_1_1102_6260_7196_159
Bacteria;Actinobacteria;Actinobacteria;Micrococcales;Microbacteriaceae;uncultured;uncultured_bacterium;uncultured_bacterium_unclassified;uncultured_bacterium_unclassified;uncultured_bacterium_unclassified;uncultured_bacterium_unclassified;uncultured_bacterium_unclassified;uncultured_bacterium_unclassified;	0.146363	0.318002	0.151913	0.144864	0.423548	0.27208	0.0497935	0.0409088	M03696_61_000000000_C9WMF_1_1101_25195_5844_150
Bacteria;Actinobacteria;Actinobacteria;Frankiales;uncultured;uncultured_actinobacterium;uncultured_actinobacterium_unclassified;uncultured_actinobacterium_unclassified;uncultured_actinobacterium_unclassified;uncultured_actinobacterium_unclassified;uncultured_actinobacterium_unclassified;uncultured_actinobacterium_unclassified;uncultured_actinobacterium_unclassified;	0.165047	0.274486	0.182986	0.0842233	0.259382	0.25418	0.166955	0.132167	M03696_61_000000000_C9WMF_1_1101_12568_6334_159
Bacteria;Rokubacteria;NC10;Rokubacteriales;uncultured_bacterium;uncultured_bacterium_unclassified;uncultured_bacterium_unclassified;uncultured_bacterium_unclassified;uncultured_bacterium_unclassified;uncultured_bacterium_unclassified;uncultured_bacterium_unclassified;uncultured_bacterium_unclassified;uncultured_bacterium_unclassified;	0.180618	0.247707	0.172628	0.15834	0.164166	0.17542	0.205032	0.191957	M03696_61_000000000_C9WMF_1_1112_2416_14531_154
Bacteria;Acidobacteria;Subgroup_6;uncultured_Geothrix_sp.;uncultured_Geothrix_sp._unclassified;uncultured_Geothrix_sp._unclassified;uncultured_Geothrix_sp._unclassified;uncultured_Geothrix_sp._unclassified;uncultured_Geothrix_sp._unclassified;uncultured_Geothrix_sp._unclassified;uncultured_Geothrix_sp._unclassified;uncultured_Geothrix_sp._unclassified;uncultured_Geothrix_sp._unclassified;	0.252242	0.113811	0.155365	0.293097	0.131333	0.15036	0.248968	0.141607	M03696_61_000000000_C9WMF_1_1104_17258_20542_163
Bacteria;Actinobacteria;Thermoleophilia;Gaiellales;uncultured;uncultured_actinobacterium;uncultured_actinobacterium_unclassified;uncultured_actinobacterium_unclassified;uncultured_actinobacterium_unclassified;uncultured_actinobacterium_unclassified;uncultured_actinobacterium_unclassified;uncultured_actinobacterium_unclassified;uncultured_actinobacterium_unclassified;	0.196188	0.207538	0.207154	0.165078	0.180582	0.15752	0.187458	0.163635	M03696_61_000000000_C9WMF_1_1102_9337_16184_159
Bacteria;Actinobacteria;MB-A2-108;uncultured_Actinomycetales_bacterium;uncultured_Actinomycetales_bacterium_unclassified;uncultured_Actinomycetales_bacterium_unclassified;uncultured_Actinomycetales_bacterium_unclassified;uncultured_Actinomycetales_bacterium_unclassified;uncultured_Actinomycetales_bacterium_unclassified;uncultured_Actinomycetales_bacterium_unclassified;uncultured_Actinomycetales_b…	0.183732	0.200844	0.16227	0.181922	0.160883	0.23628	0.193316	0.151048	M03696_61_000000000_C9WMF_1_1119_20191_13812_159
Bacteria;Bacteroidetes;Bacteroidia;Chitinophagales;Chitinophagaceae;Taibaiella;uncultured_bacterium;uncultured_bacterium_unclassified;uncultured_bacterium_unclassified;uncultured_bacterium_unclassified;uncultured_bacterium_unclassified;uncultured_bacterium_unclassified;uncultured_bacterium_unclassified;	0.0031141	0	0.00690512	1.42169	0.0164166	0.01074	0.0146451	0.00629366	M03696_76_000000000_CTCGJ_1_1106_10699_11206_130
Bacteria;Verrucomicrobia;Verrucomicrobiae;Opitutales;Opitutaceae;Opitutus;uncultured_bacterium;uncultured_bacterium_unclassified;uncultured_bacterium_unclassified;uncultured_bacterium_unclassified;uncultured_bacterium_unclassified;uncultured_bacterium_unclassified;uncultured_bacterium_unclassified;	0.202417	0.120506	0.158818	0.154971	0.154316	0.20406	0.1816	0.245453	M03696_61_000000000_C9WMF_1_1114_5369_6847_150	fermentation;nitrate_reduction;chemoheterotrophy;
Bacteria;Verrucomicrobia;Verrucomicrobiae;Chthoniobacterales;Chthoniobacteraceae;Candidatus_Udaeobacter;uncultured_bacterium;uncultured_bacterium_unclassified;uncultured_bacterium_unclassified;uncultured_bacterium_unclassified;uncultured_bacterium_unclassified;uncultured_bacterium_unclassified;uncultured_bacterium_unclassified;	0.193074	0.157327	0.14846	0.138126	0.213416	0.15752	0.172813	0.239159	M03696_61_000000000_C9WMF_1_1102_25220_11282_155
Bacteria;Verrucomicrobia;Verrucomicrobiae;Chthoniobacterales;Chthoniobacteraceae;Chthoniobacter;metagenome;metagenome_unclassified;metagenome_unclassified;metagenome_unclassified;metagenome_unclassified;metagenome_unclassified;metagenome_unclassified;	0.133906	0.137243	0.224417	0.101068	0.187149	0.11814	0.304619	0.185663	M03696_61_000000000_C9WMF_1_1101_7984_13311_159	aerobic_chemoheterotrophy;chemoheterotrophy;
Bacteria;Proteobacteria;Gammaproteobacteria;CCD24;uncultured_bacterium;uncultured_bacterium_unclassified;uncultured_bacterium_unclassified;uncultured_bacterium_unclassified;uncultured_bacterium_unclassified;uncultured_bacterium_unclassified;uncultured_bacterium_unclassified;uncultured_bacterium_unclassified;uncultured_bacterium_unclassified;	0.158819	0.190801	0.189891	0.192029	0.114916	0.2148	0.155239	0.18881	M03696_61_000000000_C9WMF_1_1104_13442_9357_162
Bacteria;Proteobacteria;Gammaproteobacteria;Oceanospirillales;Pseudohongiellaceae;BIyi10;metagenome;metagenome_unclassified;metagenome_unclassified;metagenome_unclassified;metagenome_unclassified;metagenome_unclassified;metagenome_unclassified;	0.105879	0.0535583	0.334898	0.222349	0.0853663	0.25418	0.187458	0.163635	M03696_61_000000000_C9WMF_1_1102_19450_7769_150	aerobic_chemoheterotrophy;chemoheterotrophy;
Bacteria;Bacteroidetes;Bacteroidia;Chitinophagales;Chitinophagaceae;Ferruginibacter;Ferruginibacter_unclassified;Ferruginibacter_unclassified;Ferruginibacter_unclassified;Ferruginibacter_unclassified;Ferruginibacter_unclassified;Ferruginibacter_unclassified;Ferruginibacter_unclassified;	0.149477	0.133896	0.310731	0.0370582	0.196999	0.11098	0.292903	0.138461	M03696_61_000000000_C9WMF_1_1101_22375_3786_163	aerobic_chemoheterotrophy;chemoheterotrophy;
Archaea;Thaumarchaeota;Nitrososphaeria;Nitrososphaerales;Nitrososphaeraceae;Candidatus_Nitrososphaera;Candidatus_Nitrososphaera_unclassified;Candidatus_Nitrososphaera_unclassified;Candidatus_Nitrososphaera_unclassified;Candidatus_Nitrososphaera_unclassified;Candidatus_Nitrososphaera_unclassified;Candidatus_Nitrososphaera_unclassified;Candidatus_Nitrososphaera_unclassified;	0.102765	0.170717	0.14846	0.0943301	0.196999	0.2327	0.184529	0.2486	M03696_61_000000000_C9WMF_1_1116_17144_17490_163	aerobic_ammonia_oxidation;nitrification;
Bacteria;Proteobacteria;Gammaproteobacteria;Steroidobacterales;Steroidobacteraceae;uncultured;uncultured_gamma_proteobacterium;uncultured_gamma_proteobacterium_unclassified;uncultured_gamma_proteobacterium_unclassified;uncultured_gamma_proteobacterium_unclassified;uncultured_gamma_proteobacterium_unclassified;uncultured_gamma_proteobacterium_unclassified;uncultured_gamma_proteobacterium_unclassif…	0.183732	0.113811	0.158818	0.235825	0.111633	0.0966599	0.266542	0.185663	M03696_61_000000000_C9WMF_1_1103_13383_14406_155
Bacteria;Actinobacteria;Rubrobacteria;Rubrobacterales;Rubrobacteriaceae;Rubrobacter;metagenome;metagenome_unclassified;metagenome_unclassified;metagenome_unclassified;metagenome_unclassified;metagenome_unclassified;metagenome_unclassified;	0.158819	0.127201	0.13465	0.12465	0.180582	0.1432	0.205032	0.283215	M03696_61_000000000_C9WMF_1_1116_5992_21154_163	aerobic_chemoheterotrophy;nitrate_reduction;chemoheterotrophy;
Bacteria;Acidobacteria;Subgroup_6;Subgroup_6_unclassified;Subgroup_6_unclassified;Subgroup_6_unclassified;Subgroup_6_unclassified;Subgroup_6_unclassified;Subgroup_6_unclassified;Subgroup_6_unclassified;Subgroup_6_unclassified;Subgroup_6_unclassified;Subgroup_6_unclassified;	0.161933	0.113811	0.138102	0.185291	0.183866	0.17184	0.205032	0.201397	M03696_61_000000000_C9WMF_1_2116_23955_6578_155
Bacteria;Chloroflexi;Chloroflexia;Chloroflexales;Roseiflexaceae;uncultured;uncultured_bacterium;uncultured_bacterium_unclassified;uncultured_bacterium_unclassified;uncultured_bacterium_unclassified;uncultured_bacterium_unclassified;uncultured_bacterium_unclassified;uncultured_bacterium_unclassified;	0.177504	0.271139	0.13465	0.0943301	0.242965	0.179	0.114232	0.144754	M03696_61_000000000_C9WMF_1_1105_15912_6566_150
Bacteria;Actinobacteria;Actinobacteria;Pseudonocardiales;Pseudonocardiaceae;Pseudonocardia;uncultured_bacterium;uncultured_bacterium_unclassified;uncultured_bacterium_unclassified;uncultured_bacterium_unclassified;uncultured_bacterium_unclassified;uncultured_bacterium_unclassified;uncultured_bacterium_unclassified;	0.155705	0.113811	0.117387	0.0707476	0.246249	0.18616	0.190387	0.254893	M03696_61_000000000_C9WMF_1_1104_2453_13479_155	aerobic_chemoheterotrophy;chemoheterotrophy;
Bacteria;Actinobacteria;Thermoleophilia;Solirubrobacterales;67-14;metagenome;metagenome_unclassified;metagenome_unclassified;metagenome_unclassified;metagenome_unclassified;metagenome_unclassified;metagenome_unclassified;metagenome_unclassified;	0.093423	0.227623	0.0690512	0.154971	0.416981	0.179	0.0820128	0.132167	M03696_61_000000000_C9WMF_1_2103_4936_16752_163
Bacteria;Bacteroidetes;Bacteroidia;Sphingobacteriales;Sphingobacteriaceae;Mucilaginibacter;metagenome;metagenome_unclassified;metagenome_unclassified;metagenome_unclassified;metagenome_unclassified;metagenome_unclassified;metagenome_unclassified;	0.031141	0.016737	0.207154	0.997204	0.0164166	0.01432	0.0732257	0.0157342	M03696_61_000000000_C9WMF_1_1103_10127_9993_150
Bacteria;Planctomycetes;Planctomycetacia;Pirellulales;Pirellulaceae;Pir4_lineage;Planctomycetaceae_bacterium_LX124;Planctomycetaceae_bacterium_LX124_unclassified;Planctomycetaceae_bacterium_LX124_unclassified;Planctomycetaceae_bacterium_LX124_unclassified;Planctomycetaceae_bacterium_LX124_unclassified;Planctomycetaceae_bacterium_LX124_unclassified;Planctomycetaceae_bacterium_LX124_unclassified;	0.143249	0.14059	0.169176	0.0909612	0.128049	0.22912	0.24018	0.191957	M03696_61_000000000_C9WMF_1_1111_14392_14368_159
Bacteria;Proteobacteria;Deltaproteobacteria;Myxococcales;bacteriap25;uncultured_Myxococcales_bacterium;uncultured_Myxococcales_bacterium_unclassified;uncultured_Myxococcales_bacterium_unclassified;uncultured_Myxococcales_bacterium_unclassified;uncultured_Myxococcales_bacterium_unclassified;uncultured_Myxococcales_bacterium_unclassified;uncultured_Myxococcales_bacterium_unclassified;uncultured_Myx…	0.171276	0.137243	0.227869	0.154971	0.131333	0.10024	0.15231	0.25804	M03696_61_000000000_C9WMF_1_1101_24741_18335_159
Bacteria;Bacteroidetes;Bacteroidia;Chitinophagales;Chitinophagaceae;Chitinophagaceae_unclassified;Chitinophagaceae_unclassified;Chitinophagaceae_unclassified;Chitinophagaceae_unclassified;Chitinophagaceae_unclassified;Chitinophagaceae_unclassified;Chitinophagaceae_unclassified;Chitinophagaceae_unclassified;	0.118336	0.0602531	0.200249	0.0875922	0.390715	0.0501199	0.289974	0.106992	M03696_61_000000000_C9WMF_1_1102_23990_19660_163
Bacteria;Proteobacteria;Alphaproteobacteria;Caulobacterales;Caulobacteraceae;Phenylobacterium;uncultured_bacterium;uncultured_bacterium_unclassified;uncultured_bacterium_unclassified;uncultured_bacterium_unclassified;uncultured_bacterium_unclassified;uncultured_bacterium_unclassified;uncultured_bacterium_unclassified;	0.158819	0.0702952	0.279658	0.175184	0.121483	0.0930799	0.254826	0.147901	M03696_61_000000000_C9WMF_1_1111_17778_4387_163
Bacteria;Actinobacteria;Actinobacteria;Streptosporangiales;Streptosporangiaceae;Nonomuraea;uncultured_bacterium;uncultured_bacterium_unclassified;uncultured_bacterium_unclassified;uncultured_bacterium_unclassified;uncultured_bacterium_unclassified;uncultured_bacterium_unclassified;uncultured_bacterium_unclassified;	0.140135	0.147285	0.334898	0.205505	0.118199	0.16468	0.0497935	0.173076	M03696_61_000000000_C9WMF_1_1108_9623_12584_159	aerobic_chemoheterotrophy;chemoheterotrophy;
Bacteria;Bacteroidetes;Bacteroidia;Chitinophagales;Chitinophagaceae;uncultured;uncultured_Bacteroidetes_bacterium;uncultured_Bacteroidetes_bacterium_unclassified;uncultured_Bacteroidetes_bacterium_unclassified;uncultured_Bacteroidetes_bacterium_unclassified;uncultured_Bacteroidetes_bacterium_unclassified;uncultured_Bacteroidetes_bacterium_unclassified;uncultured_Bacteroidetes_bacterium_unclassifi…	0.152591	0.143938	0.217511	0.121282	0.216699	0.11456	0.158168	0.144754	M03696_61_000000000_C9WMF_1_1102_6135_6259_159
Bacteria;Acidobacteria;Subgroup_6;Subgroup_6_unclassified;Subgroup_6_unclassified;Subgroup_6_unclassified;Subgroup_6_unclassified;Subgroup_6_unclassified;Subgroup_6_unclassified;Subgroup_6_unclassified;Subgroup_6_unclassified;Subgroup_6_unclassified;Subgroup_6_unclassified;	0.133906	0.150633	0.100124	0.175184	0.118199	0.17542	0.216748	0.166782	M03696_76_000000000_CTCGJ_1_1104_21682_20590_130
Bacteria;Proteobacteria;Gammaproteobacteria;Xanthomonadales;Xanthomonadaceae;Pseudoxanthomonas;uncultured_bacterium;uncultured_bacterium_unclassified;uncultured_bacterium_unclassified;uncultured_bacterium_unclassified;uncultured_bacterium_unclassified;uncultured_bacterium_unclassified;uncultured_bacterium_unclassified;	0.0996512	0.0234317	0.0690512	0.88266	0.0590997	0.0465399	0.0497935	0.0346151	M03696_61_000000000_C9WMF_1_1106_6024_16361_150
Bacteria;Proteobacteria;Alphaproteobacteria;Reyranellales;Reyranellaceae;Reyranella;Reyranella_unclassified;Reyranella_unclassified;Reyranella_unclassified;Reyranella_unclassified;Reyranella_unclassified;Reyranella_unclassified;Reyranella_unclassified;	0.127678	0.143938	0.0897666	0.215612	0.124766	0.22912	0.146451	0.138461	M03696_61_000000000_C9WMF_1_1112_10258_5878_163
Bacteria;Actinobacteria;Thermoleophilia;Gaiellales;uncultured;uncultured_unclassified;uncultured_unclassified;uncultured_unclassified;uncultured_unclassified;uncultured_unclassified;uncultured_unclassified;uncultured_unclassified;uncultured_unclassified;	0.193074	0.14059	0.231322	0.138126	0.157599	0.0787599	0.12009	0.12902	M03696_61_000000000_C9WMF_1_1105_12958_12073_159
Bacteria;Proteobacteria;Alphaproteobacteria;Sphingomonadales;Sphingomonadaceae;Sphingomonas;Sphingomonas_unclassified;Sphingomonas_unclassified;Sphingomonas_unclassified;Sphingomonas_unclassified;Sphingomonas_unclassified;Sphingomonas_unclassified;Sphingomonas_unclassified;	0.0685102	0.729732	0.207154	0.0404272	0.0393998	0.0680199	0.0439354	0.00629366	M03696_61_000000000_C9WMF_1_1101_18883_1476_159	aerobic_chemoheterotrophy;chemoheterotrophy;
Bacteria;Chloroflexi;Anaerolineae;SBR1031;A4b;metagenome;metagenome_unclassified;metagenome_unclassified;metagenome_unclassified;metagenome_unclassified;metagenome_unclassified;metagenome_unclassified;metagenome_unclassified;	0.233558	0.103769	0.0966717	0.050534	0.174016	0.28998	0.0644387	0.166782	M03696_61_000000000_C9WMF_1_1106_16446_13911_150
Bacteria;Firmicutes;Bacilli;Bacillales;Bacillaceae;Bacillus;Bacillus_simplex;Bacillus_simplex_unclassified;Bacillus_simplex_unclassified;Bacillus_simplex_unclassified;Bacillus_simplex_unclassified;Bacillus_simplex_unclassified;Bacillus_simplex_unclassified;	0.0840807	0.093727	0.0759564	0.0336893	0.259382	0.33294	0.161097	0.138461	M03696_61_000000000_C9WMF_1_1101_27790_9012_159	nitrate_reduction;
Bacteria;Actinobacteria;Thermoleophilia;Gaiellales;uncultured;uncultured_bacterium;uncultured_bacterium_unclassified;uncultured_bacterium_unclassified;uncultured_bacterium_unclassified;uncultured_bacterium_unclassified;uncultured_bacterium_unclassified;uncultured_bacterium_unclassified;uncultured_bacterium_unclassified;	0.155705	0.164022	0.172628	0.0673786	0.160883	0.0823399	0.193316	0.151048	M03696_61_000000000_C9WMF_1_1104_6919_18995_159
Bacteria;Planctomycetes;Phycisphaerae;Tepidisphaerales;WD2101_soil_group;WD2101_soil_group_unclassified;WD2101_soil_group_unclassified;WD2101_soil_group_unclassified;WD2101_soil_group_unclassified;WD2101_soil_group_unclassified;WD2101_soil_group_unclassified;WD2101_soil_group_unclassified;WD2101_soil_group_unclassified;	0.168161	0.0602531	0.107029	0.151602	0.118199	0.13246	0.158168	0.242306	M03696_68_000000000_CJJBV_1_1109_12435_11680_298
Bacteria;Proteobacteria;Alphaproteobacteria;Rhizobiales;Rhizobiaceae;Rhizobiaceae_unclassified;Rhizobiaceae_unclassified;Rhizobiaceae_unclassified;Rhizobiaceae_unclassified;Rhizobiaceae_unclassified;Rhizobiaceae_unclassified;Rhizobiaceae_unclassified;Rhizobiaceae_unclassified;	0.0031141	0	0.234774	0.525553	0.0755163	0.1074	0.146451	0.0723771	M03696_61_000000000_C9WMF_1_1101_17098_9719_159
Bacteria;Acidobacteria;Subgroup_6;Subgroup_6_unclassified;Subgroup_6_unclassified;Subgroup_6_unclassified;Subgroup_6_unclassified;Subgroup_6_unclassified;Subgroup_6_unclassified;Subgroup_6_unclassified;Subgroup_6_unclassified;Subgroup_6_unclassified;Subgroup_6_unclassified;	0.165047	0.261097	0.151913	0.101068	0.0853663	0.1432	0.128877	0.113286	M03696_61_000000000_C9WMF_1_1101_25692_8434_135
Bacteria;Proteobacteria;Alphaproteobacteria;Rhodobacterales;Rhodobacteraceae;Rhodobacter;Rhodobacter_unclassified;Rhodobacter_unclassified;Rhodobacter_unclassified;Rhodobacter_unclassified;Rhodobacter_unclassified;Rhodobacter_unclassified;Rhodobacter_unclassified;	0.535625	0.38495	0.0103577	0	0.0886496	0.1074	0.00585806	0.00314683	M03696_61_000000000_C9WMF_1_1104_22205_22294_150	photoheterotrophy;phototrophy;
Bacteria;Proteobacteria;Gammaproteobacteria;PLTA13;uncultured_gamma_proteobacterium;uncultured_gamma_proteobacterium_unclassified;uncultured_gamma_proteobacterium_unclassified;uncultured_gamma_proteobacterium_unclassified;uncultured_gamma_proteobacterium_unclassified;uncultured_gamma_proteobacterium_unclassified;uncultured_gamma_proteobacterium_unclassified;uncultured_gamma_proteobacterium_unclas…	0.146363	0.180759	0.16227	0.0842233	0.0755163	0.10382	0.199174	0.179369	M03696_61_000000000_C9WMF_1_1105_22987_17895_159
Bacteria;Proteobacteria;Alphaproteobacteria;Sphingomonadales;Sphingomonadaceae;Qipengyuania;uncultured_bacterium;uncultured_bacterium_unclassified;uncultured_bacterium_unclassified;uncultured_bacterium_unclassified;uncultured_bacterium_unclassified;uncultured_bacterium_unclassified;uncultured_bacterium_unclassified;	0.18996	0.0903796	0.2693	0.0370582	0.131333	0.11814	0.213819	0.0629366	M03696_61_000000000_C9WMF_1_1105_7969_17967_159	aerobic_chemoheterotrophy;chemoheterotrophy;
Bacteria;Proteobacteria;Gammaproteobacteria;Betaproteobacteriales;Nitrosomonadaceae;Ellin6067;uncultured_bacterium;uncultured_bacterium_unclassified;uncultured_bacterium_unclassified;uncultured_bacterium_unclassified;uncultured_bacterium_unclassified;uncultured_bacterium_unclassified;uncultured_bacterium_unclassified;	0.12145	0.147285	0.158818	0.144864	0.0787996	0.13962	0.12009	0.201397	M03696_76_000000000_CTCGJ_1_1102_10910_11726_130
Bacteria;Gemmatimonadetes;Gemmatimonadetes;Gemmatimonadales;Gemmatimonadaceae;Gemmatimonas;Gemmatimonadaceae_bacterium_LWQ133;Gemmatimonadaceae_bacterium_LWQ133_unclassified;Gemmatimonadaceae_bacterium_LWQ133_unclassified;Gemmatimonadaceae_bacterium_LWQ133_unclassified;Gemmatimonadaceae_bacterium_LWQ133_unclassified;Gemmatimonadaceae_bacterium_LWQ133_unclassified;Gemmatimonadaceae_bacterium_LWQ13…	0.133906	0.0903796	0.179533	0.175184	0.114916	0.0751799	0.1816	0.147901	M03696_61_000000000_C9WMF_1_1106_21588_7671_159
Bacteria;Acidobacteria;Subgroup_6;Unknown_Order;Unknown_Family;Vicinamibacter;uncultured_bacterium;uncultured_bacterium_unclassified;uncultured_bacterium_unclassified;uncultured_bacterium_unclassified;uncultured_bacterium_unclassified;uncultured_bacterium_unclassified;uncultured_bacterium_unclassified;	0.165047	0.120506	0.186438	0.0909612	0.160883	0.11814	0.099587	0.166782	M03696_61_000000000_C9WMF_1_1111_28250_15921_150
Bacteria;Proteobacteria;Alphaproteobacteria;Rhizobiales;Beijerinckiaceae;Microvirga;Microvirga_aerilata;Microvirga_aerilata_unclassified;Microvirga_aerilata_unclassified;Microvirga_aerilata_unclassified;Microvirga_aerilata_unclassified;Microvirga_aerilata_unclassified;Microvirga_aerilata_unclassified;	0.105879	0.143938	0.179533	0.0404272	0.226549	0.10024	0.096658	0.204544	M03696_61_000000000_C9WMF_1_1102_12745_10649_159
Bacteria;Proteobacteria;Alphaproteobacteria;Sphingomonadales;Sphingomonadaceae;Sphingomonas;uncultured_Sphingomonas_sp.;uncultured_Sphingomonas_sp._unclassified;uncultured_Sphingomonas_sp._unclassified;uncultured_Sphingomonas_sp._unclassified;uncultured_Sphingomonas_sp._unclassified;uncultured_Sphingomonas_sp._unclassified;uncultured_Sphingomonas_sp._unclassified;	0.155705	0.0602531	0.182986	0.0875922	0.160883	0.11814	0.1816	0.141607	M03696_61_000000000_C9WMF_1_1101_14302_2356_159	aerobic_chemoheterotrophy;chemoheterotrophy;
Bacteria;Chloroflexi;KD4-96;uncultured_bacterium;uncultured_bacterium_unclassified;uncultured_bacterium_unclassified;uncultured_bacterium_unclassified;uncultured_bacterium_unclassified;uncultured_bacterium_unclassified;uncultured_bacterium_unclassified;uncultured_bacterium_unclassified;uncultured_bacterium_unclassified;uncultured_bacterium_unclassified;	0.133906	0.117159	0.107029	0.0842233	0.170733	0.18258	0.111303	0.163635	M03696_68_000000000_CJJBV_1_1116_11016_8426_297
Bacteria;Acidobacteria;Acidobacteriia;Solibacterales;Solibacteraceae_(Subgroup_3);Bryobacter;Bryobacter_unclassified;Bryobacter_unclassified;Bryobacter_unclassified;Bryobacter_unclassified;Bryobacter_unclassified;Bryobacter_unclassified;Bryobacter_unclassified;	0.143249	0.0870322	0.113935	0.0842233	0.124766	0.12888	0.225535	0.138461	M03696_61_000000000_C9WMF_1_1102_16367_18519_150	aerobic_chemoheterotrophy;chemoheterotrophy;
Bacteria;Proteobacteria;Gammaproteobacteria;Steroidobacterales;Steroidobacteraceae;Steroidobacter;metagenome;metagenome_unclassified;metagenome_unclassified;metagenome_unclassified;metagenome_unclassified;metagenome_unclassified;metagenome_unclassified;	0.102765	0.0636005	0.238227	0.215612	0.0886496	0.13604	0.0761548	0.141607	M03696_61_000000000_C9WMF_1_1101_12859_6279_163
Bacteria;Verrucomicrobia;Verrucomicrobiae;Chthoniobacterales;Chthoniobacteraceae;Chthoniobacter;uncultured_Verrucomicrobia_bacterium;uncultured_Verrucomicrobia_bacterium_unclassified;uncultured_Verrucomicrobia_bacterium_unclassified;uncultured_Verrucomicrobia_bacterium_unclassified;uncultured_Verrucomicrobia_bacterium_unclassified;uncultured_Verrucomicrobia_bacterium_unclassified;uncultured_Verru…	0.0467115	0.0970744	0.165723	0.050534	0.0558164	0.0644399	0.371987	0.160488	M03696_61_000000000_C9WMF_1_2106_12358_3327_163	aerobic_chemoheterotrophy;chemoheterotrophy;
Bacteria;Bacteroidetes;Bacteroidia;Chitinophagales;Chitinophagaceae;Flavitalea;uncultured_bacterium;uncultured_bacterium_unclassified;uncultured_bacterium_unclassified;uncultured_bacterium_unclassified;uncultured_bacterium_unclassified;uncultured_bacterium_unclassified;uncultured_bacterium_unclassified;	0.0747384	0.100422	0.182986	0.144864	0.114916	0.11456	0.187458	0.11958	M03696_61_000000000_C9WMF_1_1106_11543_23405_163
Bacteria;Planctomycetes;Phycisphaerae;Tepidisphaerales;WD2101_soil_group;uncultured_Planctomycetia_bacterium;uncultured_Planctomycetia_bacterium_unclassified;uncultured_Planctomycetia_bacterium_unclassified;uncultured_Planctomycetia_bacterium_unclassified;uncultured_Planctomycetia_bacterium_unclassified;uncultured_Planctomycetia_bacterium_unclassified;uncultured_Planctomycetia_bacterium_unclassif…	0.112108	0.0736426	0.14846	0.0707476	0.062383	0.0393799	0.254826	0.245453	M03696_61_000000000_C9WMF_1_1109_7626_11724_159
Bacteria;Planctomycetes;Phycisphaerae;Tepidisphaerales;WD2101_soil_group;uncultured_bacterium;uncultured_bacterium_unclassified;uncultured_bacterium_unclassified;uncultured_bacterium_unclassified;uncultured_bacterium_unclassified;uncultured_bacterium_unclassified;uncultured_bacterium_unclassified;uncultured_bacterium_unclassified;	0.130792	0.0736426	0.176081	0.134757	0.072233	0.0536999	0.205032	0.154195	M03696_61_000000000_C9WMF_1_1101_25857_10834_163
Bacteria;Proteobacteria;Alphaproteobacteria;Caulobacterales;Caulobacteraceae;Caulobacter;Caulobacter_unclassified;Caulobacter_unclassified;Caulobacter_unclassified;Caulobacter_unclassified;Caulobacter_unclassified;Caulobacter_unclassified;Caulobacter_unclassified;	0.0809666	0.0368213	0.127745	0.414379	0.128049	0.1253	0.0790838	0.0346151	M03696_61_000000000_C9WMF_1_1104_12679_3124_159	aerobic_chemoheterotrophy;chemoheterotrophy;
Bacteria;Acidobacteria;Subgroup_6;metagenome;metagenome_unclassified;metagenome_unclassified;metagenome_unclassified;metagenome_unclassified;metagenome_unclassified;metagenome_unclassified;metagenome_unclassified;metagenome_unclassified;metagenome_unclassified;	0.130792	0.157327	0.086314	0.141495	0.118199	0.1432	0.099587	0.132167	M03696_61_000000000_C9WMF_1_1107_5180_13155_163
Bacteria;Gemmatimonadetes;Gemmatimonadetes;Gemmatimonadales;Gemmatimonadaceae;uncultured;uncultured_unclassified;uncultured_unclassified;uncultured_unclassified;uncultured_unclassified;uncultured_unclassified;uncultured_unclassified;uncultured_unclassified;	0.143249	0.0970744	0.165723	0.154971	0.105066	0.0680199	0.134735	0.132167	M03696_61_000000000_C9WMF_1_1108_7937_5517_159
Bacteria;Cyanobacteria;Oxyphotobacteria;Chloroplast;Citrus_maxima;Citrus_maxima_unclassified;Citrus_maxima_unclassified;Citrus_maxima_unclassified;Citrus_maxima_unclassified;Citrus_maxima_unclassified;Citrus_maxima_unclassified;Citrus_maxima_unclassified;Citrus_maxima_unclassified;	0.143249	0.07699	0.0690512	0.0269515	0.371015	0.0393799	0.0234322	0.2486	M03696_61_000000000_C9WMF_1_1102_20694_11966_159	chloroplasts;
Bacteria;Proteobacteria;Alphaproteobacteria;Azospirillales;Azospirillaceae;Skermanella;Skermanella_unclassified;Skermanella_unclassified;Skermanella_unclassified;Skermanella_unclassified;Skermanella_unclassified;Skermanella_unclassified;Skermanella_unclassified;	0.133906	0.0401687	0.179533	0.0707476	0.111633	0.18616	0.105445	0.169929	M03696_61_000000000_C9WMF_1_1101_20450_12916_163
Bacteria;Bacteroidetes;Bacteroidia;Chitinophagales;Chitinophagaceae;Terrimonas;uncultured_bacterium;uncultured_bacterium_unclassified;uncultured_bacterium_unclassified;uncultured_bacterium_unclassified;uncultured_bacterium_unclassified;uncultured_bacterium_unclassified;uncultured_bacterium_unclassified;	0.171276	0.100422	0.117387	0.0909612	0.134616	0.20764	0.0732257	0.0881113	M03696_61_000000000_C9WMF_1_1101_4591_5349_150
Bacteria;Actinobacteria;Thermoleophilia;Solirubrobacterales;67-14;metagenome;metagenome_unclassified;metagenome_unclassified;metagenome_unclassified;metagenome_unclassified;metagenome_unclassified;metagenome_unclassified;metagenome_unclassified;	0.17439	0.103769	0.12084	0.0572718	0.174016	0.16826	0.0761548	0.100699	M03696_61_000000000_C9WMF_1_1106_15392_14417_163
Bacteria;Proteobacteria;Gammaproteobacteria;Oceanospirillales;Pseudohongiellaceae;BIyi10;uncultured_bacterium;uncultured_bacterium_unclassified;uncultured_bacterium_unclassified;uncultured_bacterium_unclassified;uncultured_bacterium_unclassified;uncultured_bacterium_unclassified;uncultured_bacterium_unclassified;	0.118336	0.0334739	0.220964	0.0336893	0.00656663	0.375899	0.140593	0.0629366	M03696_61_000000000_C9WMF_1_1106_14980_8219_163	aerobic_chemoheterotrophy;chemoheterotrophy;
Bacteria;Actinobacteria;Actinobacteria;Streptomycetales;Streptomycetaceae;Streptomyces;Streptomyces_unclassified;Streptomyces_unclassified;Streptomyces_unclassified;Streptomyces_unclassified;Streptomyces_unclassified;Streptomyces_unclassified;Streptomyces_unclassified;	0.0747384	0.0669478	0.0379782	0.400903	0.174016	0.10024	0.0556516	0.0660835	M03696_61_000000000_C9WMF_1_1101_4702_5060_159	aerobic_chemoheterotrophy;chemoheterotrophy;
Bacteria;Proteobacteria;Alphaproteobacteria;Rhizobiales;Rhizobiales_Incertae_Sedis;Nordella;uncultured_bacterium;uncultured_bacterium_unclassified;uncultured_bacterium_unclassified;uncultured_bacterium_unclassified;uncultured_bacterium_unclassified;uncultured_bacterium_unclassified;uncultured_bacterium_unclassified;	0.13702	0.194149	0.100124	0.0741165	0.0919329	0.0966599	0.123019	0.141607	M03696_61_000000000_C9WMF_1_1109_10603_21747_150
Bacteria;Bacteroidetes;Bacteroidia;Sphingobacteriales;env.OPS_17;uncultured_Bacteroidetes_bacterium;uncultured_Bacteroidetes_bacterium_unclassified;uncultured_Bacteroidetes_bacterium_unclassified;uncultured_Bacteroidetes_bacterium_unclassified;uncultured_Bacteroidetes_bacterium_unclassified;uncultured_Bacteroidetes_bacterium_unclassified;uncultured_Bacteroidetes_bacterium_unclassified;uncultured_…	0.0467115	0.0535583	0.286563	0.0303204	0.0558164	0.0680199	0.275329	0.12902	M03696_61_000000000_C9WMF_1_1101_7519_20139_159
Bacteria;Proteobacteria;Alphaproteobacteria;Rhizobiales;Devosiaceae;Devosia;uncultured_bacterium;uncultured_bacterium_unclassified;uncultured_bacterium_unclassified;uncultured_bacterium_unclassified;uncultured_bacterium_unclassified;uncultured_bacterium_unclassified;uncultured_bacterium_unclassified;	0.376806	0.311307	0.0621461	0.00336893	0.0295499	0.0966599	0.0527225	0.018881	M03696_61_000000000_C9WMF_1_2114_27749_14165_163
Bacteria;Actinobacteria;Actinobacteria;Corynebacteriales;Nocardiaceae;Rhodococcus;Rhodococcus_erythropolis;Rhodococcus_erythropolis_unclassified;Rhodococcus_erythropolis_unclassified;Rhodococcus_erythropolis_unclassified;Rhodococcus_erythropolis_unclassified;Rhodococcus_erythropolis_unclassified;Rhodococcus_erythropolis_unclassified;	0.0124564	0.0100422	0.0138102	0.892767	0.0131333	0.01074	0.00585806	0.0220278	M03696_61_000000000_C9WMF_1_1107_23931_6175_159	ligninolysis;aromatic_hydrocarbon_degradation;aromatic_compound_degradation;aliphatic_non_methane_hydrocarbon_degradation;hydrocarbon_degradation;ureolysis;chemoheterotrophy;
Bacteria;Proteobacteria;Alphaproteobacteria;Rhizobiales;Xanthobacteraceae;Rhodoplanes;metagenome;metagenome_unclassified;metagenome_unclassified;metagenome_unclassified;metagenome_unclassified;metagenome_unclassified;metagenome_unclassified;	0.112108	0.127201	0.138102	0.0808544	0.151033	0.15394	0.0907999	0.0975518	M03696_61_000000000_C9WMF_1_1108_21703_18786_139
Bacteria;Proteobacteria;Deltaproteobacteria;Myxococcales;Haliangiaceae;Haliangium;metagenome;metagenome_unclassified;metagenome_unclassified;metagenome_unclassified;metagenome_unclassified;metagenome_unclassified;metagenome_unclassified;	0.133906	0.127201	0.0966717	0.138126	0.0525331	0.0715999	0.123019	0.182516	M03696_61_000000000_C9WMF_1_1106_12280_24562_155	predatory_or_exoparasitic;
Bacteria;Planctomycetes;Phycisphaerae;Tepidisphaerales;WD2101_soil_group;uncultured_bacterium;uncultured_bacterium_unclassified;uncultured_bacterium_unclassified;uncultured_bacterium_unclassified;uncultured_bacterium_unclassified;uncultured_bacterium_unclassified;uncultured_bacterium_unclassified;uncultured_bacterium_unclassified;	0.0840807	0.0535583	0.124292	0.0842233	0.105066	0.0751799	0.251897	0.125873	M03696_61_000000000_C9WMF_1_1104_8466_14983_159
Bacteria;Acidobacteria;Subgroup_6;Subgroup_6_unclassified;Subgroup_6_unclassified;Subgroup_6_unclassified;Subgroup_6_unclassified;Subgroup_6_unclassified;Subgroup_6_unclassified;Subgroup_6_unclassified;Subgroup_6_unclassified;Subgroup_6_unclassified;Subgroup_6_unclassified;	0.0529397	0.0870322	0.0828615	0.144864	0.0787996	0.0644399	0.15231	0.2486	M03696_61_000000000_C9WMF_1_1110_17662_21110_143
Bacteria;Bacteroidetes;Bacteroidia;Cytophagales;Hymenobacteraceae;Adhaeribacter;uncultured_bacterium;uncultured_bacterium_unclassified;uncultured_bacterium_unclassified;uncultured_bacterium_unclassified;uncultured_bacterium_unclassified;uncultured_bacterium_unclassified;uncultured_bacterium_unclassified;	0.0280269	0.120506	0.151913	0.0134757	0.0164166	0.20406	0.275329	0.100699	M03696_61_000000000_C9WMF_1_1102_13626_9651_159
Bacteria;Acidobacteria;Thermoanaerobaculia;Thermoanaerobaculales;Thermoanaerobaculaceae;Subgroup_10;uncultured_bacterium;uncultured_bacterium_unclassified;uncultured_bacterium_unclassified;uncultured_bacterium_unclassified;uncultured_bacterium_unclassified;uncultured_bacterium_unclassified;uncultured_bacterium_unclassified;	0.143249	0.0903796	0.0517884	0.0303204	0.174016	0.14678	0.111303	0.163635	M03696_61_000000000_C9WMF_1_1105_13598_23634_163
Bacteria;Proteobacteria;Alphaproteobacteria;Rhizobiales;Methyloligellaceae;uncultured;uncultured_bacterium;uncultured_bacterium_unclassified;uncultured_bacterium_unclassified;uncultured_bacterium_unclassified;uncultured_bacterium_unclassified;uncultured_bacterium_unclassified;uncultured_bacterium_unclassified;	0.13702	0.0970744	0.0794089	0.0640097	0.128049	0.11456	0.12009	0.163635	M03696_61_000000000_C9WMF_1_2103_17679_8679_143
Bacteria;Proteobacteria;Gammaproteobacteria;Xanthomonadales;Xanthomonadaceae;Stenotrophomonas;Stenotrophomonas_rhizophila;Stenotrophomonas_rhizophila_unclassified;Stenotrophomonas_rhizophila_unclassified;Stenotrophomonas_rhizophila_unclassified;Stenotrophomonas_rhizophila_unclassified;Stenotrophomonas_rhizophila_unclassified;Stenotrophomonas_rhizophila_unclassified;	0.0062282	0.0435161	0.00345256	0.673786	0.134616	0.0644399	0	0.00629366	M03696_76_000000000_CTCGJ_1_1102_7683_12641_138	aerobic_chemoheterotrophy;human_pathogens_all;animal_parasites_or_symbionts;nitrate_respiration;nitrate_reduction;nitrogen_respiration;chemoheterotrophy;
Bacteria;Bacteroidetes;Bacteroidia;Cytophagales;Microscillaceae;Chryseolinea;uncultured_bacterium;uncultured_bacterium_unclassified;uncultured_bacterium_unclassified;uncultured_bacterium_unclassified;uncultured_bacterium_unclassified;uncultured_bacterium_unclassified;uncultured_bacterium_unclassified;	0.115222	0.117159	0.0483359	0.0808544	0.203566	0.1611	0.0732257	0.106992	M03696_61_000000000_C9WMF_1_1105_12924_11889_150
Bacteria;Firmicutes;Bacilli;Bacillales;Bacillaceae;Bacillus;Bacillus_unclassified;Bacillus_unclassified;Bacillus_unclassified;Bacillus_unclassified;Bacillus_unclassified;Bacillus_unclassified;Bacillus_unclassified;	0.0186846	0.0468635	0.0103577	0.0202136	0.331615	0.408119	0.0556516	0.037762	M03696_61_000000000_C9WMF_1_1101_17570_2399_159
Bacteria;Bacteroidetes;Bacteroidia;Cytophagales;Spirosomaceae;Dyadobacter;uncultured_bacterium;uncultured_bacterium_unclassified;uncultured_bacterium_unclassified;uncultured_bacterium_unclassified;uncultured_bacterium_unclassified;uncultured_bacterium_unclassified;uncultured_bacterium_unclassified;	0.451545	0.137243	0.0310731	0.117913	0.0558164	0.0644399	0.0292903	0	M03696_61_000000000_C9WMF_1_1114_3696_6569_159
Bacteria;Proteobacteria;Alphaproteobacteria;Rhizobiales;Rhizobiaceae;Mesorhizobium;uncultured_bacterium;uncultured_bacterium_unclassified;uncultured_bacterium_unclassified;uncultured_bacterium_unclassified;uncultured_bacterium_unclassified;uncultured_bacterium_unclassified;uncultured_bacterium_unclassified;	0.0186846	0.137243	0.131197	0.171816	0.105066	0.13604	0.0849419	0.116433	M03696_61_000000000_C9WMF_1_1105_25931_5706_150
Bacteria;Actinobacteria;Actinobacteria;Micromonosporales;Micromonosporaceae;Dactylosporangium;uncultured_bacterium;uncultured_bacterium_unclassified;uncultured_bacterium_unclassified;uncultured_bacterium_unclassified;uncultured_bacterium_unclassified;uncultured_bacterium_unclassified;uncultured_bacterium_unclassified;	0.130792	0.0669478	0.107029	0.117913	0.160883	0.13962	0.0761548	0.0881113	M03696_61_000000000_C9WMF_1_1102_20693_17979_159	aerobic_chemoheterotrophy;chemoheterotrophy;
Bacteria;Verrucomicrobia;Verrucomicrobiae;Verrucomicrobiales;Rubritaleaceae;Luteolibacter;uncultured_bacterium;uncultured_bacterium_unclassified;uncultured_bacterium_unclassified;uncultured_bacterium_unclassified;uncultured_bacterium_unclassified;uncultured_bacterium_unclassified;uncultured_bacterium_unclassified;	0.0373692	0.0401687	0.234774	0.168447	0.114916	0.0930799	0.131806	0.0629366	M03696_61_000000000_C9WMF_1_1103_4675_10842_155
Bacteria;Actinobacteria;Thermoleophilia;Solirubrobacterales;Solirubrobacteraceae;Conexibacter;uncultured_bacterium;uncultured_bacterium_unclassified;uncultured_bacterium_unclassified;uncultured_bacterium_unclassified;uncultured_bacterium_unclassified;uncultured_bacterium_unclassified;uncultured_bacterium_unclassified;	0.105879	0.15398	0.100124	0.0875922	0.131333	0.0823399	0.108374	0.103845	M03696_61_000000000_C9WMF_1_1104_2541_10554_159
Bacteria;Actinobacteria;Actinobacteria;Pseudonocardiales;Pseudonocardiaceae;Pseudonocardia;uncultured_bacterium;uncultured_bacterium_unclassified;uncultured_bacterium_unclassified;uncultured_bacterium_unclassified;uncultured_bacterium_unclassified;uncultured_bacterium_unclassified;uncultured_bacterium_unclassified;	0.0996512	0.0903796	0.0932192	0.0707476	0.233116	0.0894999	0.0907999	0.103845	M03696_61_000000000_C9WMF_1_1107_11240_21611_163	aerobic_chemoheterotrophy;chemoheterotrophy;
Bacteria;Actinobacteria;Thermoleophilia;Gaiellales;uncultured;uncultured_bacterium;uncultured_bacterium_unclassified;uncultured_bacterium_unclassified;uncultured_bacterium_unclassified;uncultured_bacterium_unclassified;uncultured_bacterium_unclassified;uncultured_bacterium_unclassified;uncultured_bacterium_unclassified;	0.112108	0.110464	0.100124	0.0909612	0.131333	0.0823399	0.111303	0.11958	M03696_76_000000000_CTCGJ_1_1102_23077_15203_130
Bacteria;Proteobacteria;Alphaproteobacteria;Sphingomonadales;Sphingomonadaceae;Sphingomonadaceae_unclassified;Sphingomonadaceae_unclassified;Sphingomonadaceae_unclassified;Sphingomonadaceae_unclassified;Sphingomonadaceae_unclassified;Sphingomonadaceae_unclassified;Sphingomonadaceae_unclassified;Sphingomonadaceae_unclassified;	0.124564	0.0803374	0.165723	0.0437961	0.131333	0.0608599	0.164026	0.0786708	M03696_61_000000000_C9WMF_1_1109_8743_8815_159	aerobic_chemoheterotrophy;chemoheterotrophy;
Bacteria;Chloroflexi;Gitt-GS-136;uncultured_bacterium;uncultured_bacterium_unclassified;uncultured_bacterium_unclassified;uncultured_bacterium_unclassified;uncultured_bacterium_unclassified;uncultured_bacterium_unclassified;uncultured_bacterium_unclassified;uncultured_bacterium_unclassified;uncultured_bacterium_unclassified;uncultured_bacterium_unclassified;	0.105879	0.16737	0.086314	0.0808544	0.118199	0.12888	0.096658	0.0786708	M03696_61_000000000_C9WMF_1_1101_21074_6649_163
Bacteria;Proteobacteria;Alphaproteobacteria;Rhizobiales;Rhizobiaceae;Allorhizobium-Neorhizobium-Pararhizobium-Rhizobium;Allorhizobium-Neorhizobium-Pararhizobium-Rhizobium_unclassified;Allorhizobium-Neorhizobium-Pararhizobium-Rhizobium_unclassified;Allorhizobium-Neorhizobium-Pararhizobium-Rhizobium_unclassified;Allorhizobium-Neorhizobium-Pararhizobium-Rhizobium_unclassified;Allorhizobium-Neorhizob…	0.0560538	0.0368213	0.103577	0.431223	0.0886496	0.0465399	0.0380774	0.0692303	M03696_61_000000000_C9WMF_1_1101_5596_7414_150
Bacteria;Gemmatimonadetes;Gemmatimonadetes;Gemmatimonadales;Gemmatimonadaceae;Gemmatimonas;uncultured_Gemmatimonadetes_bacterium;uncultured_Gemmatimonadetes_bacterium_unclassified;uncultured_Gemmatimonadetes_bacterium_unclassified;uncultured_Gemmatimonadetes_bacterium_unclassified;uncultured_Gemmatimonadetes_bacterium_unclassified;uncultured_Gemmatimonadetes_bacterium_unclassified;uncultured_Gemm…	0.0840807	0.0602531	0.138102	0.114544	0.0590997	0.0429599	0.169884	0.166782	M03696_61_000000000_C9WMF_1_1107_17821_9333_143
Bacteria;Actinobacteria;MB-A2-108;MB-A2-108_unclassified;MB-A2-108_unclassified;MB-A2-108_unclassified;MB-A2-108_unclassified;MB-A2-108_unclassified;MB-A2-108_unclassified;MB-A2-108_unclassified;MB-A2-108_unclassified;MB-A2-108_unclassified;MB-A2-108_unclassified;	0.0840807	0.0870322	0.117387	0.0707476	0.0787996	0.0751799	0.128877	0.195104	M03696_61_000000000_C9WMF_1_1104_22543_3122_159
Bacteria;Actinobacteria;Thermoleophilia;Solirubrobacterales;Solirubrobacteraceae;uncultured;metagenome;metagenome_unclassified;metagenome_unclassified;metagenome_unclassified;metagenome_unclassified;metagenome_unclassified;metagenome_unclassified;	0.115222	0.110464	0.0241679	0.117913	0.193716	0.12888	0.0439354	0.113286	M03696_61_000000000_C9WMF_1_1101_22382_20176_159
Bacteria;Actinobacteria;Actinobacteria;Frankiales;Sporichthyaceae;uncultured;uncultured_bacterium;uncultured_bacterium_unclassified;uncultured_bacterium_unclassified;uncultured_bacterium_unclassified;uncultured_bacterium_unclassified;uncultured_bacterium_unclassified;uncultured_bacterium_unclassified;	0.0840807	0.100422	0.110482	0.0842233	0.147749	0.10024	0.0849419	0.12902	M03696_61_000000000_C9WMF_1_1101_19482_17058_159
Bacteria;Actinobacteria;Actinobacteria;Frankiales;Geodermatophilaceae;Geodermatophilaceae_unclassified;Geodermatophilaceae_unclassified;Geodermatophilaceae_unclassified;Geodermatophilaceae_unclassified;Geodermatophilaceae_unclassified;Geodermatophilaceae_unclassified;Geodermatophilaceae_unclassified;Geodermatophilaceae_unclassified;	0.062282	0.137243	0.0621461	0.0404272	0.164166	0.10382	0.140593	0.116433	M03696_61_000000000_C9WMF_1_2110_13057_8307_159
Bacteria;Proteobacteria;Deltaproteobacteria;Myxococcales;Myxococcaceae;uncultured;uncultured_bacterium;uncultured_bacterium_unclassified;uncultured_bacterium_unclassified;uncultured_bacterium_unclassified;uncultured_bacterium_unclassified;uncultured_bacterium_unclassified;uncultured_bacterium_unclassified;	0.108994	0.110464	0.138102	0.0606408	0.0984995	0.0859199	0.102516	0.116433	M03696_61_000000000_C9WMF_1_1103_17858_11543_163
Bacteria;Actinobacteria;Actinobacteria;Micrococcales;Cellulomonadaceae;Cellulomonas;Cellulomonas_unclassified;Cellulomonas_unclassified;Cellulomonas_unclassified;Cellulomonas_unclassified;Cellulomonas_unclassified;Cellulomonas_unclassified;Cellulomonas_unclassified;	0.0560538	0.0234317	0.0932192	0.0134757	0.407131	0.0894999	0.108374	0.0283215	M03696_61_000000000_C9WMF_1_1102_15547_18552_159	fermentation;aerobic_chemoheterotrophy;chemoheterotrophy;
Bacteria;Bacteroidetes;Bacteroidia;Chitinophagales;Chitinophagaceae;Ferruginibacter;uncultured_bacterium;uncultured_bacterium_unclassified;uncultured_bacterium_unclassified;uncultured_bacterium_unclassified;uncultured_bacterium_unclassified;uncultured_bacterium_unclassified;uncultured_bacterium_unclassified;	0.0435974	0.0368213	0.141555	0.0235825	0.141183	0.0465399	0.099587	0.25804	M03696_61_000000000_C9WMF_1_1103_26493_21887_159	aerobic_chemoheterotrophy;chemoheterotrophy;
Bacteria;Chloroflexi;TK10;metagenome;metagenome_unclassified;metagenome_unclassified;metagenome_unclassified;metagenome_unclassified;metagenome_unclassified;metagenome_unclassified;metagenome_unclassified;metagenome_unclassified;metagenome_unclassified;	0.146363	0.0903796	0.0621461	0.0707476	0.105066	0.11098	0.108374	0.0975518	M03696_61_000000000_C9WMF_1_1109_12176_6230_159
Bacteria;Chloroflexi;Chloroflexia;Thermomicrobiales;JG30-KF-CM45;JG30-KF-CM45_unclassified;JG30-KF-CM45_unclassified;JG30-KF-CM45_unclassified;JG30-KF-CM45_unclassified;JG30-KF-CM45_unclassified;JG30-KF-CM45_unclassified;JG30-KF-CM45_unclassified;JG30-KF-CM45_unclassified;	0.112108	0.133896	0.0828615	0.0572718	0.101783	0.11456	0.0820128	0.113286	M03696_61_000000000_C9WMF_1_1101_17485_12408_159
Bacteria;Verrucomicrobia;Verrucomicrobiae;Chthoniobacterales;Chthoniobacteraceae;Chthoniobacter;uncultured_Verrucomicrobia_bacterium;uncultured_Verrucomicrobia_bacterium_unclassified;uncultured_Verrucomicrobia_bacterium_unclassified;uncultured_Verrucomicrobia_bacterium_unclassified;uncultured_Verrucomicrobia_bacterium_unclassified;uncultured_Verrucomicrobia_bacterium_unclassified;uncultured_Verru…	0.0747384	0.0602531	0.12084	0.101068	0.124766	0.0680199	0.164026	0.0723771	M03696_61_000000000_C9WMF_1_1105_2338_14962_163	aerobic_chemoheterotrophy;chemoheterotrophy;
Bacteria;Gemmatimonadetes;Gemmatimonadetes;Gemmatimonadales;Gemmatimonadaceae;uncultured;uncultured_unclassified;uncultured_unclassified;uncultured_unclassified;uncultured_unclassified;uncultured_unclassified;uncultured_unclassified;uncultured_unclassified;	0.093423	0.093727	0.117387	0.0875922	0.0886496	0.0715999	0.134735	0.0975518	M03696_61_000000000_C9WMF_1_1118_10031_17891_163
Bacteria;Proteobacteria;Alphaproteobacteria;Dongiales;Dongiaceae;Dongia;uncultured_bacterium;uncultured_bacterium_unclassified;uncultured_bacterium_unclassified;uncultured_bacterium_unclassified;uncultured_bacterium_unclassified;uncultured_bacterium_unclassified;uncultured_bacterium_unclassified;	0.118336	0.0468635	0.086314	0.101068	0.0459664	0.14678	0.128877	0.113286	M03696_61_000000000_C9WMF_1_1109_13862_9002_151
Bacteria;Actinobacteria;Thermoleophilia;Gaiellales;Gaiellaceae;Gaiella;uncultured_bacterium;uncultured_bacterium_unclassified;uncultured_bacterium_unclassified;uncultured_bacterium_unclassified;uncultured_bacterium_unclassified;uncultured_bacterium_unclassified;uncultured_bacterium_unclassified;	0.133906	0.107117	0.0690512	0.0741165	0.111633	0.10382	0.0790838	0.103845	M03696_61_000000000_C9WMF_1_1102_14890_7091_163
Bacteria;Actinobacteria;Thermoleophilia;Gaiellales;Gaiellaceae;Gaiella;uncultured_bacterium;uncultured_bacterium_unclassified;uncultured_bacterium_unclassified;uncultured_bacterium_unclassified;uncultured_bacterium_unclassified;uncultured_bacterium_unclassified;uncultured_bacterium_unclassified;	0.0778525	0.0702952	0.113935	0.0673786	0.101783	0.0680199	0.146451	0.122726	M03696_61_000000000_C9WMF_1_1102_5667_11952_159
Bacteria;Nitrospirae;Nitrospira;Nitrospirales;Nitrospiraceae;Nitrospira;uncultured_bacterium;uncultured_bacterium_unclassified;uncultured_bacterium_unclassified;uncultured_bacterium_unclassified;uncultured_bacterium_unclassified;uncultured_bacterium_unclassified;uncultured_bacterium_unclassified;	0.133906	0.160675	0.0621461	0.0640097	0.0886496	0.12888	0.0497935	0.0912581	M03696_61_000000000_C9WMF_1_1116_17966_6251_159	aerobic_nitrite_oxidation;nitrification;
Bacteria;Proteobacteria;Gammaproteobacteria;Pseudomonadales;Pseudomonadaceae;Pseudomonas;Pseudomonas_unclassified;Pseudomonas_unclassified;Pseudomonas_unclassified;Pseudomonas_unclassified;Pseudomonas_unclassified;Pseudomonas_unclassified;Pseudomonas_unclassified;	0.0716243	0.0602531	0.0276205	0.12465	0.331615	0.0930799	0.0263613	0.0409088	M03696_61_000000000_C9WMF_1_1101_11567_2329_155	aerobic_chemoheterotrophy;chemoheterotrophy;
Bacteria;Actinobacteria;Thermoleophilia;Gaiellales;uncultured;uncultured_unclassified;uncultured_unclassified;uncultured_unclassified;uncultured_unclassified;uncultured_unclassified;uncultured_unclassified;uncultured_unclassified;uncultured_unclassified;	0.108994	0.0736426	0.0828615	0.0774854	0.0952162	0.11098	0.0878709	0.122726	M03696_61_000000000_C9WMF_1_2106_5599_21902_143
Bacteria;Proteobacteria;Gammaproteobacteria;Gammaproteobacteria_Incertae_Sedis;Unknown_Family;Acidibacter;uncultured_bacterium;uncultured_bacterium_unclassified;uncultured_bacterium_unclassified;uncultured_bacterium_unclassified;uncultured_bacterium_unclassified;uncultured_bacterium_unclassified;uncultured_bacterium_unclassified;	0.124564	0.0836848	0.0932192	0.0875922	0.114916	0.15752	0.0585806	0.0503493	M03696_76_000000000_CTCGJ_1_1115_10190_13531_130
Bacteria;Proteobacteria;Alphaproteobacteria;Rhizobiales;Hyphomicrobiaceae;Hyphomicrobium;uncultured_bacterium;uncultured_bacterium_unclassified;uncultured_bacterium_unclassified;uncultured_bacterium_unclassified;uncultured_bacterium_unclassified;uncultured_bacterium_unclassified;uncultured_bacterium_unclassified;	0.093423	0.0970744	0.0966717	0.0808544	0.072233	0.11098	0.108374	0.0944049	M03696_61_000000000_C9WMF_1_1101_11902_6018_139	aerobic_chemoheterotrophy;chemoheterotrophy;
Bacteria;Acidobacteria;Subgroup_6;uncultured_Acidobacteriales_bacterium;uncultured_Acidobacteriales_bacterium_unclassified;uncultured_Acidobacteriales_bacterium_unclassified;uncultured_Acidobacteriales_bacterium_unclassified;uncultured_Acidobacteriales_bacterium_unclassified;uncultured_Acidobacteriales_bacterium_unclassified;uncultured_Acidobacteriales_bacterium_unclassified;uncultured_Acidobacte…	0.112108	0.0535583	0.138102	0.0875922	0.0361165	0.0393799	0.146451	0.125873	M03696_61_000000000_C9WMF_1_2109_15317_8162_151
Bacteria;Firmicutes;Bacilli;Bacillales;Planococcaceae;Planococcus;uncultured_bacterium;uncultured_bacterium_unclassified;uncultured_bacterium_unclassified;uncultured_bacterium_unclassified;uncultured_bacterium_unclassified;uncultured_bacterium_unclassified;uncultured_bacterium_unclassified;	0.0747384	0.103769	0.107029	0.0437961	0.0984995	0.10382	0.111303	0.103845	M03696_61_000000000_C9WMF_1_1103_10433_2407_159	manganese_oxidation;
Bacteria;Bacteroidetes;Bacteroidia;Chitinophagales;Chitinophagaceae;Pseudoflavitalea;uncultured_bacterium;uncultured_bacterium_unclassified;uncultured_bacterium_unclassified;uncultured_bacterium_unclassified;uncultured_bacterium_unclassified;uncultured_bacterium_unclassified;uncultured_bacterium_unclassified;	0.0280269	0	0.00345256	0.727689	0.00328332	0	0	0.00629366	M03696_76_000000000_CTCGJ_1_1101_10897_7268_138
Bacteria;Rokubacteria;NC10;Rokubacteriales;bacterium_WX65;bacterium_WX65_unclassified;bacterium_WX65_unclassified;bacterium_WX65_unclassified;bacterium_WX65_unclassified;bacterium_WX65_unclassified;bacterium_WX65_unclassified;bacterium_WX65_unclassified;bacterium_WX65_unclassified;	0.0965371	0.130548	0.0794089	0.0539029	0.0820829	0.11456	0.0790838	0.106992	M03696_61_000000000_C9WMF_1_1108_13194_16291_159
Bacteria;Proteobacteria;Deltaproteobacteria;Myxococcales;BIrii41;uncultured_delta_proteobacterium;uncultured_delta_proteobacterium_unclassified;uncultured_delta_proteobacterium_unclassified;uncultured_delta_proteobacterium_unclassified;uncultured_delta_proteobacterium_unclassified;uncultured_delta_proteobacterium_unclassified;uncultured_delta_proteobacterium_unclassified;uncultured_delta_proteoba…	0.330095	0.0803374	0.0414307	0.0235825	0.0262665	0.18258	0.0351484	0.0220278	M03696_61_000000000_C9WMF_1_2111_19156_16581_154
Bacteria;Gemmatimonadetes;Gemmatimonadetes;Gemmatimonadales;Gemmatimonadaceae;Gemmatimonas;uncultured_bacterium;uncultured_bacterium_unclassified;uncultured_bacterium_unclassified;uncultured_bacterium_unclassified;uncultured_bacterium_unclassified;uncultured_bacterium_unclassified;uncultured_bacterium_unclassified;	0.0809666	0.0669478	0.0932192	0.0707476	0.0492498	0.0787599	0.0937289	0.195104	M03696_61_000000000_C9WMF_1_1104_15284_18628_158
Bacteria;Actinobacteria;Actinobacteria;Micromonosporales;Micromonosporaceae;Actinoplanes;Actinoplanes_unclassified;Actinoplanes_unclassified;Actinoplanes_unclassified;Actinoplanes_unclassified;Actinoplanes_unclassified;Actinoplanes_unclassified;Actinoplanes_unclassified;	0.17439	0.0870322	0.16227	0.0437961	0.0952162	0.0393799	0.0907999	0.0314683	M03696_61_000000000_C9WMF_1_1113_14264_9184_155	aerobic_chemoheterotrophy;chemoheterotrophy;
Bacteria;Actinobacteria;Thermoleophilia;Gaiellales;uncultured;uncultured_bacterium;uncultured_bacterium_unclassified;uncultured_bacterium_unclassified;uncultured_bacterium_unclassified;uncultured_bacterium_unclassified;uncultured_bacterium_unclassified;uncultured_bacterium_unclassified;uncultured_bacterium_unclassified;	0.0965371	0.113811	0.0794089	0.0943301	0.0886496	0.0859199	0.0761548	0.0944049	M03696_61_000000000_C9WMF_1_1103_8813_15260_159
Bacteria;Actinobacteria;Thermoleophilia;Solirubrobacterales;Solirubrobacteraceae;Parviterribacter;uncultured_bacterium;uncultured_bacterium_unclassified;uncultured_bacterium_unclassified;uncultured_bacterium_unclassified;uncultured_bacterium_unclassified;uncultured_bacterium_unclassified;uncultured_bacterium_unclassified;	0.0653961	0.07699	0.14846	0.0336893	0.072233	0.0930799	0.137664	0.0912581	M03696_61_000000000_C9WMF_1_1103_24507_19783_163
Bacteria;Entotheonellaeota;Entotheonellia;Entotheonellales;Entotheonellaceae;uncultured_bacterium;uncultured_bacterium_unclassified;uncultured_bacterium_unclassified;uncultured_bacterium_unclassified;uncultured_bacterium_unclassified;uncultured_bacterium_unclassified;uncultured_bacterium_unclassified;uncultured_bacterium_unclassified;	0.105879	0.0736426	0.086314	0.0640097	0.108349	0.10382	0.0644387	0.113286	M03696_76_000000000_CTCGJ_1_1107_20702_2486_130
Bacteria;Proteobacteria;Alphaproteobacteria;Caulobacterales;Caulobacteraceae;Brevundimonas;uncultured_bacterium;uncultured_bacterium_unclassified;uncultured_bacterium_unclassified;uncultured_bacterium_unclassified;uncultured_bacterium_unclassified;uncultured_bacterium_unclassified;uncultured_bacterium_unclassified;	0.18996	0.294571	0.0690512	0.0539029	0.0196999	0.0465399	0.0410064	0.00314683	M03696_61_000000000_C9WMF_1_1102_7342_10940_159
Bacteria;Actinobacteria;Thermoleophilia;Solirubrobacterales;67-14;metagenome;metagenome_unclassified;metagenome_unclassified;metagenome_unclassified;metagenome_unclassified;metagenome_unclassified;metagenome_unclassified;metagenome_unclassified;	0.0778525	0.137243	0.0897666	0.0640097	0.108349	0.0894999	0.0820128	0.0692303	M03696_61_000000000_C9WMF_1_1104_26553_6985_163
Bacteria;Chloroflexi;Chloroflexia;Thermomicrobiales;JG30-KF-CM45;uncultured_bacterium;uncultured_bacterium_unclassified;uncultured_bacterium_unclassified;uncultured_bacterium_unclassified;uncultured_bacterium_unclassified;uncultured_bacterium_unclassified;uncultured_bacterium_unclassified;uncultured_bacterium_unclassified;	0.0373692	0.0569057	0.086314	0.0202136	0.279082	0.0429599	0.0673677	0.11958	M03696_61_000000000_C9WMF_1_1108_11933_17384_159
Bacteria;Actinobacteria;Thermoleophilia;Gaiellales;Gaiellaceae;Gaiella;uncultured_bacterium;uncultured_bacterium_unclassified;uncultured_bacterium_unclassified;uncultured_bacterium_unclassified;uncultured_bacterium_unclassified;uncultured_bacterium_unclassified;uncultured_bacterium_unclassified;	0.0840807	0.0736426	0.110482	0.097699	0.114916	0.0859199	0.0556516	0.0912581	M03696_61_000000000_C9WMF_1_1104_8302_22897_159
Bacteria;Bacteroidetes;Bacteroidia;Chitinophagales;Chitinophagaceae;Ferruginibacter;uncultured_bacterium;uncultured_bacterium_unclassified;uncultured_bacterium_unclassified;uncultured_bacterium_unclassified;uncultured_bacterium_unclassified;uncultured_bacterium_unclassified;uncultured_bacterium_unclassified;	0.0685102	0.0368213	0.155365	0.0202136	0.0886496	0.0787599	0.149381	0.100699	M03696_61_000000000_C9WMF_1_2106_4069_17592_163	aerobic_chemoheterotrophy;chemoheterotrophy;
Bacteria;Planctomycetes;Planctomycetacia;Isosphaerales;Isosphaeraceae;uncultured;uncultured_bacterium;uncultured_bacterium_unclassified;uncultured_bacterium_unclassified;uncultured_bacterium_unclassified;uncultured_bacterium_unclassified;uncultured_bacterium_unclassified;uncultured_bacterium_unclassified;	0.0529397	0.0803374	0.0932192	0.0404272	0.0952162	0.0680199	0.108374	0.160488	M03696_61_000000000_C9WMF_1_1101_5863_5452_163
Bacteria;Proteobacteria;Gammaproteobacteria;Betaproteobacteriales;Nitrosomonadaceae;Nitrosospira;uncultured_bacterium;uncultured_bacterium_unclassified;uncultured_bacterium_unclassified;uncultured_bacterium_unclassified;uncultured_bacterium_unclassified;uncultured_bacterium_unclassified;uncultured_bacterium_unclassified;	0.0965371	0.0602531	0.0345256	0.0572718	0.0984995	0.0715999	0.15231	0.113286	M03696_61_000000000_C9WMF_1_1101_20455_5281_159
Bacteria;Actinobacteria;Thermoleophilia;Gaiellales;uncultured;uncultured_unclassified;uncultured_unclassified;uncultured_unclassified;uncultured_unclassified;uncultured_unclassified;uncultured_unclassified;uncultured_unclassified;uncultured_unclassified;	0.0965371	0.110464	0.0276205	0.0875922	0.137899	0.0930799	0.0556516	0.0818176	M03696_61_000000000_C9WMF_1_1101_25950_20735_159
Bacteria;Proteobacteria;Deltaproteobacteria;Myxococcales;Polyangiaceae;Sorangium;Sorangium_cellulosum;Sorangium_cellulosum_unclassified;Sorangium_cellulosum_unclassified;Sorangium_cellulosum_unclassified;Sorangium_cellulosum_unclassified;Sorangium_cellulosum_unclassified;Sorangium_cellulosum_unclassified;	0.031141	0.0200844	0.0517884	0.202136	0.0295499	0.31146	0.0468645	0.0220278	M03696_76_000000000_CTCGJ_1_2117_7629_14170_136	cellulolysis;xylanolysis;fermentation;chemoheterotrophy;
Bacteria;Proteobacteria;Alphaproteobacteria;Rhizobiales;Hyphomicrobiaceae;Pedomicrobium;metagenome;metagenome_unclassified;metagenome_unclassified;metagenome_unclassified;metagenome_unclassified;metagenome_unclassified;metagenome_unclassified;	0.0778525	0.0602531	0.0725038	0.0842233	0.0590997	0.1074	0.0937289	0.122726	M03696_61_000000000_C9WMF_1_1106_3826_11250_135	aerobic_chemoheterotrophy;chemoheterotrophy;
Bacteria;Firmicutes;Bacilli;Bacillales;Bacillaceae;Bacillus;Bacillus_niacini;Bacillus_niacini_unclassified;Bacillus_niacini_unclassified;Bacillus_niacini_unclassified;Bacillus_niacini_unclassified;Bacillus_niacini_unclassified;Bacillus_niacini_unclassified;	0.0404833	0.0736426	0.0276205	0.0336893	0.206849	0.2148	0.0556516	0.037762	M03696_61_000000000_C9WMF_1_1101_3455_8423_159	nitrate_reduction;
Bacteria;Chloroflexi;Dehalococcoidia;S085;metagenome;metagenome_unclassified;metagenome_unclassified;metagenome_unclassified;metagenome_unclassified;metagenome_unclassified;metagenome_unclassified;metagenome_unclassified;metagenome_unclassified;	0.0716243	0.157327	0.0655987	0.0572718	0.0590997	0.11098	0.0878709	0.0660835	M03696_61_000000000_C9WMF_1_2116_20161_3526_135
Bacteria;Chloroflexi;Anaerolineae;SBR1031;A4b;uncultured_soil_bacterium;uncultured_soil_bacterium_unclassified;uncultured_soil_bacterium_unclassified;uncultured_soil_bacterium_unclassified;uncultured_soil_bacterium_unclassified;uncultured_soil_bacterium_unclassified;uncultured_soil_bacterium_unclassified;uncultured_soil_bacterium_unclassified;	0.124564	0.103769	0.0414307	0.0437961	0.0426831	0.18258	0.0497935	0.0881113	M03696_61_000000000_C9WMF_1_1108_7345_6883_150
Bacteria;Bacteroidetes;Bacteroidia;Cytophagales;Microscillaceae;uncultured;uncultured_bacterium;uncultured_bacterium_unclassified;uncultured_bacterium_unclassified;uncultured_bacterium_unclassified;uncultured_bacterium_unclassified;uncultured_bacterium_unclassified;uncultured_bacterium_unclassified;	0.0031141	0.0334739	0.193343	0.0235825	0.00984995	0.02864	0.225535	0.135314	M03696_61_000000000_C9WMF_1_1119_24512_8084_159
Bacteria;Acidobacteria;Subgroup_6;Unknown_Order;Unknown_Family;Luteitalea;Luteitalea_unclassified;Luteitalea_unclassified;Luteitalea_unclassified;Luteitalea_unclassified;Luteitalea_unclassified;Luteitalea_unclassified;Luteitalea_unclassified;	0.105879	0.0368213	0.0932192	0.0572718	0.0919329	0.0894999	0.096658	0.0881113	M03696_61_000000000_C9WMF_1_1105_13148_5130_162
Bacteria;Chloroflexi;Gitt-GS-136;uncultured_bacterium;uncultured_bacterium_unclassified;uncultured_bacterium_unclassified;uncultured_bacterium_unclassified;uncultured_bacterium_unclassified;uncultured_bacterium_unclassified;uncultured_bacterium_unclassified;uncultured_bacterium_unclassified;uncultured_bacterium_unclassified;uncultured_bacterium_unclassified;	0.0965371	0.220928	0.0586936	0.0606408	0.0492498	0.0894999	0.0410064	0.0534961	M03696_61_000000000_C9WMF_1_1115_8225_21084_163
Bacteria;Bacteroidetes;Bacteroidia;Chitinophagales;Chitinophagaceae;Terrimonas;Terrimonas_unclassified;Terrimonas_unclassified;Terrimonas_unclassified;Terrimonas_unclassified;Terrimonas_unclassified;Terrimonas_unclassified;Terrimonas_unclassified;	0.0591679	0.0702952	0.0932192	0.0909612	0.072233	0.0680199	0.114232	0.0849644	M03696_61_000000000_C9WMF_1_2114_3425_6924_139
Bacteria;Proteobacteria;Gammaproteobacteria;Betaproteobacteriales;SC-I-84;uncultured_bacterium;uncultured_bacterium_unclassified;uncultured_bacterium_unclassified;uncultured_bacterium_unclassified;uncultured_bacterium_unclassified;uncultured_bacterium_unclassified;uncultured_bacterium_unclassified;uncultured_bacterium_unclassified;	0.0903089	0.0468635	0.107029	0.0572718	0.0952162	0.0357999	0.123019	0.0912581	M03696_61_000000000_C9WMF_1_2107_7063_3940_162
Bacteria;Gemmatimonadetes;Gemmatimonadetes;Gemmatimonadales;Gemmatimonadaceae;uncultured;uncultured_unclassified;uncultured_unclassified;uncultured_unclassified;uncultured_unclassified;uncultured_unclassified;uncultured_unclassified;uncultured_unclassified;	0.062282	0.15398	0.0897666	0.0437961	0.0590997	0.10382	0.0849419	0.0629366	M03696_76_000000000_CTCGJ_1_1104_7598_14772_130
Bacteria;Bacteroidetes;Bacteroidia;Cytophagales;Hymenobacteraceae;Pontibacter;uncultured_bacterium;uncultured_bacterium_unclassified;uncultured_bacterium_unclassified;uncultured_bacterium_unclassified;uncultured_bacterium_unclassified;uncultured_bacterium_unclassified;uncultured_bacterium_unclassified;	0.0467115	0.0569057	0.107029	0.0303204	0.0131333	0.13604	0.213819	0.0409088	M03696_61_000000000_C9WMF_1_1107_4221_5817_159
Bacteria;Proteobacteria;Alphaproteobacteria;Sphingomonadales;Sphingomonadaceae;Sphingopyxis;uncultured_Sphingopyxis_sp.;uncultured_Sphingopyxis_sp._unclassified;uncultured_Sphingopyxis_sp._unclassified;uncultured_Sphingopyxis_sp._unclassified;uncultured_Sphingopyxis_sp._unclassified;uncultured_Sphingopyxis_sp._unclassified;uncultured_Sphingopyxis_sp._unclassified;	0	0.00669478	0	0.619883	0.00328332	0.00357999	0.00878709	0.018881	M03696_76_000000000_CTCGJ_1_1101_24359_2337_118	aerobic_chemoheterotrophy;chemoheterotrophy;
Bacteria;Proteobacteria;Deltaproteobacteria;Myxococcales;bacteriap25;bacteriap25_unclassified;bacteriap25_unclassified;bacteriap25_unclassified;bacteriap25_unclassified;bacteriap25_unclassified;bacteriap25_unclassified;bacteriap25_unclassified;bacteriap25_unclassified;	0.0467115	0.0803374	0.0241679	0.0437961	0.0689497	0.17542	0.169884	0.0314683	M03696_61_000000000_C9WMF_1_1116_11094_6680_155
unknown;unknown_unclassified;unknown_unclassified;unknown_unclassified;unknown_unclassified;unknown_unclassified;unknown_unclassified;unknown_unclassified;unknown_unclassified;unknown_unclassified;unknown_unclassified;unknown_unclassified;unknown_unclassified;	0.0685102	0.110464	0.14846	0.00336893	0.124766	0.13604	0.0468645	0.0157342	M03696_68_000000000_CJJBV_1_1110_6287_15838_301
Bacteria;Actinobacteria;Rubrobacteria;Rubrobacterales;Rubrobacteriaceae;Rubrobacter;uncultured_actinobacterium;uncultured_actinobacterium_unclassified;uncultured_actinobacterium_unclassified;uncultured_actinobacterium_unclassified;uncultured_actinobacterium_unclassified;uncultured_actinobacterium_unclassified;uncultured_actinobacterium_unclassified;	0.0809666	0.0702952	0.0621461	0.0437961	0.111633	0.0608599	0.0732257	0.132167	M03696_61_000000000_C9WMF_1_2107_10343_13540_147	aerobic_chemoheterotrophy;nitrate_reduction;chemoheterotrophy;
Bacteria;Proteobacteria;Alphaproteobacteria;Reyranellales;Reyranellaceae;Reyranella;metagenome;metagenome_unclassified;metagenome_unclassified;metagenome_unclassified;metagenome_unclassified;metagenome_unclassified;metagenome_unclassified;	0.0965371	0.0569057	0.086314	0.107806	0.0656663	0.0644399	0.0556516	0.100699	M03696_61_000000000_C9WMF_1_1110_13579_21479_163
Bacteria;Actinobacteria;Thermoleophilia;Solirubrobacterales;67-14;67-14_unclassified;67-14_unclassified;67-14_unclassified;67-14_unclassified;67-14_unclassified;67-14_unclassified;67-14_unclassified;67-14_unclassified;	0.0716243	0.103769	0.0517884	0.0606408	0.0886496	0.0715999	0.0497935	0.135314	M03696_76_000000000_CTCGJ_1_1102_27503_13998_130
Bacteria;Bacteroidetes;Bacteroidia;Chitinophagales;Saprospiraceae;uncultured;uncultured_unclassified;uncultured_unclassified;uncultured_unclassified;uncultured_unclassified;uncultured_unclassified;uncultured_unclassified;uncultured_unclassified;	0.112108	0.0669478	0.0483359	0.0572718	0.0820829	0.0715999	0.0907999	0.0944049	M03696_61_000000000_C9WMF_1_1110_11536_9616_155
Bacteria;Proteobacteria;Gammaproteobacteria;Betaproteobacteriales;TRA3-20;TRA3-20_unclassified;TRA3-20_unclassified;TRA3-20_unclassified;TRA3-20_unclassified;TRA3-20_unclassified;TRA3-20_unclassified;TRA3-20_unclassified;TRA3-20_unclassified;	0.0404833	0.0569057	0.0621461	0.101068	0.062383	0.0429599	0.0820128	0.166782	M03696_76_000000000_CTCGJ_1_1101_13897_20187_130
Bacteria;Proteobacteria;Alphaproteobacteria;Rhizobiales;Devosiaceae;Devosia;Devosia_unclassified;Devosia_unclassified;Devosia_unclassified;Devosia_unclassified;Devosia_unclassified;Devosia_unclassified;Devosia_unclassified;	0.0280269	0.0334739	0.0966717	0.195398	0.0426831	0.0608599	0.125948	0.0346151	M03696_61_000000000_C9WMF_1_1103_14799_23104_159
Bacteria;Proteobacteria;Alphaproteobacteria;Rhizobiales;Xanthobacteraceae;Xanthobacteraceae_unclassified;Xanthobacteraceae_unclassified;Xanthobacteraceae_unclassified;Xanthobacteraceae_unclassified;Xanthobacteraceae_unclassified;Xanthobacteraceae_unclassified;Xanthobacteraceae_unclassified;Xanthobacteraceae_unclassified;	0.0529397	0.0267791	0.0690512	0.202136	0.0886496	0.1074	0.0292903	0.0503493	M03696_61_000000000_C9WMF_1_1101_14049_1313_150
Bacteria;Bacteroidetes;Bacteroidia;Chitinophagales;Chitinophagaceae;Flaviaesturariibacter;uncultured_bacterium;uncultured_bacterium_unclassified;uncultured_bacterium_unclassified;uncultured_bacterium_unclassified;uncultured_bacterium_unclassified;uncultured_bacterium_unclassified;uncultured_bacterium_unclassified;	0.105879	0.0702952	0.0966717	0.0437961	0.0361165	0.10024	0.0761548	0.0818176	M03696_61_000000000_C9WMF_1_1101_13086_24803_159
Bacteria;Verrucomicrobia;Verrucomicrobiae;Verrucomicrobiales;Verrucomicrobiaceae;uncultured;uncultured_bacterium;uncultured_bacterium_unclassified;uncultured_bacterium_unclassified;uncultured_bacterium_unclassified;uncultured_bacterium_unclassified;uncultured_bacterium_unclassified;uncultured_bacterium_unclassified;	0.115222	0.113811	0.0310731	0.0673786	0.0853663	0.0823399	0.0380774	0.0786708	M03696_61_000000000_C9WMF_1_1106_13848_10748_154	aerobic_chemoheterotrophy;chemoheterotrophy;
Bacteria;Acidobacteria;Blastocatellia_(Subgroup_4);Blastocatellales;Blastocatellaceae;Aridibacter;uncultured_bacterium;uncultured_bacterium_unclassified;uncultured_bacterium_unclassified;uncultured_bacterium_unclassified;uncultured_bacterium_unclassified;uncultured_bacterium_unclassified;uncultured_bacterium_unclassified;	0.140135	0.0569057	0.0794089	0.0235825	0.0787996	0.0894999	0.099587	0.0346151	M03696_61_000000000_C9WMF_1_1101_13245_13887_159
Bacteria;Actinobacteria;Thermoleophilia;Solirubrobacterales;67-14;uncultured_actinobacterium;uncultured_actinobacterium_unclassified;uncultured_actinobacterium_unclassified;uncultured_actinobacterium_unclassified;uncultured_actinobacterium_unclassified;uncultured_actinobacterium_unclassified;uncultured_actinobacterium_unclassified;uncultured_actinobacterium_unclassified;	0.0747384	0.0401687	0.0759564	0.0134757	0.131333	0.0644399	0.0937289	0.106992	M03696_61_000000000_C9WMF_1_1105_9113_7723_135
Bacteria;Chloroflexi;Anaerolineae;Caldilineales;Caldilineaceae;uncultured;uncultured_bacterium;uncultured_bacterium_unclassified;uncultured_bacterium_unclassified;uncultured_bacterium_unclassified;uncultured_bacterium_unclassified;uncultured_bacterium_unclassified;uncultured_bacterium_unclassified;	0.0560538	0.0803374	0.0759564	0.0336893	0.0886496	0.0823399	0.0878709	0.100699	M03696_76_000000000_CTCGJ_1_1102_11340_2016_136
Bacteria;Actinobacteria;Acidimicrobiia;Microtrichales;uncultured;uncultured_Acidimicrobidae_bacterium;uncultured_Acidimicrobidae_bacterium_unclassified;uncultured_Acidimicrobidae_bacterium_unclassified;uncultured_Acidimicrobidae_bacterium_unclassified;uncultured_Acidimicrobidae_bacterium_unclassified;uncultured_Acidimicrobidae_bacterium_unclassified;uncultured_Acidimicrobidae_bacterium_unclassifi…	0.0342551	0.0803374	0.086314	0.0774854	0.0689497	0.0894999	0.0849419	0.0881113	M03696_61_000000000_C9WMF_1_2117_11416_16731_135
Bacteria;Acidobacteria;Subgroup_6;Subgroup_6_unclassified;Subgroup_6_unclassified;Subgroup_6_unclassified;Subgroup_6_unclassified;Subgroup_6_unclassified;Subgroup_6_unclassified;Subgroup_6_unclassified;Subgroup_6_unclassified;Subgroup_6_unclassified;Subgroup_6_unclassified;	0.0653961	0.0702952	0.100124	0.107806	0.062383	0.0894999	0.0644387	0.0472025	M03696_61_000000000_C9WMF_1_1103_2979_9714_163
Bacteria;Bacteroidetes;Bacteroidia;Sphingobacteriales;Sphingobacteriaceae;Sphingobacterium;Sphingobacterium_unclassified;Sphingobacterium_unclassified;Sphingobacterium_unclassified;Sphingobacterium_unclassified;Sphingobacterium_unclassified;Sphingobacterium_unclassified;Sphingobacterium_unclassified;	0.566766	0.00669478	0	0	0	0	0	0	M03696_61_000000000_C9WMF_1_2102_9261_15279_147
Bacteria;Proteobacteria;Gammaproteobacteria;Xanthomonadales;Xanthomonadaceae;Arenimonas;metagenome;metagenome_unclassified;metagenome_unclassified;metagenome_unclassified;metagenome_unclassified;metagenome_unclassified;metagenome_unclassified;	0.112108	0.0301265	0.0725038	0.0168447	0.0952162	0.0751799	0.0907999	0.0975518	M03696_61_000000000_C9WMF_1_1108_25118_3780_159	aerobic_chemoheterotrophy;chemoheterotrophy;
Bacteria;Proteobacteria;Gammaproteobacteria;Betaproteobacteriales;TRA3-20;uncultured_bacterium;uncultured_bacterium_unclassified;uncultured_bacterium_unclassified;uncultured_bacterium_unclassified;uncultured_bacterium_unclassified;uncultured_bacterium_unclassified;uncultured_bacterium_unclassified;uncultured_bacterium_unclassified;	0.0373692	0.0368213	0.0483359	0.0808544	0.114916	0.0536999	0.0878709	0.132167	M03696_61_000000000_C9WMF_1_1101_20797_15589_163
Bacteria;Proteobacteria;Gammaproteobacteria;Xanthomonadales;Rhodanobacteraceae;uncultured;uncultured_unclassified;uncultured_unclassified;uncultured_unclassified;uncultured_unclassified;uncultured_unclassified;uncultured_unclassified;uncultured_unclassified;	0.0653961	0.0502109	0.0586936	0.0370582	0.118199	0.0572799	0.117161	0.0755239	M03696_61_000000000_C9WMF_1_1102_26316_10754_150
Bacteria;Proteobacteria;Alphaproteobacteria;Rhizobiales;Rhizobiaceae;Mesorhizobium;Mesorhizobium_unclassified;Mesorhizobium_unclassified;Mesorhizobium_unclassified;Mesorhizobium_unclassified;Mesorhizobium_unclassified;Mesorhizobium_unclassified;Mesorhizobium_unclassified;	0.031141	0.0602531	0.0655987	0.205505	0.0459664	0.0823399	0.0673677	0.0346151	M03696_61_000000000_C9WMF_1_1101_16819_3221_155
Bacteria;Proteobacteria;Alphaproteobacteria;Rhizobiales;Xanthobacteraceae;Xanthobacteraceae_unclassified;Xanthobacteraceae_unclassified;Xanthobacteraceae_unclassified;Xanthobacteraceae_unclassified;Xanthobacteraceae_unclassified;Xanthobacteraceae_unclassified;Xanthobacteraceae_unclassified;Xanthobacteraceae_unclassified;	0.0529397	0.0702952	0.0932192	0.0640097	0.0656663	0.0751799	0.0732257	0.0912581	M03696_61_000000000_C9WMF_1_1101_21525_17406_159
Bacteria;Proteobacteria;Alphaproteobacteria;Rhizobiales;Methyloligellaceae;uncultured_bacterium;uncultured_bacterium_unclassified;uncultured_bacterium_unclassified;uncultured_bacterium_unclassified;uncultured_bacterium_unclassified;uncultured_bacterium_unclassified;uncultured_bacterium_unclassified;uncultured_bacterium_unclassified;	0.093423	0.0602531	0.0621461	0.0707476	0.0820829	0.0572799	0.0702967	0.0818176	M03696_61_000000000_C9WMF_1_1105_20533_10075_159
Bacteria;Bacteroidetes;Bacteroidia;Chitinophagales;Chitinophagaceae;Parasegetibacter;uncultured_bacterium;uncultured_bacterium_unclassified;uncultured_bacterium_unclassified;uncultured_bacterium_unclassified;uncultured_bacterium_unclassified;uncultured_bacterium_unclassified;uncultured_bacterium_unclassified;	0.0778525	0.0368213	0.0794089	0.0606408	0.0689497	0.0465399	0.123019	0.0723771	M03696_61_000000000_C9WMF_1_1114_21055_8907_163
Bacteria;Acidobacteria;Subgroup_6;Subgroup_6_unclassified;Subgroup_6_unclassified;Subgroup_6_unclassified;Subgroup_6_unclassified;Subgroup_6_unclassified;Subgroup_6_unclassified;Subgroup_6_unclassified;Subgroup_6_unclassified;Subgroup_6_unclassified;Subgroup_6_unclassified;	0.0778525	0.110464	0.0759564	0.047165	0.0328332	0.0644399	0.096658	0.0629366	M03696_61_000000000_C9WMF_1_2109_26243_15200_135
Bacteria;Actinobacteria;Thermoleophilia;Gaiellales;Gaiellaceae;Gaiella;uncultured_bacterium;uncultured_bacterium_unclassified;uncultured_bacterium_unclassified;uncultured_bacterium_unclassified;uncultured_bacterium_unclassified;uncultured_bacterium_unclassified;uncultured_bacterium_unclassified;	0.0778525	0.0535583	0.0828615	0.047165	0.0787996	0.0465399	0.0732257	0.103845	M03696_61_000000000_C9WMF_1_1103_23202_14809_159
Bacteria;Gemmatimonadetes;Gemmatimonadetes;Gemmatimonadales;Gemmatimonadaceae;uncultured;uncultured_Gemmatimonadetes_bacterium;uncultured_Gemmatimonadetes_bacterium_unclassified;uncultured_Gemmatimonadetes_bacterium_unclassified;uncultured_Gemmatimonadetes_bacterium_unclassified;uncultured_Gemmatimonadetes_bacterium_unclassified;uncultured_Gemmatimonadetes_bacterium_unclassified;uncultured_Gemmat…	0.0840807	0.07699	0.0655987	0.0673786	0.0656663	0.0680199	0.0702967	0.0692303	M03696_61_000000000_C9WMF_1_2108_22662_7588_143
Bacteria;Actinobacteria;Thermoleophilia;Solirubrobacterales;Solirubrobacteraceae;Solirubrobacter;uncultured_bacterium;uncultured_bacterium_unclassified;uncultured_bacterium_unclassified;uncultured_bacterium_unclassified;uncultured_bacterium_unclassified;uncultured_bacterium_unclassified;uncultured_bacterium_unclassified;	0.0342551	0.0836848	0.0794089	0.0673786	0.0459664	0.0536999	0.0761548	0.11958	M03696_61_000000000_C9WMF_1_1110_6603_18135_135	aerobic_chemoheterotrophy;chemoheterotrophy;
Bacteria;Acidobacteria;Subgroup_6;Subgroup_6_unclassified;Subgroup_6_unclassified;Subgroup_6_unclassified;Subgroup_6_unclassified;Subgroup_6_unclassified;Subgroup_6_unclassified;Subgroup_6_unclassified;Subgroup_6_unclassified;Subgroup_6_unclassified;Subgroup_6_unclassified;	0.0903089	0.0836848	0.0414307	0.0437961	0.0952162	0.1611	0.0292903	0.0283215	M03696_61_000000000_C9WMF_1_1102_20524_10998_150
Bacteria;Actinobacteria;Actinobacteria;Pseudonocardiales;Pseudonocardiaceae;Umezawaea;Umezawaea_unclassified;Umezawaea_unclassified;Umezawaea_unclassified;Umezawaea_unclassified;Umezawaea_unclassified;Umezawaea_unclassified;Umezawaea_unclassified;	0.246014	0.0636005	0.0103577	0.0437961	0.062383	0.0894999	0.00878709	0.0314683	M03696_61_000000000_C9WMF_1_1101_4526_14449_159
Bacteria;Proteobacteria;Deltaproteobacteria;Myxococcales;Sandaracinaceae;uncultured;uncultured_soil_bacterium;uncultured_soil_bacterium_unclassified;uncultured_soil_bacterium_unclassified;uncultured_soil_bacterium_unclassified;uncultured_soil_bacterium_unclassified;uncultured_soil_bacterium_unclassified;uncultured_soil_bacterium_unclassified;	0.0373692	0.0368213	0.0138102	0.097699	0.0361165	0.13246	0.0907999	0.113286	M03696_61_000000000_C9WMF_1_1107_25421_19400_154
Bacteria;Chloroflexi;Anaerolineae;Anaerolineales;Anaerolineaceae;uncultured;uncultured_Bellilinea_sp.;uncultured_Bellilinea_sp._unclassified;uncultured_Bellilinea_sp._unclassified;uncultured_Bellilinea_sp._unclassified;uncultured_Bellilinea_sp._unclassified;uncultured_Bellilinea_sp._unclassified;uncultured_Bellilinea_sp._unclassified;	0.0685102	0.147285	0.0345256	0.0539029	0.0656663	0.12888	0.0205032	0.0503493	M03696_61_000000000_C9WMF_1_1102_9725_4353_159
Bacteria;Gemmatimonadetes;Gemmatimonadetes;Gemmatimonadales;Gemmatimonadaceae;Gemmatimonadaceae_unclassified;Gemmatimonadaceae_unclassified;Gemmatimonadaceae_unclassified;Gemmatimonadaceae_unclassified;Gemmatimonadaceae_unclassified;Gemmatimonadaceae_unclassified;Gemmatimonadaceae_unclassified;Gemmatimonadaceae_unclassified;	0.0435974	0.0502109	0.0794089	0.0673786	0.0295499	0.0608599	0.108374	0.113286	M03696_76_000000000_CTCGJ_1_1114_3952_16509_130
Bacteria;Bacteroidetes;Bacteroidia;Chitinophagales;Chitinophagaceae;Flavisolibacter;uncultured_bacterium;uncultured_bacterium_unclassified;uncultured_bacterium_unclassified;uncultured_bacterium_unclassified;uncultured_bacterium_unclassified;uncultured_bacterium_unclassified;uncultured_bacterium_unclassified;	0.0342551	0.0468635	0.131197	0.0235825	0.114916	0.03222	0.123019	0.0440556	M03696_61_000000000_C9WMF_1_1102_24468_3758_150
Bacteria;Actinobacteria;Acidimicrobiia;Microtrichales;metagenome;metagenome_unclassified;metagenome_unclassified;metagenome_unclassified;metagenome_unclassified;metagenome_unclassified;metagenome_unclassified;metagenome_unclassified;metagenome_unclassified;	0.0373692	0.0702952	0.0586936	0.0539029	0.0886496	0.0751799	0.0527225	0.11958	M03696_61_000000000_C9WMF_1_2102_5264_20109_154
Bacteria;Verrucomicrobia;Verrucomicrobiae;Opitutales;Opitutaceae;Lacunisphaera;metagenome;metagenome_unclassified;metagenome_unclassified;metagenome_unclassified;metagenome_unclassified;metagenome_unclassified;metagenome_unclassified;	0.115222	0.0435161	0.0241679	0.0606408	0.0984995	0.13604	0.0146451	0.0660835	M03696_61_000000000_C9WMF_1_2118_9250_16704_143
Bacteria;Proteobacteria;Alphaproteobacteria;Sphingomonadales;Sphingomonadaceae;Sphingomonas;uncultured_alpha_proteobacterium;uncultured_alpha_proteobacterium_unclassified;uncultured_alpha_proteobacterium_unclassified;uncultured_alpha_proteobacterium_unclassified;uncultured_alpha_proteobacterium_unclassified;uncultured_alpha_proteobacterium_unclassified;uncultured_alpha_proteobacterium_unclassifie…	0.0716243	0.0334739	0.169176	0.0134757	0.0426831	0.0680199	0.0527225	0.0975518	M03696_61_000000000_C9WMF_1_1102_22629_22536_159	aerobic_chemoheterotrophy;chemoheterotrophy;
Bacteria;Chloroflexi;KD4-96;KD4-96_unclassified;KD4-96_unclassified;KD4-96_unclassified;KD4-96_unclassified;KD4-96_unclassified;KD4-96_unclassified;KD4-96_unclassified;KD4-96_unclassified;KD4-96_unclassified;KD4-96_unclassified;	0.0373692	0.07699	0.055241	0.047165	0.0755163	0.0966599	0.0615096	0.0975518	M03696_61_000000000_C9WMF_1_1101_23210_19527_163
Bacteria;Actinobacteria;Acidimicrobiia;Actinomarinales;uncultured;uncultured_Actinomycetales_bacterium;uncultured_Actinomycetales_bacterium_unclassified;uncultured_Actinomycetales_bacterium_unclassified;uncultured_Actinomycetales_bacterium_unclassified;uncultured_Actinomycetales_bacterium_unclassified;uncultured_Actinomycetales_bacterium_unclassified;uncultured_Actinomycetales_bacterium_unclassif…	0.0747384	0.0569057	0.0448833	0.0336893	0.0590997	0.0536999	0.131806	0.0786708	M03696_61_000000000_C9WMF_1_2108_11953_9598_163
Bacteria;Proteobacteria;Gammaproteobacteria;Betaproteobacteriales;TRA3-20;uncultured_beta_proteobacterium;uncultured_beta_proteobacterium_unclassified;uncultured_beta_proteobacterium_unclassified;uncultured_beta_proteobacterium_unclassified;uncultured_beta_proteobacterium_unclassified;uncultured_beta_proteobacterium_unclassified;uncultured_beta_proteobacterium_unclassified;uncultured_beta_proteob…	0.0871948	0.103769	0.0345256	0.0707476	0.0262665	0.10382	0.0322193	0.0881113	M03696_76_000000000_CTCGJ_1_1104_16791_9516_130
Bacteria;Proteobacteria;Alphaproteobacteria;Rhizobiales;Rhizobiaceae;Shinella;Shinella_unclassified;Shinella_unclassified;Shinella_unclassified;Shinella_unclassified;Shinella_unclassified;Shinella_unclassified;Shinella_unclassified;	0.0809666	0.0334739	0.0586936	0.178553	0.0853663	0.02864	0.0439354	0.0283215	M03696_61_000000000_C9WMF_1_1119_20875_11226_159
Bacteria;Bacteroidetes;Bacteroidia;Cytophagales;Microscillaceae;Ohtaekwangia;uncultured_bacterium;uncultured_bacterium_unclassified;uncultured_bacterium_unclassified;uncultured_bacterium_unclassified;uncultured_bacterium_unclassified;uncultured_bacterium_unclassified;uncultured_bacterium_unclassified;	0.0498256	0.0401687	0.0621461	0.047165	0.0820829	0.0894999	0.099587	0.0629366	M03696_61_000000000_C9WMF_1_1107_22764_4306_150
Bacteria;Actinobacteria;Thermoleophilia;Solirubrobacterales;67-14;uncultured_bacterium;uncultured_bacterium_unclassified;uncultured_bacterium_unclassified;uncultured_bacterium_unclassified;uncultured_bacterium_unclassified;uncultured_bacterium_unclassified;uncultured_bacterium_unclassified;uncultured_bacterium_unclassified;	0.0840807	0.093727	0.0345256	0.0673786	0.0689497	0.0715999	0.0292903	0.0881113	M03696_61_000000000_C9WMF_1_1101_20820_2154_159
Bacteria;Proteobacteria;Alphaproteobacteria;Rhizobiales;Devosiaceae;Devosiaceae_unclassified;Devosiaceae_unclassified;Devosiaceae_unclassified;Devosiaceae_unclassified;Devosiaceae_unclassified;Devosiaceae_unclassified;Devosiaceae_unclassified;Devosiaceae_unclassified;	0.105879	0.0301265	0.0966717	0.0640097	0.0492498	0.0787599	0.0615096	0.0409088	M03696_61_000000000_C9WMF_1_1101_15016_1636_159
Bacteria;Acidobacteria;Subgroup_17;Subgroup_17_unclassified;Subgroup_17_unclassified;Subgroup_17_unclassified;Subgroup_17_unclassified;Subgroup_17_unclassified;Subgroup_17_unclassified;Subgroup_17_unclassified;Subgroup_17_unclassified;Subgroup_17_unclassified;Subgroup_17_unclassified;	0.062282	0.107117	0.0621461	0.0370582	0.0459664	0.10024	0.0497935	0.0660835	M03696_61_000000000_C9WMF_1_1111_21562_22439_151
unknown;unknown_unclassified;unknown_unclassified;unknown_unclassified;unknown_unclassified;unknown_unclassified;unknown_unclassified;unknown_unclassified;unknown_unclassified;unknown_unclassified;unknown_unclassified;unknown_unclassified;unknown_unclassified;	0.0031141	0.00669478	0.314183	0.0202136	0.00984995	0.0179	0.131806	0.0251746	M03696_76_000000000_CTCGJ_1_1101_11272_15119_137
Bacteria;Acidobacteria;Holophagae;Subgroup_7;uncultured_bacterium;uncultured_bacterium_unclassified;uncultured_bacterium_unclassified;uncultured_bacterium_unclassified;uncultured_bacterium_unclassified;uncultured_bacterium_unclassified;uncultured_bacterium_unclassified;uncultured_bacterium_unclassified;uncultured_bacterium_unclassified;	0.0498256	0.0502109	0.0690512	0.050534	0.072233	0.0680199	0.0907999	0.0692303	M03696_61_000000000_C9WMF_1_1105_20743_20931_150
Bacteria;Chloroflexi;TK10;TK10_unclassified;TK10_unclassified;TK10_unclassified;TK10_unclassified;TK10_unclassified;TK10_unclassified;TK10_unclassified;TK10_unclassified;TK10_unclassified;TK10_unclassified;	0.0560538	0.0636005	0.0414307	0.0572718	0.0787996	0.10024	0.0410064	0.0849644	M03696_61_000000000_C9WMF_1_2116_2380_15549_135
Bacteria;Verrucomicrobia;Verrucomicrobiae;Pedosphaerales;Pedosphaeraceae;uncultured_soil_bacterium;uncultured_soil_bacterium_unclassified;uncultured_soil_bacterium_unclassified;uncultured_soil_bacterium_unclassified;uncultured_soil_bacterium_unclassified;uncultured_soil_bacterium_unclassified;uncultured_soil_bacterium_unclassified;uncultured_soil_bacterium_unclassified;	0.062282	0.0368213	0.0655987	0.0437961	0.0426831	0.02506	0.12009	0.110139	M03696_61_000000000_C9WMF_1_1106_12368_20555_150
Bacteria;Verrucomicrobia;Verrucomicrobiae;Verrucomicrobiales;Verrucomicrobiaceae;Roseimicrobium;metagenome;metagenome_unclassified;metagenome_unclassified;metagenome_unclassified;metagenome_unclassified;metagenome_unclassified;metagenome_unclassified;	0.0747384	0.0401687	0.110482	0.0303204	0.0361165	0.0644399	0.0849419	0.0692303	M03696_61_000000000_C9WMF_1_1106_10073_11847_150	aerobic_chemoheterotrophy;chemoheterotrophy;
Bacteria;Actinobacteria;Actinobacteria;Micromonosporales;Micromonosporaceae;uncultured;uncultured_bacterium;uncultured_bacterium_unclassified;uncultured_bacterium_unclassified;uncultured_bacterium_unclassified;uncultured_bacterium_unclassified;uncultured_bacterium_unclassified;uncultured_bacterium_unclassified;	0.0529397	0.0535583	0.0794089	0.0404272	0.101783	0.0644399	0.0439354	0.0786708	M03696_61_000000000_C9WMF_1_2112_8577_8407_139
unknown;unknown_unclassified;unknown_unclassified;unknown_unclassified;unknown_unclassified;unknown_unclassified;unknown_unclassified;unknown_unclassified;unknown_unclassified;unknown_unclassified;unknown_unclassified;unknown_unclassified;unknown_unclassified;	0.0124564	0.016737	0.0932192	0.0370582	0.0459664	0.0644399	0.137664	0.0944049	M03696_76_000000000_CTCGJ_1_1103_17388_15105_141
Bacteria;Bacteroidetes;Bacteroidia;Flavobacteriales;Flavobacteriaceae;Flavobacterium;uncultured_bacterium;uncultured_bacterium_unclassified;uncultured_bacterium_unclassified;uncultured_bacterium_unclassified;uncultured_bacterium_unclassified;uncultured_bacterium_unclassified;uncultured_bacterium_unclassified;	0.0093423	0.00334739	0.355614	0.0134757	0	0.02506	0.102516	0.00629366	M03696_61_000000000_C9WMF_1_1102_13065_13953_159	aerobic_chemoheterotrophy;chemoheterotrophy;
Bacteria;Actinobacteria;Actinobacteria;Propionibacteriales;Nocardioidaceae;Nocardioides;Nocardioides_unclassified;Nocardioides_unclassified;Nocardioides_unclassified;Nocardioides_unclassified;Nocardioides_unclassified;Nocardioides_unclassified;Nocardioides_unclassified;	0.0186846	0.07699	0.0414307	0.0235825	0.200282	0.0501199	0.0410064	0.0534961	M03696_61_000000000_C9WMF_1_1101_8871_19925_159	aerobic_chemoheterotrophy;aromatic_compound_degradation;chemoheterotrophy;
Archaea;Thaumarchaeota;Nitrososphaeria;Nitrososphaerales;Nitrososphaeraceae;Nitrososphaeraceae_unclassified;Nitrososphaeraceae_unclassified;Nitrososphaeraceae_unclassified;Nitrososphaeraceae_unclassified;Nitrososphaeraceae_unclassified;Nitrososphaeraceae_unclassified;Nitrososphaeraceae_unclassified;Nitrososphaeraceae_unclassified;	0.105879	0.0870322	0.0276205	0.0235825	0.0755163	0.0572799	0.0439354	0.0755239	M03696_61_000000000_C9WMF_1_2108_6321_20179_150	aerobic_ammonia_oxidation;nitrification;
Bacteria;Actinobacteria;Thermoleophilia;Solirubrobacterales;Solirubrobacteraceae;Conexibacter;metagenome;metagenome_unclassified;metagenome_unclassified;metagenome_unclassified;metagenome_unclassified;metagenome_unclassified;metagenome_unclassified;	0.0747384	0.100422	0.0241679	0.0370582	0.108349	0.0823399	0.0292903	0.0409088	M03696_61_000000000_C9WMF_1_1101_10512_12444_159
Bacteria;Verrucomicrobia;Verrucomicrobiae;Pedosphaerales;Pedosphaeraceae;uncultured_Verrucomicrobia_bacterium;uncultured_Verrucomicrobia_bacterium_unclassified;uncultured_Verrucomicrobia_bacterium_unclassified;uncultured_Verrucomicrobia_bacterium_unclassified;uncultured_Verrucomicrobia_bacterium_unclassified;uncultured_Verrucomicrobia_bacterium_unclassified;uncultured_Verrucomicrobia_bacterium_un…	0.0653961	0.0903796	0.0103577	0.0707476	0.0525331	0.03222	0.0292903	0.135314	M03696_61_000000000_C9WMF_1_1101_12282_7077_155
Bacteria;Actinobacteria;Thermoleophilia;Gaiellales;uncultured;uncultured_Rubrobacteria_bacterium;uncultured_Rubrobacteria_bacterium_unclassified;uncultured_Rubrobacteria_bacterium_unclassified;uncultured_Rubrobacteria_bacterium_unclassified;uncultured_Rubrobacteria_bacterium_unclassified;uncultured_Rubrobacteria_bacterium_unclassified;uncultured_Rubrobacteria_bacterium_unclassified;uncultured_Rub…	0.031141	0.0502109	0.00345256	0.0404272	0.105066	0.0966599	0.0615096	0.0944049	M03696_61_000000000_C9WMF_1_1106_12528_17200_159
Bacteria;Actinobacteria;Acidimicrobiia;Actinomarinales;uncultured;uncultured_unclassified;uncultured_unclassified;uncultured_unclassified;uncultured_unclassified;uncultured_unclassified;uncultured_unclassified;uncultured_unclassified;uncultured_unclassified;	0.0591679	0.07699	0.0586936	0.0202136	0.0525331	0.0715999	0.0702967	0.0723771	M03696_61_000000000_C9WMF_1_2112_17122_20149_162
Bacteria;Actinobacteria;Actinobacteria;Streptosporangiales;Streptosporangiaceae;Streptosporangium;metagenome;metagenome_unclassified;metagenome_unclassified;metagenome_unclassified;metagenome_unclassified;metagenome_unclassified;metagenome_unclassified;	0.0124564	0.103769	0.0345256	0.111175	0.0558164	0.0823399	0.0497935	0.037762	M03696_61_000000000_C9WMF_1_1102_17245_11240_159	aerobic_chemoheterotrophy;chemoheterotrophy;
Archaea;Thaumarchaeota;Nitrososphaeria;Nitrososphaerales;Nitrososphaeraceae;uncultured_bacterium;uncultured_bacterium_unclassified;uncultured_bacterium_unclassified;uncultured_bacterium_unclassified;uncultured_bacterium_unclassified;uncultured_bacterium_unclassified;uncultured_bacterium_unclassified;uncultured_bacterium_unclassified;	0.0560538	0.0970744	0.0448833	0.0539029	0.0525331	0.0644399	0.0497935	0.0597898	M03696_61_000000000_C9WMF_1_1109_7921_21015_150	aerobic_ammonia_oxidation;nitrification;
Bacteria;Proteobacteria;Alphaproteobacteria;Rhizobiales;Rhizobiaceae;Pseudaminobacter;uncultured_bacterium;uncultured_bacterium_unclassified;uncultured_bacterium_unclassified;uncultured_bacterium_unclassified;uncultured_bacterium_unclassified;uncultured_bacterium_unclassified;uncultured_bacterium_unclassified;	0.0809666	0.0669478	0.0483359	0.050534	0.0689497	0.0572799	0.0410064	0.0597898	M03696_61_000000000_C9WMF_1_1106_7177_9050_150
Bacteria;Actinobacteria;Actinobacteria;Micromonosporales;Micromonosporaceae;Actinoplanes;Actinoplanes_penicillatus;Actinoplanes_penicillatus_unclassified;Actinoplanes_penicillatus_unclassified;Actinoplanes_penicillatus_unclassified;Actinoplanes_penicillatus_unclassified;Actinoplanes_penicillatus_unclassified;Actinoplanes_penicillatus_unclassified;	0.0560538	0.00334739	0.321088	0	0.062383	0.01074	0.0175742	0.0125873	M03696_61_000000000_C9WMF_1_1102_2365_14703_163	aerobic_chemoheterotrophy;chemoheterotrophy;
Bacteria;Actinobacteria;Acidimicrobiia;uncultured;uncultured_bacterium;uncultured_bacterium_unclassified;uncultured_bacterium_unclassified;uncultured_bacterium_unclassified;uncultured_bacterium_unclassified;uncultured_bacterium_unclassified;uncultured_bacterium_unclassified;uncultured_bacterium_unclassified;uncultured_bacterium_unclassified;	0.0373692	0.0903796	0.0345256	0.0303204	0.062383	0.0608599	0.0702967	0.0818176	M03696_61_000000000_C9WMF_1_1101_5659_21466_159
Bacteria;Planctomycetes;Planctomycetacia;Isosphaerales;Isosphaeraceae;Singulisphaera;uncultured_Singulisphaera_sp.;uncultured_Singulisphaera_sp._unclassified;uncultured_Singulisphaera_sp._unclassified;uncultured_Singulisphaera_sp._unclassified;uncultured_Singulisphaera_sp._unclassified;uncultured_Singulisphaera_sp._unclassified;uncultured_Singulisphaera_sp._unclassified;	0.0186846	0.0401687	0.0172628	0.25267	0.0164166	0.0465399	0.0380774	0.0472025	M03696_61_000000000_C9WMF_1_1105_21247_6677_150
Bacteria;Acidobacteria;Subgroup_6;Subgroup_6_unclassified;Subgroup_6_unclassified;Subgroup_6_unclassified;Subgroup_6_unclassified;Subgroup_6_unclassified;Subgroup_6_unclassified;Subgroup_6_unclassified;Subgroup_6_unclassified;Subgroup_6_unclassified;Subgroup_6_unclassified;	0.0467115	0.0602531	0.0690512	0.050534	0.0558164	0.0465399	0.0761548	0.0597898	M03696_61_000000000_C9WMF_1_1104_10854_22588_159
Bacteria;Verrucomicrobia;Verrucomicrobiae;Chthoniobacterales;Chthoniobacteraceae;Chthoniobacter;uncultured_bacterium;uncultured_bacterium_unclassified;uncultured_bacterium_unclassified;uncultured_bacterium_unclassified;uncultured_bacterium_unclassified;uncultured_bacterium_unclassified;uncultured_bacterium_unclassified;	0.0529397	0.0267791	0.0794089	0.0101068	0.0558164	0.0536999	0.0761548	0.103845	M03696_61_000000000_C9WMF_1_1103_28110_17217_163	aerobic_chemoheterotrophy;chemoheterotrophy;
Bacteria;Proteobacteria;Alphaproteobacteria;Sphingomonadales;Sphingomonadaceae;Sphingomonas;metagenome;metagenome_unclassified;metagenome_unclassified;metagenome_unclassified;metagenome_unclassified;metagenome_unclassified;metagenome_unclassified;	0.0903089	0.130548	0.0794089	0.0707476	0.0525331	0.02506	0.0146451	0.00314683	M03696_61_000000000_C9WMF_1_1102_9994_4055_159	aerobic_chemoheterotrophy;chemoheterotrophy;
Bacteria;Chloroflexi;Chloroflexia;Thermomicrobiales;JG30-KF-CM45;uncultured_bacterium;uncultured_bacterium_unclassified;uncultured_bacterium_unclassified;uncultured_bacterium_unclassified;uncultured_bacterium_unclassified;uncultured_bacterium_unclassified;uncultured_bacterium_unclassified;uncultured_bacterium_unclassified;	0.0280269	0.0669478	0.0241679	0.0539029	0.134616	0.0393799	0.0292903	0.0849644	M03696_61_000000000_C9WMF_1_1107_17153_8422_163
Bacteria;Acidobacteria;Subgroup_6;uncultured_Acidobacteria_bacterium;uncultured_Acidobacteria_bacterium_unclassified;uncultured_Acidobacteria_bacterium_unclassified;uncultured_Acidobacteria_bacterium_unclassified;uncultured_Acidobacteria_bacterium_unclassified;uncultured_Acidobacteria_bacterium_unclassified;uncultured_Acidobacteria_bacterium_unclassified;uncultured_Acidobacteria_bacterium_unclass…	0.0591679	0.0401687	0.0414307	0.0943301	0.0558164	0.0680199	0.0380774	0.0660835	M03696_61_000000000_C9WMF_1_1118_16849_9781_159
Bacteria;Actinobacteria;Actinobacteria;Micrococcales;Intrasporangiaceae;Terrabacter;uncultured_bacterium;uncultured_bacterium_unclassified;uncultured_bacterium_unclassified;uncultured_bacterium_unclassified;uncultured_bacterium_unclassified;uncultured_bacterium_unclassified;uncultured_bacterium_unclassified;	0.0155705	0.0569057	0.0794089	0.047165	0.0361165	0.0393799	0.00292903	0.182516	M03696_61_000000000_C9WMF_1_1106_25630_3444_159	aerobic_chemoheterotrophy;chemoheterotrophy;
Bacteria;Proteobacteria;Alphaproteobacteria;Rickettsiales;Mitochondria;Mitochondria_unclassified;Mitochondria_unclassified;Mitochondria_unclassified;Mitochondria_unclassified;Mitochondria_unclassified;Mitochondria_unclassified;Mitochondria_unclassified;Mitochondria_unclassified;	0.062282	0.07699	0.0379782	0.0202136	0.0689497	0.0501199	0.0644387	0.0692303	M03696_61_000000000_C9WMF_1_1101_17144_16490_159	intracellular_parasites;
Bacteria;Actinobacteria;Acidimicrobiia;IMCC26256;metagenome;metagenome_unclassified;metagenome_unclassified;metagenome_unclassified;metagenome_unclassified;metagenome_unclassified;metagenome_unclassified;metagenome_unclassified;metagenome_unclassified;	0.0685102	0.0636005	0.0414307	0.047165	0.0656663	0.0572799	0.0468645	0.0629366	M03696_61_000000000_C9WMF_1_1107_19659_23749_159
Bacteria;Chloroflexi;Chloroflexia;Thermomicrobiales;JG30-KF-CM45;metagenome;metagenome_unclassified;metagenome_unclassified;metagenome_unclassified;metagenome_unclassified;metagenome_unclassified;metagenome_unclassified;metagenome_unclassified;	0.0560538	0.0435161	0.0345256	0.0437961	0.0984995	0.0429599	0.0410064	0.0881113	M03696_61_000000000_C9WMF_1_2116_11582_21502_150
Bacteria;Gemmatimonadetes;Gemmatimonadetes;Gemmatimonadales;Gemmatimonadaceae;Gemmatimonas;Gemmatimonas_unclassified;Gemmatimonas_unclassified;Gemmatimonas_unclassified;Gemmatimonas_unclassified;Gemmatimonas_unclassified;Gemmatimonas_unclassified;Gemmatimonas_unclassified;	0.0529397	0.0334739	0.0759564	0.0404272	0.0328332	0.02148	0.0732257	0.113286	M03696_61_000000000_C9WMF_1_2118_19323_12112_150
Bacteria;Bacteroidetes;Bacteroidia;Cytophagales;Microscillaceae;uncultured;uncultured_bacterium;uncultured_bacterium_unclassified;uncultured_bacterium_unclassified;uncultured_bacterium_unclassified;uncultured_bacterium_unclassified;uncultured_bacterium_unclassified;uncultured_bacterium_unclassified;	0.0560538	0.0435161	0.0655987	0.0875922	0.0426831	0.0680199	0.0205032	0.0692303	M03696_61_000000000_C9WMF_1_1111_5902_17244_150
Bacteria;Proteobacteria;Alphaproteobacteria;Rhizobiales;Beijerinckiaceae;uncultured;uncultured_bacterium;uncultured_bacterium_unclassified;uncultured_bacterium_unclassified;uncultured_bacterium_unclassified;uncultured_bacterium_unclassified;uncultured_bacterium_unclassified;uncultured_bacterium_unclassified;	0.0435974	0.0636005	0.0379782	0.0437961	0.0755163	0.02148	0.0790838	0.0755239	M03696_68_000000000_CJJBV_1_1112_27410_9385_301
Bacteria;Chloroflexi;Chloroflexia;Thermomicrobiales;JG30-KF-CM45;metagenome;metagenome_unclassified;metagenome_unclassified;metagenome_unclassified;metagenome_unclassified;metagenome_unclassified;metagenome_unclassified;metagenome_unclassified;	0.0685102	0.0368213	0.0379782	0.0673786	0.0525331	0.0930799	0.0497935	0.0409088	M03696_61_000000000_C9WMF_1_1111_10044_23914_150
Bacteria;Actinobacteria;Thermoleophilia;Gaiellales;uncultured;uncultured_bacterium;uncultured_bacterium_unclassified;uncultured_bacterium_unclassified;uncultured_bacterium_unclassified;uncultured_bacterium_unclassified;uncultured_bacterium_unclassified;uncultured_bacterium_unclassified;uncultured_bacterium_unclassified;	0.0529397	0.0435161	0.0586936	0.0269515	0.0558164	0.0501199	0.0732257	0.0786708	M03696_61_000000000_C9WMF_1_1105_5365_4865_159
Bacteria;Proteobacteria;Alphaproteobacteria;Rhizobiales;Beijerinckiaceae;Bosea;uncultured_bacterium;uncultured_bacterium_unclassified;uncultured_bacterium_unclassified;uncultured_bacterium_unclassified;uncultured_bacterium_unclassified;uncultured_bacterium_unclassified;uncultured_bacterium_unclassified;	0.0373692	0.0502109	0.0483359	0.12465	0.0558164	0.0715999	0.0351484	0.0251746	M03696_61_000000000_C9WMF_1_2104_9497_17953_163
Bacteria;Proteobacteria;Alphaproteobacteria;Azospirillales;uncultured;uncultured_bacterium;uncultured_bacterium_unclassified;uncultured_bacterium_unclassified;uncultured_bacterium_unclassified;uncultured_bacterium_unclassified;uncultured_bacterium_unclassified;uncultured_bacterium_unclassified;uncultured_bacterium_unclassified;	0.0249128	0.0736426	0.0517884	0.0370582	0.0525331	0.0572799	0.0585806	0.0849644	M03696_61_000000000_C9WMF_1_1107_12681_8052_163
Bacteria;Planctomycetes;Planctomycetacia;Pirellulales;Pirellulaceae;Pir4_lineage;metagenome;metagenome_unclassified;metagenome_unclassified;metagenome_unclassified;metagenome_unclassified;metagenome_unclassified;metagenome_unclassified;	0.0809666	0.0368213	0.0276205	0.0336893	0.0393998	0.0715999	0.0673677	0.0755239	M03696_61_000000000_C9WMF_1_1101_17254_18289_163
Bacteria;Proteobacteria;Gammaproteobacteria;Xanthomonadales;Rhodanobacteraceae;Dokdonella;uncultured_bacterium;uncultured_bacterium_unclassified;uncultured_bacterium_unclassified;uncultured_bacterium_unclassified;uncultured_bacterium_unclassified;uncultured_bacterium_unclassified;uncultured_bacterium_unclassified;	0.0809666	0.0535583	0.0241679	0.12465	0.0295499	0.0751799	0.0380774	0.0157342	M03696_61_000000000_C9WMF_1_1114_7471_23505_150
Bacteria;Acidobacteria;Subgroup_6;Subgroup_6_unclassified;Subgroup_6_unclassified;Subgroup_6_unclassified;Subgroup_6_unclassified;Subgroup_6_unclassified;Subgroup_6_unclassified;Subgroup_6_unclassified;Subgroup_6_unclassified;Subgroup_6_unclassified;Subgroup_6_unclassified;	0.0529397	0.0535583	0.0690512	0.0539029	0.0361165	0.0572799	0.0673677	0.0440556	M03696_61_000000000_C9WMF_1_2117_9373_7116_143
Bacteria;Actinobacteria;MB-A2-108;metagenome;metagenome_unclassified;metagenome_unclassified;metagenome_unclassified;metagenome_unclassified;metagenome_unclassified;metagenome_unclassified;metagenome_unclassified;metagenome_unclassified;metagenome_unclassified;	0.0373692	0.0401687	0.0655987	0.0404272	0.0426831	0.03222	0.0702967	0.100699	M03696_61_000000000_C9WMF_1_1101_5795_3560_150
Bacteria;Proteobacteria;Deltaproteobacteria;Myxococcales;BIrii41;metagenome;metagenome_unclassified;metagenome_unclassified;metagenome_unclassified;metagenome_unclassified;metagenome_unclassified;metagenome_unclassified;metagenome_unclassified;	0.0809666	0.0468635	0.00690512	0.0909612	0.0361165	0.0644399	0.0146451	0.0944049	M03696_61_000000000_C9WMF_1_2101_22160_2183_158
Bacteria;Proteobacteria;Alphaproteobacteria;Sphingomonadales;Sphingomonadaceae;Sphingomonas;Sphingomonas_unclassified;Sphingomonas_unclassified;Sphingomonas_unclassified;Sphingomonas_unclassified;Sphingomonas_unclassified;Sphingomonas_unclassified;Sphingomonas_unclassified;	0.0498256	0.0736426	0.0310731	0.0168447	0.062383	0.0787599	0.0673677	0.0503493	M03696_61_000000000_C9WMF_1_1107_25756_4959_163	aerobic_chemoheterotrophy;chemoheterotrophy;
Bacteria;Actinobacteria;Actinobacteria;Streptosporangiales;Thermomonosporaceae;Actinocorallia;metagenome;metagenome_unclassified;metagenome_unclassified;metagenome_unclassified;metagenome_unclassified;metagenome_unclassified;metagenome_unclassified;	0.0435974	0.110464	0.0655987	0.0336893	0.0755163	0.0787599	0.0146451	0.018881	M03696_61_000000000_C9WMF_1_1107_5550_19950_163	aerobic_chemoheterotrophy;chemoheterotrophy;
Bacteria;Bacteroidetes;Bacteroidia;Cytophagales;Microscillaceae;uncultured;uncultured_unclassified;uncultured_unclassified;uncultured_unclassified;uncultured_unclassified;uncultured_unclassified;uncultured_unclassified;uncultured_unclassified;	0.0747384	0.0301265	0.0517884	0.0101068	0.0426831	0.0429599	0.102516	0.0629366	M03696_61_000000000_C9WMF_1_1106_16214_6489_163
Bacteria;Bacteroidetes;Bacteroidia;Chitinophagales;Chitinophagaceae;Chitinophaga;uncultured_bacterium;uncultured_bacterium_unclassified;uncultured_bacterium_unclassified;uncultured_bacterium_unclassified;uncultured_bacterium_unclassified;uncultured_bacterium_unclassified;uncultured_bacterium_unclassified;	0.0435974	0.00669478	0.00345256	0.242563	0.0196999	0.0715999	0.0146451	0.0346151	M03696_61_000000000_C9WMF_1_1103_14780_4158_143
Bacteria;Actinobacteria;Actinobacteria;Micromonosporales;Micromonosporaceae;Rhizocola;Rhizocola_unclassified;Rhizocola_unclassified;Rhizocola_unclassified;Rhizocola_unclassified;Rhizocola_unclassified;Rhizocola_unclassified;Rhizocola_unclassified;	0.031141	0.0368213	0.0828615	0.0539029	0.0262665	0.0393799	0.0615096	0.0944049	M03696_61_000000000_C9WMF_1_1101_15411_12558_159
Bacteria;Proteobacteria;Gammaproteobacteria;Xanthomonadales;Xanthomonadaceae;Lysobacter;Lysobacter_unclassified;Lysobacter_unclassified;Lysobacter_unclassified;Lysobacter_unclassified;Lysobacter_unclassified;Lysobacter_unclassified;Lysobacter_unclassified;	0.0031141	0.0133896	0.110482	0.0134757	0.00656663	0.02506	0.213819	0.0251746	M03696_61_000000000_C9WMF_1_1103_24043_21438_163	chitinolysis;chemoheterotrophy;
Bacteria;Bacteroidetes;Bacteroidia;Flavobacteriales;Flavobacteriaceae;Flavobacterium;uncultured_bacterium;uncultured_bacterium_unclassified;uncultured_bacterium_unclassified;uncultured_bacterium_unclassified;uncultured_bacterium_unclassified;uncultured_bacterium_unclassified;uncultured_bacterium_unclassified;	0.0871948	0.267791	0	0	0.0262665	0.0501199	0.00292903	0	M03696_61_000000000_C9WMF_1_1108_2597_13322_147	aerobic_chemoheterotrophy;chemoheterotrophy;
Bacteria;Actinobacteria;Actinobacteria;Micromonosporales;Micromonosporaceae;Luedemannella;uncultured_bacterium;uncultured_bacterium_unclassified;uncultured_bacterium_unclassified;uncultured_bacterium_unclassified;uncultured_bacterium_unclassified;uncultured_bacterium_unclassified;uncultured_bacterium_unclassified;	0.0155705	0.0535583	0.0414307	0.0673786	0.0558164	0.0644399	0.0468645	0.0849644	M03696_76_000000000_CTCGJ_1_2110_12798_7717_136
Bacteria;Proteobacteria;Alphaproteobacteria;Micropepsales;Micropepsaceae;uncultured;uncultured_bacterium;uncultured_bacterium_unclassified;uncultured_bacterium_unclassified;uncultured_bacterium_unclassified;uncultured_bacterium_unclassified;uncultured_bacterium_unclassified;uncultured_bacterium_unclassified;	0.0435974	0.0200844	0.0517884	0.134757	0.0328332	0.0608599	0.0351484	0.0440556	M03696_61_000000000_C9WMF_1_1104_22991_7663_150
Bacteria;Actinobacteria;Acidimicrobiia;uncultured;uncultured_unclassified;uncultured_unclassified;uncultured_unclassified;uncultured_unclassified;uncultured_unclassified;uncultured_unclassified;uncultured_unclassified;uncultured_unclassified;uncultured_unclassified;	0.0498256	0.0836848	0.0517884	0.0101068	0.0459664	0.0680199	0.0644387	0.0440556	M03696_61_000000000_C9WMF_1_1105_16460_19439_163
Bacteria;Planctomycetes;Phycisphaerae;Tepidisphaerales;WD2101_soil_group;WD2101_soil_group_unclassified;WD2101_soil_group_unclassified;WD2101_soil_group_unclassified;WD2101_soil_group_unclassified;WD2101_soil_group_unclassified;WD2101_soil_group_unclassified;WD2101_soil_group_unclassified;WD2101_soil_group_unclassified;	0.0653961	0.0401687	0.0586936	0.0437961	0.0426831	0.0465399	0.0790838	0.037762	M03696_61_000000000_C9WMF_1_1118_26629_19700_163
unknown;unknown_unclassified;unknown_unclassified;unknown_unclassified;unknown_unclassified;unknown_unclassified;unknown_unclassified;unknown_unclassified;unknown_unclassified;unknown_unclassified;unknown_unclassified;unknown_unclassified;unknown_unclassified;	0.0031141	0.0301265	0.0379782	0.107806	0.0131333	0.0501199	0.0878709	0.0849644	M03696_76_000000000_CTCGJ_1_1101_28721_12010_138
Bacteria;Acidobacteria;Blastocatellia_(Subgroup_4);Blastocatellales;Blastocatellaceae;Stenotrophobacter;uncultured_bacterium;uncultured_bacterium_unclassified;uncultured_bacterium_unclassified;uncultured_bacterium_unclassified;uncultured_bacterium_unclassified;uncultured_bacterium_unclassified;uncultured_bacterium_unclassified;	0.0591679	0.0133896	0.0932192	0.0572718	0.0262665	0.02506	0.0878709	0.0472025	M03696_61_000000000_C9WMF_1_1118_16338_10224_159
Bacteria;Chloroflexi;OLB14;uncultured_bacterium;uncultured_bacterium_unclassified;uncultured_bacterium_unclassified;uncultured_bacterium_unclassified;uncultured_bacterium_unclassified;uncultured_bacterium_unclassified;uncultured_bacterium_unclassified;uncultured_bacterium_unclassified;uncultured_bacterium_unclassified;uncultured_bacterium_unclassified;	0.0342551	0.0468635	0.0759564	0.0572718	0.0262665	0.0608599	0.0761548	0.0346151	M03696_61_000000000_C9WMF_1_1115_20570_7918_154
Bacteria;Actinobacteria;Thermoleophilia;Gaiellales;uncultured;uncultured_Rubrobacteria_bacterium;uncultured_Rubrobacteria_bacterium_unclassified;uncultured_Rubrobacteria_bacterium_unclassified;uncultured_Rubrobacteria_bacterium_unclassified;uncultured_Rubrobacteria_bacterium_unclassified;uncultured_Rubrobacteria_bacterium_unclassified;uncultured_Rubrobacteria_bacterium_unclassified;uncultured_Rub…	0.0871948	0.0636005	0.0310731	0.0269515	0.0558164	0.0357999	0.0615096	0.037762	M03696_61_000000000_C9WMF_1_2105_24948_17375_159
Bacteria;Rokubacteria;NC10;Rokubacteriales;uncultured_bacterium;uncultured_bacterium_unclassified;uncultured_bacterium_unclassified;uncultured_bacterium_unclassified;uncultured_bacterium_unclassified;uncultured_bacterium_unclassified;uncultured_bacterium_unclassified;uncultured_bacterium_unclassified;uncultured_bacterium_unclassified;	0.0840807	0.0836848	0.0345256	0.0539029	0.0295499	0.0536999	0.0322193	0.0346151	M03696_61_000000000_C9WMF_1_1101_21521_3831_155
Bacteria;Acidobacteria;Subgroup_17;uncultured_bacterium;uncultured_bacterium_unclassified;uncultured_bacterium_unclassified;uncultured_bacterium_unclassified;uncultured_bacterium_unclassified;uncultured_bacterium_unclassified;uncultured_bacterium_unclassified;uncultured_bacterium_unclassified;uncultured_bacterium_unclassified;uncultured_bacterium_unclassified;	0.0435974	0.0301265	0.0483359	0.0202136	0.0262665	0.03222	0.0702967	0.125873	M03696_61_000000000_C9WMF_1_1109_7913_22764_135
Bacteria;Proteobacteria;Gammaproteobacteria;Xanthomonadales;Xanthomonadaceae;Arenimonas;uncultured_bacterium;uncultured_bacterium_unclassified;uncultured_bacterium_unclassified;uncultured_bacterium_unclassified;uncultured_bacterium_unclassified;uncultured_bacterium_unclassified;uncultured_bacterium_unclassified;	0.0373692	0.0368213	0.055241	0.0235825	0.0590997	0.00715999	0.0380774	0.138461	M03696_61_000000000_C9WMF_1_1101_11460_11916_155	aerobic_chemoheterotrophy;chemoheterotrophy;
Bacteria;Proteobacteria;Gammaproteobacteria;Betaproteobacteriales;SC-I-84;SC-I-84_unclassified;SC-I-84_unclassified;SC-I-84_unclassified;SC-I-84_unclassified;SC-I-84_unclassified;SC-I-84_unclassified;SC-I-84_unclassified;SC-I-84_unclassified;	0.0467115	0.0435161	0.0310731	0.0539029	0.0919329	0.0393799	0.0468645	0.0472025	M03696_61_000000000_C9WMF_1_1102_26741_9571_163
Bacteria;Gemmatimonadetes;Gemmatimonadetes;Gemmatimonadales;Gemmatimonadaceae;uncultured;uncultured_Gemmatimonadales_bacterium;uncultured_Gemmatimonadales_bacterium_unclassified;uncultured_Gemmatimonadales_bacterium_unclassified;uncultured_Gemmatimonadales_bacterium_unclassified;uncultured_Gemmatimonadales_bacterium_unclassified;uncultured_Gemmatimonadales_bacterium_unclassified;uncultured_Gemmat…	0.0342551	0.0435161	0.0966717	0.0909612	0.0164166	0.01432	0.0410064	0.0629366	M03696_61_000000000_C9WMF_1_2111_13994_9614_158
Bacteria;Proteobacteria;Gammaproteobacteria;Betaproteobacteriales;Burkholderiaceae;Pigmentiphaga;uncultured_bacterium;uncultured_bacterium_unclassified;uncultured_bacterium_unclassified;uncultured_bacterium_unclassified;uncultured_bacterium_unclassified;uncultured_bacterium_unclassified;uncultured_bacterium_unclassified;	0.0871948	0.204191	0.0172628	0.0168447	0.0393998	0.02864	0.00585806	0	M03696_61_000000000_C9WMF_1_1101_16919_10156_150
Bacteria;Gemmatimonadetes;Longimicrobia;Longimicrobiales;Longimicrobiaceae;Longimicrobiaceae_unclassified;Longimicrobiaceae_unclassified;Longimicrobiaceae_unclassified;Longimicrobiaceae_unclassified;Longimicrobiaceae_unclassified;Longimicrobiaceae_unclassified;Longimicrobiaceae_unclassified;Longimicrobiaceae_unclassified;	0.0155705	0.0200844	0.0932192	0.00673786	0.0262665	0.01432	0.0790838	0.132167	M03696_61_000000000_C9WMF_1_1118_6470_11951_159
Bacteria;Gemmatimonadetes;Gemmatimonadetes;Gemmatimonadales;Gemmatimonadaceae;uncultured;uncultured_soil_bacterium;uncultured_soil_bacterium_unclassified;uncultured_soil_bacterium_unclassified;uncultured_soil_bacterium_unclassified;uncultured_soil_bacterium_unclassified;uncultured_soil_bacterium_unclassified;uncultured_soil_bacterium_unclassified;	0.0155705	0.00669478	0.086314	0.0269515	0.00984995	0.0465399	0.0937289	0.103845	M03696_61_000000000_C9WMF_1_1118_16528_2367_155
Bacteria;Verrucomicrobia;Verrucomicrobiae;Pedosphaerales;Pedosphaeraceae;ADurb.Bin063-1;uncultured_bacterium;uncultured_bacterium_unclassified;uncultured_bacterium_unclassified;uncultured_bacterium_unclassified;uncultured_bacterium_unclassified;uncultured_bacterium_unclassified;uncultured_bacterium_unclassified;	0.0685102	0.0569057	0.0207154	0.0640097	0.0393998	0.0644399	0.0439354	0.037762	M03696_61_000000000_C9WMF_1_2104_21859_12848_163
Bacteria;Acidobacteria;Subgroup_6;metagenome;metagenome_unclassified;metagenome_unclassified;metagenome_unclassified;metagenome_unclassified;metagenome_unclassified;metagenome_unclassified;metagenome_unclassified;metagenome_unclassified;metagenome_unclassified;	0.0716243	0.0502109	0.0172628	0.0134757	0.0820829	0.0179	0.0439354	0.0912581	M03696_76_000000000_CTCGJ_1_1106_25036_15611_137
Bacteria;Bacteroidetes;Bacteroidia;Cytophagales;Hymenobacteraceae;Adhaeribacter;uncultured_bacterium;uncultured_bacterium_unclassified;uncultured_bacterium_unclassified;uncultured_bacterium_unclassified;uncultured_bacterium_unclassified;uncultured_bacterium_unclassified;uncultured_bacterium_unclassified;	0.0280269	0.0870322	0.0897666	0.00673786	0.00328332	0.0179	0.128877	0.0220278	M03696_61_000000000_C9WMF_1_1101_13077_2699_159
Bacteria;Actinobacteria;Rubrobacteria;Rubrobacterales;Rubrobacteriaceae;Rubrobacter;Rubrobacter_unclassified;Rubrobacter_unclassified;Rubrobacter_unclassified;Rubrobacter_unclassified;Rubrobacter_unclassified;Rubrobacter_unclassified;Rubrobacter_unclassified;	0.0591679	0.0334739	0.0690512	0.0235825	0.0328332	0.02148	0.0585806	0.0881113	M03696_61_000000000_C9WMF_1_2107_6584_6048_154	aerobic_chemoheterotrophy;nitrate_reduction;chemoheterotrophy;
Bacteria;Verrucomicrobia;Verrucomicrobiae;Chthoniobacterales;Chthoniobacteraceae;Candidatus_Udaeobacter;uncultured_bacterium;uncultured_bacterium_unclassified;uncultured_bacterium_unclassified;uncultured_bacterium_unclassified;uncultured_bacterium_unclassified;uncultured_bacterium_unclassified;uncultured_bacterium_unclassified;	0.062282	0.0535583	0.0379782	0.0404272	0.0689497	0.0501199	0.0322193	0.0440556	M03696_61_000000000_C9WMF_1_1111_19212_19766_150
Bacteria;Acidobacteria;Subgroup_6;Unknown_Order;Unknown_Family;Vicinamibacter;uncultured_bacterium;uncultured_bacterium_unclassified;uncultured_bacterium_unclassified;uncultured_bacterium_unclassified;uncultured_bacterium_unclassified;uncultured_bacterium_unclassified;uncultured_bacterium_unclassified;	0.0280269	0.0468635	0.055241	0.0572718	0.0295499	0.0787599	0.0615096	0.0346151	M03696_68_000000000_CJJBV_1_1108_23336_2945_293
Bacteria;Bacteroidetes;Bacteroidia;Cytophagales;Microscillaceae;Ohtaekwangia;metagenome;metagenome_unclassified;metagenome_unclassified;metagenome_unclassified;metagenome_unclassified;metagenome_unclassified;metagenome_unclassified;	0.0903089	0.0133896	0.0379782	0.0606408	0.0295499	0.11456	0.0146451	0.0314683	M03696_61_000000000_C9WMF_1_2104_24075_16029_154
Bacteria;Fibrobacteres;Fibrobacteria;Fibrobacterales;Fibrobacteraceae;possible_genus_04;uncultured_bacterium;uncultured_bacterium_unclassified;uncultured_bacterium_unclassified;uncultured_bacterium_unclassified;uncultured_bacterium_unclassified;uncultured_bacterium_unclassified;uncultured_bacterium_unclassified;	0.0591679	0.0100422	0.0379782	0.121282	0.0328332	0.0393799	0.0292903	0.056643	M03696_76_000000000_CTCGJ_1_1102_5687_13443_130
Bacteria;Actinobacteria;Thermoleophilia;Gaiellales;uncultured;uncultured_bacterium;uncultured_bacterium_unclassified;uncultured_bacterium_unclassified;uncultured_bacterium_unclassified;uncultured_bacterium_unclassified;uncultured_bacterium_unclassified;uncultured_bacterium_unclassified;uncultured_bacterium_unclassified;	0.0467115	0.0502109	0.0690512	0.0235825	0.0656663	0.0429599	0.0410064	0.0472025	M03696_61_000000000_C9WMF_1_1106_12443_15548_159
Bacteria;Proteobacteria;Gammaproteobacteria;Betaproteobacteriales;Burkholderiaceae;Rhodoferax;Rhodoferax_unclassified;Rhodoferax_unclassified;Rhodoferax_unclassified;Rhodoferax_unclassified;Rhodoferax_unclassified;Rhodoferax_unclassified;Rhodoferax_unclassified;	0.0249128	0.016737	0.0932192	0.0202136	0.0919329	0.02864	0.0702967	0.0346151	M03696_61_000000000_C9WMF_1_1118_20556_1569_163
Bacteria;Actinobacteria;Actinobacteria;Kineosporiales;Kineosporiaceae;Quadrisphaera;uncultured_bacterium;uncultured_bacterium_unclassified;uncultured_bacterium_unclassified;uncultured_bacterium_unclassified;uncultured_bacterium_unclassified;uncultured_bacterium_unclassified;uncultured_bacterium_unclassified;	0.0809666	0.0267791	0.0207154	0.0134757	0.154316	0.02506	0.0292903	0.0283215	M03696_61_000000000_C9WMF_1_1106_15245_5580_159
Bacteria;Chloroflexi;Chloroflexia;Thermomicrobiales;JG30-KF-CM45;JG30-KF-CM45_unclassified;JG30-KF-CM45_unclassified;JG30-KF-CM45_unclassified;JG30-KF-CM45_unclassified;JG30-KF-CM45_unclassified;JG30-KF-CM45_unclassified;JG30-KF-CM45_unclassified;JG30-KF-CM45_unclassified;	0.031141	0.0401687	0.0586936	0.0303204	0.0787996	0.0501199	0.0380774	0.056643	M03696_61_000000000_C9WMF_1_2103_27449_9858_163
Bacteria;Chloroflexi;KD4-96;uncultured_bacterium;uncultured_bacterium_unclassified;uncultured_bacterium_unclassified;uncultured_bacterium_unclassified;uncultured_bacterium_unclassified;uncultured_bacterium_unclassified;uncultured_bacterium_unclassified;uncultured_bacterium_unclassified;uncultured_bacterium_unclassified;uncultured_bacterium_unclassified;	0.0529397	0.0267791	0.0379782	0.0404272	0.0558164	0.0823399	0.0410064	0.0472025	M03696_61_000000000_C9WMF_1_2111_19048_18088_147
Bacteria;Chloroflexi;KD4-96;KD4-96_unclassified;KD4-96_unclassified;KD4-96_unclassified;KD4-96_unclassified;KD4-96_unclassified;KD4-96_unclassified;KD4-96_unclassified;KD4-96_unclassified;KD4-96_unclassified;KD4-96_unclassified;	0.0560538	0.0803374	0.0241679	0.0336893	0.0295499	0.0715999	0.0175742	0.0723771	M03696_76_000000000_CTCGJ_1_2106_5056_12829_130
Bacteria;Proteobacteria;Alphaproteobacteria;Rhodobacterales;Rhodobacteraceae;Amaricoccus;uncultured_bacterium;uncultured_bacterium_unclassified;uncultured_bacterium_unclassified;uncultured_bacterium_unclassified;uncultured_bacterium_unclassified;uncultured_bacterium_unclassified;uncultured_bacterium_unclassified;	0.0249128	0.0569057	0.0483359	0.0168447	0.0689497	0.0465399	0.0585806	0.056643	M03696_61_000000000_C9WMF_1_2103_4395_6444_147	aerobic_chemoheterotrophy;chemoheterotrophy;
Bacteria;Chloroflexi;Chloroflexia;Thermomicrobiales;JG30-KF-CM45;uncultured_bacterium;uncultured_bacterium_unclassified;uncultured_bacterium_unclassified;uncultured_bacterium_unclassified;uncultured_bacterium_unclassified;uncultured_bacterium_unclassified;uncultured_bacterium_unclassified;uncultured_bacterium_unclassified;	0.0342551	0.0468635	0.0448833	0.0235825	0.0755163	0.0429599	0.0439354	0.0660835	M03696_61_000000000_C9WMF_1_1111_20688_19188_135
Bacteria;Actinobacteria;Thermoleophilia;Solirubrobacterales;67-14;uncultured_bacterium;uncultured_bacterium_unclassified;uncultured_bacterium_unclassified;uncultured_bacterium_unclassified;uncultured_bacterium_unclassified;uncultured_bacterium_unclassified;uncultured_bacterium_unclassified;uncultured_bacterium_unclassified;	0.0217987	0.0535583	0.0448833	0.0572718	0.0361165	0.0787599	0.0585806	0.0314683	M03696_61_000000000_C9WMF_1_1118_20191_12168_158
Bacteria;Acidobacteria;Blastocatellia_(Subgroup_4);Blastocatellales;Blastocatellaceae;Stenotrophobacter;uncultured_Acidobacteria_bacterium;uncultured_Acidobacteria_bacterium_unclassified;uncultured_Acidobacteria_bacterium_unclassified;uncultured_Acidobacteria_bacterium_unclassified;uncultured_Acidobacteria_bacterium_unclassified;uncultured_Acidobacteria_bacterium_unclassified;uncultured_Acidobact…	0.12145	0.0368213	0.0483359	0.0437961	0.0164166	0.0357999	0.0585806	0.0125873	M03696_76_000000000_CTCGJ_1_1107_13855_22243_130
Bacteria;Proteobacteria;Deltaproteobacteria;Myxococcales;Polyangiaceae;Polyangiaceae_unclassified;Polyangiaceae_unclassified;Polyangiaceae_unclassified;Polyangiaceae_unclassified;Polyangiaceae_unclassified;Polyangiaceae_unclassified;Polyangiaceae_unclassified;Polyangiaceae_unclassified;	0.0093423	0.0267791	0.138102	0.0269515	0.0328332	0.0357999	0.0585806	0.0503493	M03696_61_000000000_C9WMF_1_1102_5354_8269_150
Bacteria;Actinobacteria;Actinobacteria;Micromonosporales;Micromonosporaceae;Luedemannella;uncultured_bacterium;uncultured_bacterium_unclassified;uncultured_bacterium_unclassified;uncultured_bacterium_unclassified;uncultured_bacterium_unclassified;uncultured_bacterium_unclassified;uncultured_bacterium_unclassified;	0.0467115	0.0368213	0.0345256	0.0539029	0.0393998	0.0536999	0.0615096	0.0472025	M03696_76_000000000_CTCGJ_1_1104_24751_7424_130
Bacteria;Verrucomicrobia;Verrucomicrobiae;Chthoniobacterales;Chthoniobacteraceae;Candidatus_Udaeobacter;uncultured_Verrucomicrobia_bacterium;uncultured_Verrucomicrobia_bacterium_unclassified;uncultured_Verrucomicrobia_bacterium_unclassified;uncultured_Verrucomicrobia_bacterium_unclassified;uncultured_Verrucomicrobia_bacterium_unclassified;uncultured_Verrucomicrobia_bacterium_unclassified;uncultur…	0.062282	0.0468635	0.0276205	0.0269515	0.0820829	0.0429599	0.0263613	0.056643	M03696_61_000000000_C9WMF_1_1119_18634_13261_162
Bacteria;Bacteroidetes;Bacteroidia;Flavobacteriales;Weeksellaceae;Chryseobacterium;uncultured_bacterium;uncultured_bacterium_unclassified;uncultured_bacterium_unclassified;uncultured_bacterium_unclassified;uncultured_bacterium_unclassified;uncultured_bacterium_unclassified;uncultured_bacterium_unclassified;	0.0903089	0.157327	0.0379782	0.00336893	0.0262665	0.0429599	0.0146451	0	M03696_61_000000000_C9WMF_1_1101_8828_16330_163
Bacteria;Acidobacteria;Acidobacteriia;Solibacterales;Solibacteraceae_(Subgroup_3);Bryobacter;uncultured_bacterium;uncultured_bacterium_unclassified;uncultured_bacterium_unclassified;uncultured_bacterium_unclassified;uncultured_bacterium_unclassified;uncultured_bacterium_unclassified;uncultured_bacterium_unclassified;	0.0560538	0.0267791	0.0310731	0.0404272	0.0492498	0.0465399	0.0732257	0.0409088	M03696_61_000000000_C9WMF_1_1112_20248_11599_163	aerobic_chemoheterotrophy;chemoheterotrophy;
Bacteria;Verrucomicrobia;Verrucomicrobiae;Chthoniobacterales;Xiphinematobacteraceae;Candidatus_Xiphinematobacter;uncultured_bacterium;uncultured_bacterium_unclassified;uncultured_bacterium_unclassified;uncultured_bacterium_unclassified;uncultured_bacterium_unclassified;uncultured_bacterium_unclassified;uncultured_bacterium_unclassified;	0.0404833	0.0234317	0.0448833	0.0437961	0.0886496	0.0393799	0.0585806	0.0283215	M03696_61_000000000_C9WMF_1_2106_15050_3845_155	animal_parasites_or_symbionts;
Bacteria;Actinobacteria;Thermoleophilia;Solirubrobacterales;Solirubrobacteraceae;Solirubrobacter;uncultured_bacterium;uncultured_bacterium_unclassified;uncultured_bacterium_unclassified;uncultured_bacterium_unclassified;uncultured_bacterium_unclassified;uncultured_bacterium_unclassified;uncultured_bacterium_unclassified;	0.0467115	0.0736426	0.0276205	0.0134757	0.0590997	0.0608599	0.0322193	0.0534961	M03696_61_000000000_C9WMF_1_1110_22539_3389_150	aerobic_chemoheterotrophy;chemoheterotrophy;
Bacteria;Verrucomicrobia;Verrucomicrobiae;Pedosphaerales;Pedosphaeraceae;Pedosphaeraceae_unclassified;Pedosphaeraceae_unclassified;Pedosphaeraceae_unclassified;Pedosphaeraceae_unclassified;Pedosphaeraceae_unclassified;Pedosphaeraceae_unclassified;Pedosphaeraceae_unclassified;Pedosphaeraceae_unclassified;	0.0467115	0.0234317	0.0448833	0.0606408	0.0262665	0.02506	0.0702967	0.0629366	M03696_76_000000000_CTCGJ_1_1107_14687_19320_130
Bacteria;Chloroflexi;KD4-96;uncultured_bacterium;uncultured_bacterium_unclassified;uncultured_bacterium_unclassified;uncultured_bacterium_unclassified;uncultured_bacterium_unclassified;uncultured_bacterium_unclassified;uncultured_bacterium_unclassified;uncultured_bacterium_unclassified;uncultured_bacterium_unclassified;uncultured_bacterium_unclassified;	0.0716243	0.0435161	0.0241679	0.0168447	0.0919329	0.0680199	0.0205032	0.0314683	M03696_61_000000000_C9WMF_1_1113_23928_6430_159
Bacteria;Rokubacteria;NC10;Rokubacteriales;uncultured_bacterium;uncultured_bacterium_unclassified;uncultured_bacterium_unclassified;uncultured_bacterium_unclassified;uncultured_bacterium_unclassified;uncultured_bacterium_unclassified;uncultured_bacterium_unclassified;uncultured_bacterium_unclassified;uncultured_bacterium_unclassified;	0.0404833	0.0602531	0.0483359	0.0404272	0.0131333	0.0179	0.0702967	0.0692303	M03696_61_000000000_C9WMF_1_2104_15072_22904_163
Bacteria;Bacteroidetes;Bacteroidia;Cytophagales;Microscillaceae;uncultured;uncultured_bacterium;uncultured_bacterium_unclassified;uncultured_bacterium_unclassified;uncultured_bacterium_unclassified;uncultured_bacterium_unclassified;uncultured_bacterium_unclassified;uncultured_bacterium_unclassified;	0.112108	0.0133896	0.0103577	0.0842233	0.0459664	0.0572799	0.0117161	0.0283215	M03696_61_000000000_C9WMF_1_2109_8878_7821_155
Bacteria;Chloroflexi;TK10;bacterium_Ellin6543;bacterium_Ellin6543_unclassified;bacterium_Ellin6543_unclassified;bacterium_Ellin6543_unclassified;bacterium_Ellin6543_unclassified;bacterium_Ellin6543_unclassified;bacterium_Ellin6543_unclassified;bacterium_Ellin6543_unclassified;bacterium_Ellin6543_unclassified;bacterium_Ellin6543_unclassified;	0.0342551	0.0468635	0.0241679	0.0202136	0.0656663	0.0859199	0.0439354	0.0440556	M03696_61_000000000_C9WMF_1_1104_9566_2720_159
Bacteria;Proteobacteria;Gammaproteobacteria;R7C24;metagenome;metagenome_unclassified;metagenome_unclassified;metagenome_unclassified;metagenome_unclassified;metagenome_unclassified;metagenome_unclassified;metagenome_unclassified;metagenome_unclassified;	0.12145	0.0200844	0.0172628	0.0303204	0.0393998	0.11098	0.0234322	0.00314683	M03696_76_000000000_CTCGJ_1_1117_22017_15271_130
Bacteria;Proteobacteria;Gammaproteobacteria;Betaproteobacteriales;Burkholderiaceae;Polaromonas;Polaromonas_unclassified;Polaromonas_unclassified;Polaromonas_unclassified;Polaromonas_unclassified;Polaromonas_unclassified;Polaromonas_unclassified;Polaromonas_unclassified;	0.0685102	0.0702952	0.0621461	0.0370582	0.0196999	0.0787599	0.0146451	0.0157342	M03696_61_000000000_C9WMF_1_1102_11226_3116_150
Bacteria;Gemmatimonadetes;AKAU4049;uncultured_bacterium;uncultured_bacterium_unclassified;uncultured_bacterium_unclassified;uncultured_bacterium_unclassified;uncultured_bacterium_unclassified;uncultured_bacterium_unclassified;uncultured_bacterium_unclassified;uncultured_bacterium_unclassified;uncultured_bacterium_unclassified;uncultured_bacterium_unclassified;	0.0653961	0.00669478	0.0345256	0.0370582	0.0196999	0.02148	0.105445	0.056643	M03696_61_000000000_C9WMF_1_1106_26868_15197_163
Bacteria;Chloroflexi;KD4-96;KD4-96_unclassified;KD4-96_unclassified;KD4-96_unclassified;KD4-96_unclassified;KD4-96_unclassified;KD4-96_unclassified;KD4-96_unclassified;KD4-96_unclassified;KD4-96_unclassified;KD4-96_unclassified;	0.0342551	0.0903796	0.0448833	0.0269515	0.0492498	0.0536999	0.0351484	0.0220278	M03696_76_000000000_CTCGJ_1_1109_12285_20631_130
Bacteria;Planctomycetes;Planctomycetacia;Gemmatales;Gemmataceae;Gemmata;uncultured_bacterium;uncultured_bacterium_unclassified;uncultured_bacterium_unclassified;uncultured_bacterium_unclassified;uncultured_bacterium_unclassified;uncultured_bacterium_unclassified;uncultured_bacterium_unclassified;	0.0591679	0.0234317	0.0276205	0.0202136	0.105066	0.0357999	0.0205032	0.056643	M03696_61_000000000_C9WMF_1_2101_10638_19218_135
Bacteria;Proteobacteria;Alphaproteobacteria;Rhizobiales;Rhizobiales_Incertae_Sedis;uncultured;uncultured_unclassified;uncultured_unclassified;uncultured_unclassified;uncultured_unclassified;uncultured_unclassified;uncultured_unclassified;uncultured_unclassified;	0.0435974	0.0267791	0.0483359	0.0640097	0.0328332	0.0465399	0.0380774	0.0503493	M03696_61_000000000_C9WMF_1_2106_26734_7102_155
Bacteria;Verrucomicrobia;Verrucomicrobiae;Opitutales;Opitutaceae;Opitutus;metagenome;metagenome_unclassified;metagenome_unclassified;metagenome_unclassified;metagenome_unclassified;metagenome_unclassified;metagenome_unclassified;	0.062282	0.0368213	0	0.0707476	0.0590997	0.0357999	0.00878709	0.0755239	M03696_76_000000000_CTCGJ_1_1110_10765_1690_130	fermentation;nitrate_reduction;chemoheterotrophy;
Bacteria;Proteobacteria;Gammaproteobacteria;Betaproteobacteriales;Nitrosomonadaceae;MND1;MND1_unclassified;MND1_unclassified;MND1_unclassified;MND1_unclassified;MND1_unclassified;MND1_unclassified;MND1_unclassified;	0.0404833	0.157327	0.0414307	0.0202136	0.0196999	0.0536999	0.0146451	0.00944049	M03696_61_000000000_C9WMF_1_1105_14982_15991_159
Bacteria;Bacteroidetes;Bacteroidia;Chitinophagales;Chitinophagaceae;Flavisolibacter;uncultured_bacterium;uncultured_bacterium_unclassified;uncultured_bacterium_unclassified;uncultured_bacterium_unclassified;uncultured_bacterium_unclassified;uncultured_bacterium_unclassified;uncultured_bacterium_unclassified;	0.0342551	0.0535583	0.107029	0.0202136	0.0131333	0.01074	0.0761548	0.0283215	M03696_61_000000000_C9WMF_1_1104_4500_15515_150
Bacteria;Actinobacteria;Actinobacteria;Propionibacteriales;Nocardioidaceae;Nocardioides;uncultured_bacterium;uncultured_bacterium_unclassified;uncultured_bacterium_unclassified;uncultured_bacterium_unclassified;uncultured_bacterium_unclassified;uncultured_bacterium_unclassified;uncultured_bacterium_unclassified;	0.0560538	0.0334739	0.0172628	0.0269515	0.0886496	0.0465399	0.0292903	0.0472025	M03696_61_000000000_C9WMF_1_1114_25712_14878_159	aerobic_chemoheterotrophy;aromatic_compound_degradation;chemoheterotrophy;
Bacteria;Chloroflexi;Chloroflexia;Thermomicrobiales;AKYG1722;uncultured_bacterium;uncultured_bacterium_unclassified;uncultured_bacterium_unclassified;uncultured_bacterium_unclassified;uncultured_bacterium_unclassified;uncultured_bacterium_unclassified;uncultured_bacterium_unclassified;uncultured_bacterium_unclassified;	0.0342551	0.0435161	0.0517884	0.0269515	0.0558164	0.0465399	0.0292903	0.0597898	M03696_61_000000000_C9WMF_1_1114_21267_9422_163
Bacteria;Proteobacteria;Gammaproteobacteria;Xanthomonadales;Rhodanobacteraceae;uncultured;uncultured_bacterium;uncultured_bacterium_unclassified;uncultured_bacterium_unclassified;uncultured_bacterium_unclassified;uncultured_bacterium_unclassified;uncultured_bacterium_unclassified;uncultured_bacterium_unclassified;	0.062282	0.0334739	0.0345256	0.0235825	0.0361165	0.0429599	0.0439354	0.0660835	M03696_61_000000000_C9WMF_1_1107_20818_15088_147
Bacteria;Actinobacteria;Actinobacteria;Micrococcales;Micrococcales_unclassified;Micrococcales_unclassified;Micrococcales_unclassified;Micrococcales_unclassified;Micrococcales_unclassified;Micrococcales_unclassified;Micrococcales_unclassified;Micrococcales_unclassified;Micrococcales_unclassified;	0.0903089	0.0836848	0.0138102	0.00673786	0.0886496	0.0179	0.0117161	0.0283215	M03696_61_000000000_C9WMF_1_1101_13262_20884_159
Bacteria;Actinobacteria;Thermoleophilia;Solirubrobacterales;67-14;uncultured_actinobacterium;uncultured_actinobacterium_unclassified;uncultured_actinobacterium_unclassified;uncultured_actinobacterium_unclassified;uncultured_actinobacterium_unclassified;uncultured_actinobacterium_unclassified;uncultured_actinobacterium_unclassified;uncultured_actinobacterium_unclassified;	0.0747384	0.0334739	0.0172628	0.0303204	0.0558164	0.0501199	0.0351484	0.0440556	M03696_61_000000000_C9WMF_1_1103_6184_18239_159
Bacteria;Proteobacteria;Gammaproteobacteria;Betaproteobacteriales;TRA3-20;metagenome;metagenome_unclassified;metagenome_unclassified;metagenome_unclassified;metagenome_unclassified;metagenome_unclassified;metagenome_unclassified;metagenome_unclassified;	0.0373692	0.0301265	0.0483359	0.050534	0.0164166	0.0536999	0.0380774	0.0692303	M03696_76_000000000_CTCGJ_1_1105_20355_20266_130
Bacteria;Actinobacteria;Thermoleophilia;Gaiellales;Gaiellaceae;Gaiella;uncultured_bacterium;uncultured_bacterium_unclassified;uncultured_bacterium_unclassified;uncultured_bacterium_unclassified;uncultured_bacterium_unclassified;uncultured_bacterium_unclassified;uncultured_bacterium_unclassified;	0.0529397	0.0334739	0.0172628	0.0640097	0.0426831	0.0536999	0.0234322	0.0534961	M03696_68_000000000_CJJBV_1_2112_7160_20418_293
Bacteria;Chloroflexi;KD4-96;uncultured_bacterium;uncultured_bacterium_unclassified;uncultured_bacterium_unclassified;uncultured_bacterium_unclassified;uncultured_bacterium_unclassified;uncultured_bacterium_unclassified;uncultured_bacterium_unclassified;uncultured_bacterium_unclassified;uncultured_bacterium_unclassified;uncultured_bacterium_unclassified;	0.0498256	0.0267791	0.055241	0.0134757	0.0952162	0.0179	0.0205032	0.056643	M03696_61_000000000_C9WMF_1_2115_7581_8693_158
Bacteria;Bacteroidetes;Bacteroidia;Cytophagales;Hymenobacteraceae;Adhaeribacter;uncultured_bacterium;uncultured_bacterium_unclassified;uncultured_bacterium_unclassified;uncultured_bacterium_unclassified;uncultured_bacterium_unclassified;uncultured_bacterium_unclassified;uncultured_bacterium_unclassified;	0.0498256	0.0200844	0.0897666	0.0134757	0.0131333	0.0751799	0.0673677	0.00629366	M03696_61_000000000_C9WMF_1_1102_8597_12655_159
Bacteria;Planctomycetes;Planctomycetacia;Pirellulales;Pirellulaceae;Pirellula;uncultured_bacterium;uncultured_bacterium_unclassified;uncultured_bacterium_unclassified;uncultured_bacterium_unclassified;uncultured_bacterium_unclassified;uncultured_bacterium_unclassified;uncultured_bacterium_unclassified;	0.0498256	0.0401687	0.0483359	0.0202136	0.0525331	0.01432	0.0527225	0.0503493	M03696_61_000000000_C9WMF_1_1103_7073_8994_150
Bacteria;Acidobacteria;Holophagae;Subgroup_7;uncultured_Acidobacteria_bacterium;uncultured_Acidobacteria_bacterium_unclassified;uncultured_Acidobacteria_bacterium_unclassified;uncultured_Acidobacteria_bacterium_unclassified;uncultured_Acidobacteria_bacterium_unclassified;uncultured_Acidobacteria_bacterium_unclassified;uncultured_Acidobacteria_bacterium_unclassified;uncultured_Acidobacteria_bacter…	0.0435974	0.0368213	0.0276205	0.0269515	0.0196999	0.01432	0.0732257	0.0818176	M03696_61_000000000_C9WMF_1_1109_6387_2911_159
Bacteria;Latescibacteria;uncultured_bacterium;uncultured_bacterium_unclassified;uncultured_bacterium_unclassified;uncultured_bacterium_unclassified;uncultured_bacterium_unclassified;uncultured_bacterium_unclassified;uncultured_bacterium_unclassified;uncultured_bacterium_unclassified;uncultured_bacterium_unclassified;uncultured_bacterium_unclassified;uncultured_bacterium_unclassified;	0.0965371	0.0669478	0.00690512	0.0606408	0.0131333	0.0680199	0.00585806	0.018881	M03696_61_000000000_C9WMF_1_2110_11550_10010_150
Bacteria;Bacteroidetes;Bacteroidia;Chitinophagales;Chitinophagaceae;Segetibacter;uncultured_bacterium;uncultured_bacterium_unclassified;uncultured_bacterium_unclassified;uncultured_bacterium_unclassified;uncultured_bacterium_unclassified;uncultured_bacterium_unclassified;uncultured_bacterium_unclassified;	0.0747384	0.0334739	0.0517884	0.0101068	0.0755163	0.0465399	0.0205032	0.018881	M03696_61_000000000_C9WMF_1_1101_22167_20010_159
Bacteria;Actinobacteria;Actinobacteria;Glycomycetales;Glycomycetaceae;Glycomyces;Glycomyces_harbinensis;Glycomyces_harbinensis_unclassified;Glycomyces_harbinensis_unclassified;Glycomyces_harbinensis_unclassified;Glycomyces_harbinensis_unclassified;Glycomyces_harbinensis_unclassified;Glycomyces_harbinensis_unclassified;	0.0093423	0.117159	0.0345256	0.047165	0.0131333	0.0751799	0.0292903	0.0125873	M03696_61_000000000_C9WMF_1_1101_14642_4891_159	aerobic_chemoheterotrophy;chemoheterotrophy;
Bacteria;Proteobacteria;Gammaproteobacteria;Xanthomonadales;Xanthomonadaceae;Lysobacter;Lysobacter_unclassified;Lysobacter_unclassified;Lysobacter_unclassified;Lysobacter_unclassified;Lysobacter_unclassified;Lysobacter_unclassified;Lysobacter_unclassified;	0.0217987	0.0133896	0.0794089	0.0269515	0.0229832	0.02506	0.096658	0.037762	M03696_61_000000000_C9WMF_1_2113_12081_19924_163	chitinolysis;chemoheterotrophy;
Bacteria;Verrucomicrobia;Verrucomicrobiae;Verrucomicrobiales;Rubritaleaceae;Luteolibacter;uncultured_bacterium;uncultured_bacterium_unclassified;uncultured_bacterium_unclassified;uncultured_bacterium_unclassified;uncultured_bacterium_unclassified;uncultured_bacterium_unclassified;uncultured_bacterium_unclassified;	0.0186846	0.0133896	0.0828615	0.0640097	0.0361165	0.03222	0.0497935	0.0346151	M03696_61_000000000_C9WMF_1_1106_15475_22799_155
Bacteria;Actinobacteria;Acidimicrobiia;Microtrichales;uncultured;uncultured_bacterium;uncultured_bacterium_unclassified;uncultured_bacterium_unclassified;uncultured_bacterium_unclassified;uncultured_bacterium_unclassified;uncultured_bacterium_unclassified;uncultured_bacterium_unclassified;uncultured_bacterium_unclassified;	0.031141	0.0468635	0.0276205	0.050534	0.0755163	0.0357999	0.0234322	0.0409088	M03696_61_000000000_C9WMF_1_1109_10122_19907_155
Bacteria;Actinobacteria;Thermoleophilia;Solirubrobacterales;67-14;uncultured_actinobacterium;uncultured_actinobacterium_unclassified;uncultured_actinobacterium_unclassified;uncultured_actinobacterium_unclassified;uncultured_actinobacterium_unclassified;uncultured_actinobacterium_unclassified;uncultured_actinobacterium_unclassified;uncultured_actinobacterium_unclassified;	0.0280269	0.0234317	0.0621461	0.0336893	0.0656663	0.0393799	0.0468645	0.0314683	M03696_61_000000000_C9WMF_1_2106_8693_12162_139
Bacteria;Gemmatimonadetes;Gemmatimonadetes;Gemmatimonadales;Gemmatimonadaceae;Gemmatimonadaceae_unclassified;Gemmatimonadaceae_unclassified;Gemmatimonadaceae_unclassified;Gemmatimonadaceae_unclassified;Gemmatimonadaceae_unclassified;Gemmatimonadaceae_unclassified;Gemmatimonadaceae_unclassified;Gemmatimonadaceae_unclassified;	0.0560538	0.0602531	0.0276205	0.0168447	0.0755163	0.0393799	0.0205032	0.0346151	M03696_68_000000000_CJJBV_1_1106_16927_17947_294
Bacteria;Acidobacteria;Blastocatellia_(Subgroup_4);Blastocatellales;Blastocatellaceae;Blastocatella;uncultured_bacterium;uncultured_bacterium_unclassified;uncultured_bacterium_unclassified;uncultured_bacterium_unclassified;uncultured_bacterium_unclassified;uncultured_bacterium_unclassified;uncultured_bacterium_unclassified;	0.0498256	0.0234317	0.055241	0.0168447	0.0393998	0.0357999	0.0527225	0.0503493	M03696_61_000000000_C9WMF_1_1103_27510_19185_159
Bacteria;Chloroflexi;Chloroflexia;Thermomicrobiales;AKYG1722;uncultured_bacterium;uncultured_bacterium_unclassified;uncultured_bacterium_unclassified;uncultured_bacterium_unclassified;uncultured_bacterium_unclassified;uncultured_bacterium_unclassified;uncultured_bacterium_unclassified;uncultured_bacterium_unclassified;	0.0498256	0.0368213	0.0379782	0.0168447	0.0262665	0.02864	0.0439354	0.0818176	M03696_61_000000000_C9WMF_1_2105_19391_19361_154
Bacteria;Actinobacteria;Thermoleophilia;Gaiellales;uncultured;uncultured_bacterium;uncultured_bacterium_unclassified;uncultured_bacterium_unclassified;uncultured_bacterium_unclassified;uncultured_bacterium_unclassified;uncultured_bacterium_unclassified;uncultured_bacterium_unclassified;uncultured_bacterium_unclassified;	0.0467115	0.0502109	0.0448833	0.0101068	0.0426831	0.0465399	0.0351484	0.0503493	M03696_61_000000000_C9WMF_1_1112_24765_6427_163
Bacteria;Gemmatimonadetes;Gemmatimonadetes;Gemmatimonadales;Gemmatimonadaceae;uncultured;uncultured_actinobacterium;uncultured_actinobacterium_unclassified;uncultured_actinobacterium_unclassified;uncultured_actinobacterium_unclassified;uncultured_actinobacterium_unclassified;uncultured_actinobacterium_unclassified;uncultured_actinobacterium_unclassified;	0.0342551	0.0569057	0.0310731	0.0168447	0.0393998	0.0644399	0.0468645	0.037762	M03696_61_000000000_C9WMF_1_2101_12151_21748_135
Bacteria;Proteobacteria;Gammaproteobacteria;Pseudomonadales;Pseudomonadaceae;Pseudomonas;Pseudomonas_putida;Pseudomonas_putida_unclassified;Pseudomonas_putida_unclassified;Pseudomonas_putida_unclassified;Pseudomonas_putida_unclassified;Pseudomonas_putida_unclassified;Pseudomonas_putida_unclassified;	0.0342551	0.170717	0.0207154	0.00673786	0.0262665	0.0715999	0.00292903	0	M03696_76_000000000_CTCGJ_1_1103_14529_2215_136	dark_thiosulfate_oxidation;dark_oxidation_of_sulfur_compounds;manganese_oxidation;ligninolysis;aerobic_chemoheterotrophy;plant_pathogen;aromatic_hydrocarbon_degradation;aromatic_compound_degradation;hydrocarbon_degradation;plastic_degradation;chemoheterotrophy;
Bacteria;Actinobacteria;Acidimicrobiia;uncultured;uncultured_unclassified;uncultured_unclassified;uncultured_unclassified;uncultured_unclassified;uncultured_unclassified;uncultured_unclassified;uncultured_unclassified;uncultured_unclassified;uncultured_unclassified;	0.0342551	0.0368213	0.0414307	0.0269515	0.0393998	0.0644399	0.0380774	0.0440556	M03696_68_000000000_CJJBV_1_2109_11795_9197_297
Bacteria;Gemmatimonadetes;S0134_terrestrial_group;S0134_terrestrial_group_unclassified;S0134_terrestrial_group_unclassified;S0134_terrestrial_group_unclassified;S0134_terrestrial_group_unclassified;S0134_terrestrial_group_unclassified;S0134_terrestrial_group_unclassified;S0134_terrestrial_group_unclassified;S0134_terrestrial_group_unclassified;S0134_terrestrial_group_unclassified;S0134_terrestria…	0.0155705	0.0133896	0.0966717	0.0235825	0.0229832	0.01074	0.0761548	0.056643	M03696_68_000000000_CJJBV_1_2106_13173_4261_297
Bacteria;Gemmatimonadetes;Gemmatimonadetes;Gemmatimonadales;Gemmatimonadaceae;Gemmatimonas;uncultured_bacterium;uncultured_bacterium_unclassified;uncultured_bacterium_unclassified;uncultured_bacterium_unclassified;uncultured_bacterium_unclassified;uncultured_bacterium_unclassified;uncultured_bacterium_unclassified;	0.0062282	0.016737	0.0621461	0.0101068	0.0295499	0.01074	0.0702967	0.106992	M03696_76_000000000_CTCGJ_1_1107_28075_6838_137
Bacteria;Planctomycetes;Planctomycetacia;Pirellulales;Pirellulaceae;Pirellula;uncultured_bacterium;uncultured_bacterium_unclassified;uncultured_bacterium_unclassified;uncultured_bacterium_unclassified;uncultured_bacterium_unclassified;uncultured_bacterium_unclassified;uncultured_bacterium_unclassified;	0.0560538	0.0803374	0.0172628	0.0269515	0.0262665	0.0823399	0.0146451	0.0220278	M03696_76_000000000_CTCGJ_1_1106_9678_7533_130
Bacteria;Proteobacteria;Alphaproteobacteria;Rhizobiales;Hyphomicrobiaceae;Pedomicrobium;uncultured_bacterium;uncultured_bacterium_unclassified;uncultured_bacterium_unclassified;uncultured_bacterium_unclassified;uncultured_bacterium_unclassified;uncultured_bacterium_unclassified;uncultured_bacterium_unclassified;	0.0373692	0.0401687	0.0517884	0.0168447	0.0196999	0.0536999	0.0615096	0.0346151	M03696_61_000000000_C9WMF_1_1113_20322_18508_150	aerobic_chemoheterotrophy;chemoheterotrophy;
Bacteria;Planctomycetes;Planctomycetacia;Pirellulales;Pirellulaceae;Pirellula;uncultured_bacterium;uncultured_bacterium_unclassified;uncultured_bacterium_unclassified;uncultured_bacterium_unclassified;uncultured_bacterium_unclassified;uncultured_bacterium_unclassified;uncultured_bacterium_unclassified;	0.031141	0.0234317	0.0448833	0.0235825	0.0590997	0.03222	0.0351484	0.0660835	M03696_61_000000000_C9WMF_1_1117_21551_8351_135
Bacteria;Actinobacteria;Actinobacteria;Pseudonocardiales;Pseudonocardiaceae;Amycolatopsis;Amycolatopsis_sp._HBUM_171278;Amycolatopsis_sp._HBUM_171278_unclassified;Amycolatopsis_sp._HBUM_171278_unclassified;Amycolatopsis_sp._HBUM_171278_unclassified;Amycolatopsis_sp._HBUM_171278_unclassified;Amycolatopsis_sp._HBUM_171278_unclassified;Amycolatopsis_sp._HBUM_171278_unclassified;	0.0498256	0.0200844	0.0276205	0.050534	0.062383	0.0429599	0.0292903	0.0314683	M03696_61_000000000_C9WMF_1_2113_21286_7904_135
Bacteria;Acidobacteria;Thermoanaerobaculia;Thermoanaerobaculales;Thermoanaerobaculaceae;Subgroup_10;uncultured_bacterium;uncultured_bacterium_unclassified;uncultured_bacterium_unclassified;uncultured_bacterium_unclassified;uncultured_bacterium_unclassified;uncultured_bacterium_unclassified;uncultured_bacterium_unclassified;	0.062282	0.0870322	0.0241679	0.0168447	0.0328332	0.0429599	0.0263613	0.0220278	M03696_61_000000000_C9WMF_1_1117_14669_19491_163
Bacteria;Proteobacteria;Alphaproteobacteria;Dongiales;Dongiaceae;Dongia;metagenome;metagenome_unclassified;metagenome_unclassified;metagenome_unclassified;metagenome_unclassified;metagenome_unclassified;metagenome_unclassified;	0.0840807	0.0334739	0.0172628	0.0572718	0.0196999	0.0787599	0.0146451	0.0125873	M03696_68_000000000_CJJBV_1_2113_14490_7000_301
Bacteria;Proteobacteria;Alphaproteobacteria;Caulobacterales;Caulobacteraceae;uncultured;metagenome;metagenome_unclassified;metagenome_unclassified;metagenome_unclassified;metagenome_unclassified;metagenome_unclassified;metagenome_unclassified;	0.0186846	0.0435161	0.0759564	0.0168447	0.0328332	0.0393799	0.0673677	0.0157342	M03696_61_000000000_C9WMF_1_2110_4056_9957_155
Bacteria;Proteobacteria;Alphaproteobacteria;Rhizobiales;Rhizobiaceae;Aminobacter;uncultured_bacterium;uncultured_bacterium_unclassified;uncultured_bacterium_unclassified;uncultured_bacterium_unclassified;uncultured_bacterium_unclassified;uncultured_bacterium_unclassified;uncultured_bacterium_unclassified;	0.0404833	0.0502109	0.0414307	0.0269515	0.0426831	0.0536999	0.0292903	0.0251746	M03696_61_000000000_C9WMF_1_1109_20838_24665_150
Bacteria;Proteobacteria;Gammaproteobacteria;Betaproteobacteriales;Burkholderiaceae;Oxalicibacterium;uncultured_bacterium;uncultured_bacterium_unclassified;uncultured_bacterium_unclassified;uncultured_bacterium_unclassified;uncultured_bacterium_unclassified;uncultured_bacterium_unclassified;uncultured_bacterium_unclassified;	0.0062282	0.00334739	0.186438	0	0.00328332	0.01432	0.0849419	0.00629366	M03696_61_000000000_C9WMF_1_1102_5183_13858_163
Bacteria;Proteobacteria;Alphaproteobacteria;Rhizobiales;Beijerinckiaceae;Methylobacterium;uncultured_bacterium;uncultured_bacterium_unclassified;uncultured_bacterium_unclassified;uncultured_bacterium_unclassified;uncultured_bacterium_unclassified;uncultured_bacterium_unclassified;uncultured_bacterium_unclassified;	0.0685102	0.0736426	0.0690512	0.00336893	0.0459664	0.0357999	0.00585806	0.00629366	M03696_61_000000000_C9WMF_1_1101_8372_18051_159
Bacteria;Actinobacteria;Actinobacteria;Propionibacteriales;Nocardioidaceae;Nocardioides;Nocardioides_unclassified;Nocardioides_unclassified;Nocardioides_unclassified;Nocardioides_unclassified;Nocardioides_unclassified;Nocardioides_unclassified;Nocardioides_unclassified;	0.0217987	0.0636005	0.0414307	0.0101068	0.062383	0.0465399	0.0380774	0.0220278	M03696_61_000000000_C9WMF_1_1102_8507_11085_159	aerobic_chemoheterotrophy;aromatic_compound_degradation;chemoheterotrophy;
Bacteria;Verrucomicrobia;Verrucomicrobiae;Chthoniobacterales;Chthoniobacteraceae;Chthoniobacter;uncultured_Verrucomicrobia_bacterium;uncultured_Verrucomicrobia_bacterium_unclassified;uncultured_Verrucomicrobia_bacterium_unclassified;uncultured_Verrucomicrobia_bacterium_unclassified;uncultured_Verrucomicrobia_bacterium_unclassified;uncultured_Verrucomicrobia_bacterium_unclassified;uncultured_Verru…	0.0280269	0.00669478	0.0276205	0.0572718	0.0361165	0.0536999	0.0468645	0.0472025	M03696_61_000000000_C9WMF_1_1115_27879_16592_150	aerobic_chemoheterotrophy;chemoheterotrophy;
Archaea;Thaumarchaeota;Nitrososphaeria;Nitrososphaerales;Nitrososphaeraceae;Nitrososphaeraceae_unclassified;Nitrososphaeraceae_unclassified;Nitrososphaeraceae_unclassified;Nitrososphaeraceae_unclassified;Nitrososphaeraceae_unclassified;Nitrososphaeraceae_unclassified;Nitrososphaeraceae_unclassified;Nitrososphaeraceae_unclassified;	0.0186846	0.103769	0.0103577	0.0235825	0.0656663	0.0179	0.0175742	0.0472025	M03696_76_000000000_CTCGJ_1_1103_19783_16558_136	aerobic_ammonia_oxidation;nitrification;
Bacteria;Actinobacteria;Actinobacteria;Micromonosporales;Micromonosporaceae;Micromonosporaceae_unclassified;Micromonosporaceae_unclassified;Micromonosporaceae_unclassified;Micromonosporaceae_unclassified;Micromonosporaceae_unclassified;Micromonosporaceae_unclassified;Micromonosporaceae_unclassified;Micromonosporaceae_unclassified;	0.0031141	0.0100422	0.0172628	0.178553	0.0558164	0.0179	0.0205032	0.00629366	M03696_61_000000000_C9WMF_1_1112_7014_8647_163
Bacteria;Proteobacteria;Gammaproteobacteria;Betaproteobacteriales;Nitrosomonadaceae;MND1;MND1_unclassified;MND1_unclassified;MND1_unclassified;MND1_unclassified;MND1_unclassified;MND1_unclassified;MND1_unclassified;	0.0435974	0.0468635	0.0241679	0.0539029	0.0328332	0.03222	0.0263613	0.0440556	M03696_76_000000000_CTCGJ_1_1102_24464_15225_130
Bacteria;Bacteroidetes;Bacteroidia;Chitinophagales;Chitinophagaceae;uncultured;uncultured_Bacteroidetes_bacterium;uncultured_Bacteroidetes_bacterium_unclassified;uncultured_Bacteroidetes_bacterium_unclassified;uncultured_Bacteroidetes_bacterium_unclassified;uncultured_Bacteroidetes_bacterium_unclassified;uncultured_Bacteroidetes_bacterium_unclassified;uncultured_Bacteroidetes_bacterium_unclassifi…	0.0560538	0.0669478	0.0655987	0.0235825	0.0295499	0.02864	0.0146451	0.0220278	M03696_76_000000000_CTCGJ_1_1102_16450_10165_130
Bacteria;Proteobacteria;Gammaproteobacteria;Xanthomonadales;Xanthomonadaceae;Lysobacter;uncultured_gamma_proteobacterium;uncultured_gamma_proteobacterium_unclassified;uncultured_gamma_proteobacterium_unclassified;uncultured_gamma_proteobacterium_unclassified;uncultured_gamma_proteobacterium_unclassified;uncultured_gamma_proteobacterium_unclassified;uncultured_gamma_proteobacterium_unclassified;	0.0435974	0.0267791	0.0414307	0.0370582	0.0361165	0.0393799	0.0468645	0.0283215	M03696_61_000000000_C9WMF_1_1109_14552_9619_163	chitinolysis;chemoheterotrophy;
Bacteria;Actinobacteria;Thermoleophilia;Solirubrobacterales;67-14;67-14_unclassified;67-14_unclassified;67-14_unclassified;67-14_unclassified;67-14_unclassified;67-14_unclassified;67-14_unclassified;67-14_unclassified;	0.0249128	0.0468635	0.0448833	0.00673786	0.0426831	0.03222	0.0556516	0.0440556	M03696_61_000000000_C9WMF_1_1103_29229_11357_159
Bacteria;Nitrospirae;Nitrospira;Nitrospirales;Nitrospiraceae;Nitrospira;uncultured_Nitrospira_sp.;uncultured_Nitrospira_sp._unclassified;uncultured_Nitrospira_sp._unclassified;uncultured_Nitrospira_sp._unclassified;uncultured_Nitrospira_sp._unclassified;uncultured_Nitrospira_sp._unclassified;uncultured_Nitrospira_sp._unclassified;	0.0591679	0.0468635	0.0310731	0.0235825	0.0328332	0.03222	0.0322193	0.0409088	M03696_61_000000000_C9WMF_1_1119_10585_8478_150	aerobic_nitrite_oxidation;nitrification;
Bacteria;Planctomycetes;Planctomycetacia;Pirellulales;Pirellulaceae;uncultured;uncultured_bacterium;uncultured_bacterium_unclassified;uncultured_bacterium_unclassified;uncultured_bacterium_unclassified;uncultured_bacterium_unclassified;uncultured_bacterium_unclassified;uncultured_bacterium_unclassified;	0.0280269	0.0602531	0.0103577	0.0134757	0.0295499	0.0357999	0.0556516	0.0629366	M03696_61_000000000_C9WMF_1_1119_18546_22764_151
Bacteria;Proteobacteria;Alphaproteobacteria;Sphingomonadales;Sphingomonadaceae;Novosphingobium;uncultured_bacterium;uncultured_bacterium_unclassified;uncultured_bacterium_unclassified;uncultured_bacterium_unclassified;uncultured_bacterium_unclassified;uncultured_bacterium_unclassified;uncultured_bacterium_unclassified;	0.0435974	0.016737	0.0725038	0.0134757	0.0262665	0.02148	0.0790838	0.018881	M03696_61_000000000_C9WMF_1_1102_21848_19505_159	aerobic_chemoheterotrophy;chemoheterotrophy;
Bacteria;Proteobacteria;Alphaproteobacteria;Rhizobiales;Devosiaceae;Devosia;uncultured_bacterium;uncultured_bacterium_unclassified;uncultured_bacterium_unclassified;uncultured_bacterium_unclassified;uncultured_bacterium_unclassified;uncultured_bacterium_unclassified;uncultured_bacterium_unclassified;	0.0031141	0.0636005	0.0414307	0.175184	0.00656663	0.01432	0.00292903	0	M03696_61_000000000_C9WMF_1_1102_18863_19451_150
Bacteria;Actinobacteria;Thermoleophilia;Solirubrobacterales;Solirubrobacteraceae;Solirubrobacter;uncultured_bacterium;uncultured_bacterium_unclassified;uncultured_bacterium_unclassified;uncultured_bacterium_unclassified;uncultured_bacterium_unclassified;uncultured_bacterium_unclassified;uncultured_bacterium_unclassified;	0.0280269	0.0267791	0.0276205	0.0269515	0.0525331	0.0429599	0.0351484	0.056643	M03696_61_000000000_C9WMF_1_1110_17380_3419_159	aerobic_chemoheterotrophy;chemoheterotrophy;
Bacteria;Planctomycetes;Planctomycetacia;Pirellulales;Pirellulaceae;uncultured;uncultured_unclassified;uncultured_unclassified;uncultured_unclassified;uncultured_unclassified;uncultured_unclassified;uncultured_unclassified;uncultured_unclassified;	0.0373692	0.0401687	0.0414307	0.0134757	0.0295499	0.0465399	0.0322193	0.056643	M03696_61_000000000_C9WMF_1_1109_11665_12870_150
Bacteria;Actinobacteria;Actinobacteria;Corynebacteriales;Nocardiaceae;Rhodococcus;uncultured_bacterium;uncultured_bacterium_unclassified;uncultured_bacterium_unclassified;uncultured_bacterium_unclassified;uncultured_bacterium_unclassified;uncultured_bacterium_unclassified;uncultured_bacterium_unclassified;	0.0560538	0.0535583	0.0207154	0.00673786	0.062383	0.0715999	0.0146451	0.0125873	M03696_61_000000000_C9WMF_1_1101_18938_2895_159	aromatic_hydrocarbon_degradation;aromatic_compound_degradation;aliphatic_non_methane_hydrocarbon_degradation;hydrocarbon_degradation;chemoheterotrophy;
Bacteria;Proteobacteria;Gammaproteobacteria;Betaproteobacteriales;SC-I-84;uncultured_bacterium;uncultured_bacterium_unclassified;uncultured_bacterium_unclassified;uncultured_bacterium_unclassified;uncultured_bacterium_unclassified;uncultured_bacterium_unclassified;uncultured_bacterium_unclassified;uncultured_bacterium_unclassified;	0.0404833	0.0133896	0.0655987	0.0202136	0.0164166	0.00715999	0.0673677	0.056643	M03696_61_000000000_C9WMF_1_2108_5153_13571_150
Bacteria;Verrucomicrobia;Verrucomicrobiae;Pedosphaerales;Pedosphaeraceae;bacterium_Ellin517;bacterium_Ellin517_unclassified;bacterium_Ellin517_unclassified;bacterium_Ellin517_unclassified;bacterium_Ellin517_unclassified;bacterium_Ellin517_unclassified;bacterium_Ellin517_unclassified;bacterium_Ellin517_unclassified;	0.0435974	0.0334739	0.0448833	0.0269515	0.0361165	0.01432	0.0292903	0.0629366	M03696_61_000000000_C9WMF_1_1117_25470_13376_154
Bacteria;Actinobacteria;Acidimicrobiia;IMCC26256;IMCC26256_unclassified;IMCC26256_unclassified;IMCC26256_unclassified;IMCC26256_unclassified;IMCC26256_unclassified;IMCC26256_unclassified;IMCC26256_unclassified;IMCC26256_unclassified;IMCC26256_unclassified;	0.0186846	0.0502109	0.0414307	0.0168447	0.0393998	0.02506	0.0380774	0.0629366	M03696_61_000000000_C9WMF_1_2116_14083_16325_159
Bacteria;Proteobacteria;Gammaproteobacteria;Betaproteobacteriales;Burkholderiaceae;Achromobacter;Achromobacter_xylosoxidans_subsp._xylosoxidans;Achromobacter_xylosoxidans_subsp._xylosoxidans_unclassified;Achromobacter_xylosoxidans_subsp._xylosoxidans_unclassified;Achromobacter_xylosoxidans_subsp._xylosoxidans_unclassified;Achromobacter_xylosoxidans_subsp._xylosoxidans_unclassified;Achromobacter_x…	0.0373692	0.0502109	0.0172628	0.0269515	0.0229832	0.0787599	0.0292903	0.0314683	M03696_61_000000000_C9WMF_1_1105_20035_24760_163	nitrate_denitrification;nitrite_denitrification;nitrous_oxide_denitrification;denitrification;nitrite_respiration;human_pathogens_all;animal_parasites_or_symbionts;nitrate_respiration;nitrate_reduction;nitrogen_respiration;
Bacteria;Armatimonadetes;uncultured;uncultured_actinobacterium;uncultured_actinobacterium_unclassified;uncultured_actinobacterium_unclassified;uncultured_actinobacterium_unclassified;uncultured_actinobacterium_unclassified;uncultured_actinobacterium_unclassified;uncultured_actinobacterium_unclassified;uncultured_actinobacterium_unclassified;uncultured_actinobacterium_unclassified;uncultured_actin…	0.0280269	0.0468635	0.0276205	0.0336893	0.0361165	0.0179	0.0410064	0.056643	M03696_76_000000000_CTCGJ_1_1106_14931_6915_130
Bacteria;Latescibacteria;metagenome;metagenome_unclassified;metagenome_unclassified;metagenome_unclassified;metagenome_unclassified;metagenome_unclassified;metagenome_unclassified;metagenome_unclassified;metagenome_unclassified;metagenome_unclassified;metagenome_unclassified;	0.0653961	0.0368213	0.0172628	0.0370582	0.0393998	0.0465399	0.0234322	0.0251746	M03696_76_000000000_CTCGJ_1_1106_19479_20296_138
Bacteria;Proteobacteria;Deltaproteobacteria;Myxococcales;Nannocystaceae;Nannocystis;uncultured_delta_proteobacterium;uncultured_delta_proteobacterium_unclassified;uncultured_delta_proteobacterium_unclassified;uncultured_delta_proteobacterium_unclassified;uncultured_delta_proteobacterium_unclassified;uncultured_delta_proteobacterium_unclassified;uncultured_delta_proteobacterium_unclassified;	0.031141	0.0200844	0.0621461	0.0370582	0.00984995	0.02864	0.0761548	0.018881	M03696_61_000000000_C9WMF_1_1105_7461_22634_150
Bacteria;Bacteroidetes;Bacteroidia;Chitinophagales;Chitinophagaceae;Ferruginibacter;uncultured_bacterium;uncultured_bacterium_unclassified;uncultured_bacterium_unclassified;uncultured_bacterium_unclassified;uncultured_bacterium_unclassified;uncultured_bacterium_unclassified;uncultured_bacterium_unclassified;	0.0529397	0.0100422	0.0586936	0.0303204	0.0262665	0.00715999	0.0673677	0.0283215	M03696_61_000000000_C9WMF_1_1117_12412_13231_150	aerobic_chemoheterotrophy;chemoheterotrophy;
Bacteria;Bacteroidetes;Bacteroidia;Flavobacteriales;Flavobacteriaceae;Flavobacterium;uncultured_bacterium;uncultured_bacterium_unclassified;uncultured_bacterium_unclassified;uncultured_bacterium_unclassified;uncultured_bacterium_unclassified;uncultured_bacterium_unclassified;uncultured_bacterium_unclassified;	0.0591679	0.180759	0	0	0.0492498	0	0	0	M03696_61_000000000_C9WMF_1_1111_23876_21166_159	aerobic_chemoheterotrophy;chemoheterotrophy;
Bacteria;Gemmatimonadetes;Gemmatimonadetes;Gemmatimonadales;Gemmatimonadaceae;uncultured;metagenome;metagenome_unclassified;metagenome_unclassified;metagenome_unclassified;metagenome_unclassified;metagenome_unclassified;metagenome_unclassified;	0.0404833	0.00334739	0.055241	0.0808544	0.0229832	0.01432	0.0263613	0.0440556	M03696_61_000000000_C9WMF_1_1103_8476_12418_143
Bacteria;Actinobacteria;Actinobacteria;Propionibacteriales;Nocardioidaceae;Nocardioides;Nocardioides_unclassified;Nocardioides_unclassified;Nocardioides_unclassified;Nocardioides_unclassified;Nocardioides_unclassified;Nocardioides_unclassified;Nocardioides_unclassified;	0.0217987	0.0435161	0.0379782	0.00673786	0.0656663	0.0429599	0.0292903	0.037762	M03696_61_000000000_C9WMF_1_1103_6516_9943_163	aerobic_chemoheterotrophy;aromatic_compound_degradation;chemoheterotrophy;
Bacteria;Proteobacteria;Alphaproteobacteria;Rhizobiales;Rhizobiales_Incertae_Sedis;Nordella;uncultured_bacterium;uncultured_bacterium_unclassified;uncultured_bacterium_unclassified;uncultured_bacterium_unclassified;uncultured_bacterium_unclassified;uncultured_bacterium_unclassified;uncultured_bacterium_unclassified;	0.031141	0.0234317	0.0138102	0.047165	0.0426831	0.0536999	0.0234322	0.0503493	M03696_61_000000000_C9WMF_1_1105_7268_22876_159
Bacteria;Planctomycetes;Phycisphaerae;Tepidisphaerales;WD2101_soil_group;uncultured_bacterium;uncultured_bacterium_unclassified;uncultured_bacterium_unclassified;uncultured_bacterium_unclassified;uncultured_bacterium_unclassified;uncultured_bacterium_unclassified;uncultured_bacterium_unclassified;uncultured_bacterium_unclassified;	0.0467115	0.0200844	0.0483359	0.0370582	0.0295499	0.0429599	0.0322193	0.0283215	M03696_61_000000000_C9WMF_1_2119_6561_22489_147
Bacteria;Acidobacteria;Blastocatellia_(Subgroup_4);11-24;uncultured_Acidobacteria_bacterium;uncultured_Acidobacteria_bacterium_unclassified;uncultured_Acidobacteria_bacterium_unclassified;uncultured_Acidobacteria_bacterium_unclassified;uncultured_Acidobacteria_bacterium_unclassified;uncultured_Acidobacteria_bacterium_unclassified;uncultured_Acidobacteria_bacterium_unclassified;uncultured_Acidobac…	0.0467115	0.0702952	0.0172628	0.0437961	0.0196999	0.0429599	0.0322193	0.0125873	M03696_76_000000000_CTCGJ_1_1103_13606_6935_130
Bacteria;Acidobacteria;Blastocatellia_(Subgroup_4);Blastocatellales;Blastocatellaceae;uncultured;uncultured_Acidobacteria_bacterium;uncultured_Acidobacteria_bacterium_unclassified;uncultured_Acidobacteria_bacterium_unclassified;uncultured_Acidobacteria_bacterium_unclassified;uncultured_Acidobacteria_bacterium_unclassified;uncultured_Acidobacteria_bacterium_unclassified;uncultured_Acidobacteria_ba…	0.062282	0.0301265	0.0655987	0.0168447	0.0196999	0.02506	0.0410064	0.018881	M03696_61_000000000_C9WMF_1_1103_22522_11352_159
Bacteria;Verrucomicrobia;Verrucomicrobiae;Opitutales;Opitutaceae;Opitutus;metagenome;metagenome_unclassified;metagenome_unclassified;metagenome_unclassified;metagenome_unclassified;metagenome_unclassified;metagenome_unclassified;	0.031141	0.0200844	0.0448833	0.050534	0.0196999	0.0393799	0.0205032	0.056643	M03696_61_000000000_C9WMF_1_1106_8879_20229_150	fermentation;nitrate_reduction;chemoheterotrophy;
Bacteria;Planctomycetes;Planctomycetacia;Pirellulales;Pirellulaceae;uncultured;uncultured_bacterium;uncultured_bacterium_unclassified;uncultured_bacterium_unclassified;uncultured_bacterium_unclassified;uncultured_bacterium_unclassified;uncultured_bacterium_unclassified;uncultured_bacterium_unclassified;	0.0467115	0.0602531	0.0345256	0.0202136	0.0196999	0.0501199	0.0292903	0.0220278	M03696_76_000000000_CTCGJ_1_1102_22258_12738_130
Bacteria;Actinobacteria;Acidimicrobiia;Microtrichales;uncultured;uncultured_unclassified;uncultured_unclassified;uncultured_unclassified;uncultured_unclassified;uncultured_unclassified;uncultured_unclassified;uncultured_unclassified;uncultured_unclassified;	0.0435974	0.0334739	0.0172628	0.0336893	0.0492498	0.0465399	0.0292903	0.0283215	M03696_76_000000000_CTCGJ_1_1104_24945_18917_130
unknown;unknown_unclassified;unknown_unclassified;unknown_unclassified;unknown_unclassified;unknown_unclassified;unknown_unclassified;unknown_unclassified;unknown_unclassified;unknown_unclassified;unknown_unclassified;unknown_unclassified;unknown_unclassified;	0.0716243	0.120506	0.00345256	0.00673786	0.0361165	0.02148	0.0117161	0.00944049	M03696_76_000000000_CTCGJ_1_1112_18936_19976_130
Bacteria;Proteobacteria;Gammaproteobacteria;Cellvibrionales;Cellvibrionaceae;Cellvibrio;uncultured_bacterium;uncultured_bacterium_unclassified;uncultured_bacterium_unclassified;uncultured_bacterium_unclassified;uncultured_bacterium_unclassified;uncultured_bacterium_unclassified;uncultured_bacterium_unclassified;	0.0404833	0.0234317	0.0897666	0.0202136	0.0131333	0.0179	0.0527225	0.018881	M03696_61_000000000_C9WMF_1_1101_15033_16216_155
Bacteria;Bacteroidetes;Bacteroidia;Chitinophagales;Saprospiraceae;uncultured;uncultured_unclassified;uncultured_unclassified;uncultured_unclassified;uncultured_unclassified;uncultured_unclassified;uncultured_unclassified;uncultured_unclassified;	0.0560538	0.016737	0.0345256	0.0303204	0.0295499	0.01432	0.0497935	0.0409088	M03696_61_000000000_C9WMF_1_2104_3983_20349_150
Bacteria;Chloroflexi;KD4-96;uncultured_bacterium;uncultured_bacterium_unclassified;uncultured_bacterium_unclassified;uncultured_bacterium_unclassified;uncultured_bacterium_unclassified;uncultured_bacterium_unclassified;uncultured_bacterium_unclassified;uncultured_bacterium_unclassified;uncultured_bacterium_unclassified;uncultured_bacterium_unclassified;	0.0155705	0.0368213	0.0241679	0.0202136	0.0295499	0.0465399	0.0351484	0.0692303	M03696_68_000000000_CJJBV_1_1116_26411_5052_293
Bacteria;Cyanobacteria;Oxyphotobacteria;Chloroplast;uncultured_soil_bacterium;uncultured_soil_bacterium_unclassified;uncultured_soil_bacterium_unclassified;uncultured_soil_bacterium_unclassified;uncultured_soil_bacterium_unclassified;uncultured_soil_bacterium_unclassified;uncultured_soil_bacterium_unclassified;uncultured_soil_bacterium_unclassified;uncultured_soil_bacterium_unclassified;	0.0653961	0.0368213	0.0138102	0.0101068	0.0984995	0.0357999	0.00585806	0.0125873	M03696_76_000000000_CTCGJ_1_1106_14716_13002_130	chloroplasts;
Bacteria;Proteobacteria;Deltaproteobacteria;Myxococcales;Haliangiaceae;Haliangium;uncultured_bacterium;uncultured_bacterium_unclassified;uncultured_bacterium_unclassified;uncultured_bacterium_unclassified;uncultured_bacterium_unclassified;uncultured_bacterium_unclassified;uncultured_bacterium_unclassified;	0.0062282	0.0636005	0.0345256	0.0640097	0.00984995	0.0536999	0.0234322	0.0283215	M03696_61_000000000_C9WMF_1_1108_2794_16200_162	predatory_or_exoparasitic;
Bacteria;Planctomycetes;Phycisphaerae;Tepidisphaerales;WD2101_soil_group;uncultured_bacterium;uncultured_bacterium_unclassified;uncultured_bacterium_unclassified;uncultured_bacterium_unclassified;uncultured_bacterium_unclassified;uncultured_bacterium_unclassified;uncultured_bacterium_unclassified;uncultured_bacterium_unclassified;	0.0373692	0.0200844	0.0379782	0.0235825	0.0295499	0.02864	0.0644387	0.0283215	M03696_61_000000000_C9WMF_1_1109_14307_15509_150
Bacteria;Chloroflexi;KD4-96;uncultured_bacterium;uncultured_bacterium_unclassified;uncultured_bacterium_unclassified;uncultured_bacterium_unclassified;uncultured_bacterium_unclassified;uncultured_bacterium_unclassified;uncultured_bacterium_unclassified;uncultured_bacterium_unclassified;uncultured_bacterium_unclassified;uncultured_bacterium_unclassified;	0.0124564	0.0267791	0.0345256	0.0269515	0.0426831	0.0393799	0.0380774	0.0534961	M03696_61_000000000_C9WMF_1_1116_6841_8079_163
Bacteria;Proteobacteria;Gammaproteobacteria;Steroidobacterales;Steroidobacteraceae;uncultured;uncultured_bacterium;uncultured_bacterium_unclassified;uncultured_bacterium_unclassified;uncultured_bacterium_unclassified;uncultured_bacterium_unclassified;uncultured_bacterium_unclassified;uncultured_bacterium_unclassified;	0.0373692	0.0133896	0.0345256	0.0437961	0.0328332	0.02864	0.0292903	0.0534961	M03696_61_000000000_C9WMF_1_1106_24757_3644_163
Bacteria;Planctomycetes;Planctomycetacia;Pirellulales;Pirellulaceae;uncultured;uncultured_unclassified;uncultured_unclassified;uncultured_unclassified;uncultured_unclassified;uncultured_unclassified;uncultured_unclassified;uncultured_unclassified;	0.0435974	0.0368213	0.0241679	0.0370582	0.0328332	0.0465399	0.0234322	0.0314683	M03696_68_000000000_CJJBV_1_1106_19869_14602_293
Bacteria;Acidobacteria;Subgroup_6;Subgroup_6_unclassified;Subgroup_6_unclassified;Subgroup_6_unclassified;Subgroup_6_unclassified;Subgroup_6_unclassified;Subgroup_6_unclassified;Subgroup_6_unclassified;Subgroup_6_unclassified;Subgroup_6_unclassified;Subgroup_6_unclassified;	0.0404833	0.0368213	0.0414307	0.050534	0.0196999	0.0357999	0.0263613	0.0251746	M03696_61_000000000_C9WMF_1_1110_6014_19246_135
Bacteria;Acidobacteria;Acidobacteriia;Solibacterales;Solibacteraceae_(Subgroup_3);Candidatus_Solibacter;uncultured_Acidobacteria_bacterium;uncultured_Acidobacteria_bacterium_unclassified;uncultured_Acidobacteria_bacterium_unclassified;uncultured_Acidobacteria_bacterium_unclassified;uncultured_Acidobacteria_bacterium_unclassified;uncultured_Acidobacteria_bacterium_unclassified;uncultured_Acidobact…	0.0498256	0.0401687	0.0103577	0.0370582	0.0295499	0.03222	0.0410064	0.0314683	M03696_76_000000000_CTCGJ_1_1102_16864_18004_136
Bacteria;Proteobacteria;Alphaproteobacteria;Sphingomonadales;Sphingomonadaceae;Sphingomonadaceae_unclassified;Sphingomonadaceae_unclassified;Sphingomonadaceae_unclassified;Sphingomonadaceae_unclassified;Sphingomonadaceae_unclassified;Sphingomonadaceae_unclassified;Sphingomonadaceae_unclassified;Sphingomonadaceae_unclassified;	0.0965371	0.0200844	0.0310731	0.0134757	0.0196999	0.02864	0.0439354	0.0125873	M03696_61_000000000_C9WMF_1_1101_17203_16426_155	aerobic_chemoheterotrophy;chemoheterotrophy;
Bacteria;Bacteroidetes;Bacteroidia;Cytophagales;Hymenobacteraceae;Adhaeribacter;Adhaeribacter_unclassified;Adhaeribacter_unclassified;Adhaeribacter_unclassified;Adhaeribacter_unclassified;Adhaeribacter_unclassified;Adhaeribacter_unclassified;Adhaeribacter_unclassified;	0.0217987	0.0368213	0.0414307	0.0235825	0.00984995	0.02864	0.0790838	0.0251746	M03696_61_000000000_C9WMF_1_1105_8659_16811_159
Bacteria;Chloroflexi;Chloroflexia;Chloroflexales;Roseiflexaceae;uncultured;uncultured_bacterium;uncultured_bacterium_unclassified;uncultured_bacterium_unclassified;uncultured_bacterium_unclassified;uncultured_bacterium_unclassified;uncultured_bacterium_unclassified;uncultured_bacterium_unclassified;	0.0342551	0.0502109	0.0276205	0.0168447	0.0295499	0.0501199	0.0234322	0.0409088	M03696_61_000000000_C9WMF_1_1114_23297_6867_158
Bacteria;Chloroflexi;Ktedonobacteria;C0119;uncultured_soil_bacterium;uncultured_soil_bacterium_unclassified;uncultured_soil_bacterium_unclassified;uncultured_soil_bacterium_unclassified;uncultured_soil_bacterium_unclassified;uncultured_soil_bacterium_unclassified;uncultured_soil_bacterium_unclassified;uncultured_soil_bacterium_unclassified;uncultured_soil_bacterium_unclassified;	0.0342551	0.0334739	0.0517884	0.0303204	0.0229832	0.0465399	0.0351484	0.018881	M03696_61_000000000_C9WMF_1_1101_16676_12509_159
Bacteria;Gemmatimonadetes;Gemmatimonadetes;Gemmatimonadales;Gemmatimonadaceae;uncultured;uncultured_Gemmatimonadetes_bacterium;uncultured_Gemmatimonadetes_bacterium_unclassified;uncultured_Gemmatimonadetes_bacterium_unclassified;uncultured_Gemmatimonadetes_bacterium_unclassified;uncultured_Gemmatimonadetes_bacterium_unclassified;uncultured_Gemmatimonadetes_bacterium_unclassified;uncultured_Gemmat…	0.0373692	0.0234317	0.0414307	0.0370582	0.0131333	0.02864	0.0380774	0.0503493	M03696_61_000000000_C9WMF_1_1116_19426_17088_150
Bacteria;Verrucomicrobia;Verrucomicrobiae;Chthoniobacterales;Chthoniobacteraceae;Chthoniobacter;Chthoniobacter_unclassified;Chthoniobacter_unclassified;Chthoniobacter_unclassified;Chthoniobacter_unclassified;Chthoniobacter_unclassified;Chthoniobacter_unclassified;Chthoniobacter_unclassified;	0.0249128	0.0468635	0.0345256	0.0336893	0.0426831	0.03222	0.0351484	0.0220278	M03696_76_000000000_CTCGJ_1_1101_17408_19886_130	aerobic_chemoheterotrophy;chemoheterotrophy;
Bacteria;Bacteroidetes;Bacteroidia;Chitinophagales;Chitinophagaceae;Chitinophagaceae_unclassified;Chitinophagaceae_unclassified;Chitinophagaceae_unclassified;Chitinophagaceae_unclassified;Chitinophagaceae_unclassified;Chitinophagaceae_unclassified;Chitinophagaceae_unclassified;Chitinophagaceae_unclassified;	0.108994	0.0468635	0.0172628	0.0235825	0.0262665	0.0429599	0	0.00629366	M03696_61_000000000_C9WMF_1_1112_11940_20914_143
Bacteria;Bacteroidetes;Bacteroidia;Flavobacteriales;Flavobacteriaceae;Flavobacterium;Flavobacterium_unclassified;Flavobacterium_unclassified;Flavobacterium_unclassified;Flavobacterium_unclassified;Flavobacterium_unclassified;Flavobacterium_unclassified;Flavobacterium_unclassified;	0.0871948	0.100422	0.0276205	0	0.0131333	0.01074	0.0234322	0.00314683	M03696_61_000000000_C9WMF_1_1101_10560_2078_150	aerobic_chemoheterotrophy;chemoheterotrophy;
Bacteria;Actinobacteria;Actinobacteria;Pseudonocardiales;Pseudonocardiaceae;Saccharothrix;Saccharothrix_unclassified;Saccharothrix_unclassified;Saccharothrix_unclassified;Saccharothrix_unclassified;Saccharothrix_unclassified;Saccharothrix_unclassified;Saccharothrix_unclassified;	0.0124564	0.0301265	0.0483359	0.0707476	0.0131333	0.02506	0.0439354	0.0220278	M03696_61_000000000_C9WMF_1_1101_16352_3178_159
Bacteria;Actinobacteria;Actinobacteria;Kineosporiales;Kineosporiaceae;Angustibacter;uncultured_bacterium;uncultured_bacterium_unclassified;uncultured_bacterium_unclassified;uncultured_bacterium_unclassified;uncultured_bacterium_unclassified;uncultured_bacterium_unclassified;uncultured_bacterium_unclassified;	0.031141	0.0301265	0.0345256	0.0202136	0.0328332	0.0465399	0.0322193	0.037762	M03696_61_000000000_C9WMF_1_1103_14258_6598_159
Bacteria;Acidobacteria;Subgroup_6;wastewater_metagenome;wastewater_metagenome_unclassified;wastewater_metagenome_unclassified;wastewater_metagenome_unclassified;wastewater_metagenome_unclassified;wastewater_metagenome_unclassified;wastewater_metagenome_unclassified;wastewater_metagenome_unclassified;wastewater_metagenome_unclassified;wastewater_metagenome_unclassified;	0.0467115	0.0435161	0.0517884	0	0.0361165	0.02148	0.0292903	0.0346151	M03696_68_000000000_CJJBV_1_1112_23678_20860_296
Bacteria;Actinobacteria;Acidimicrobiia;IMCC26256;IMCC26256_unclassified;IMCC26256_unclassified;IMCC26256_unclassified;IMCC26256_unclassified;IMCC26256_unclassified;IMCC26256_unclassified;IMCC26256_unclassified;IMCC26256_unclassified;IMCC26256_unclassified;	0.0155705	0.0502109	0.0207154	0.0370582	0.0229832	0.0429599	0.0292903	0.0472025	M03696_76_000000000_CTCGJ_1_1118_20200_1345_130
Bacteria;Chloroflexi;Ktedonobacteria;C0119;uncultured_bacterium;uncultured_bacterium_unclassified;uncultured_bacterium_unclassified;uncultured_bacterium_unclassified;uncultured_bacterium_unclassified;uncultured_bacterium_unclassified;uncultured_bacterium_unclassified;uncultured_bacterium_unclassified;uncultured_bacterium_unclassified;	0.0498256	0.0502109	0.00690512	0.0168447	0.0492498	0.0393799	0.0205032	0.0314683	M03696_61_000000000_C9WMF_1_1109_8804_4172_163
Bacteria;Planctomycetes;Phycisphaerae;Tepidisphaerales;WD2101_soil_group;uncultured_bacterium;uncultured_bacterium_unclassified;uncultured_bacterium_unclassified;uncultured_bacterium_unclassified;uncultured_bacterium_unclassified;uncultured_bacterium_unclassified;uncultured_bacterium_unclassified;uncultured_bacterium_unclassified;	0.0249128	0.016737	0.0517884	0.0336893	0.0164166	0.02148	0.0556516	0.0409088	M03696_61_000000000_C9WMF_1_2110_24299_14802_139
Bacteria;Bacteroidetes;Bacteroidia;Chitinophagales;Chitinophagaceae;Niastella;uncultured_bacterium;uncultured_bacterium_unclassified;uncultured_bacterium_unclassified;uncultured_bacterium_unclassified;uncultured_bacterium_unclassified;uncultured_bacterium_unclassified;uncultured_bacterium_unclassified;	0.0498256	0.016737	0.0172628	0	0.0689497	0.03222	0.0527225	0.0220278	M03696_76_000000000_CTCGJ_1_1103_9153_13276_130
Bacteria;Verrucomicrobia;Verrucomicrobiae;Pedosphaerales;Pedosphaeraceae;uncultured_Desulfovibrio_sp.;uncultured_Desulfovibrio_sp._unclassified;uncultured_Desulfovibrio_sp._unclassified;uncultured_Desulfovibrio_sp._unclassified;uncultured_Desulfovibrio_sp._unclassified;uncultured_Desulfovibrio_sp._unclassified;uncultured_Desulfovibrio_sp._unclassified;uncultured_Desulfovibrio_sp._unclassified;	0.0435974	0.103769	0.0138102	0.0235825	0.0131333	0.0715999	0.00292903	0	M03696_76_000000000_CTCGJ_1_1104_25175_8069_130
Bacteria;Planctomycetes;Planctomycetacia;Pirellulales;Pirellulaceae;Pirellula;metagenome;metagenome_unclassified;metagenome_unclassified;metagenome_unclassified;metagenome_unclassified;metagenome_unclassified;metagenome_unclassified;	0.0435974	0.0267791	0.0103577	0.0134757	0.0361165	0.03222	0.0410064	0.0534961	M03696_61_000000000_C9WMF_1_1104_9974_22671_155
Bacteria;Actinobacteria;Thermoleophilia;Gaiellales;uncultured;uncultured_organism;uncultured_organism_unclassified;uncultured_organism_unclassified;uncultured_organism_unclassified;uncultured_organism_unclassified;uncultured_organism_unclassified;uncultured_organism_unclassified;uncultured_organism_unclassified;	0.0186846	0.0267791	0.0241679	0.0303204	0.0164166	0.0429599	0.0615096	0.037762	M03696_61_000000000_C9WMF_1_1108_10065_21661_159
Bacteria;Acidobacteria;Subgroup_6;uncultured_proteobacterium;uncultured_proteobacterium_unclassified;uncultured_proteobacterium_unclassified;uncultured_proteobacterium_unclassified;uncultured_proteobacterium_unclassified;uncultured_proteobacterium_unclassified;uncultured_proteobacterium_unclassified;uncultured_proteobacterium_unclassified;uncultured_proteobacterium_unclassified;uncultured_proteob…	0.0373692	0.0468635	0.0379782	0.0168447	0.0164166	0.0393799	0.0351484	0.0314683	M03696_61_000000000_C9WMF_1_1117_8337_19974_154
Bacteria;Proteobacteria;Deltaproteobacteria;Myxococcales;Haliangiaceae;Haliangium;Haliangium_unclassified;Haliangium_unclassified;Haliangium_unclassified;Haliangium_unclassified;Haliangium_unclassified;Haliangium_unclassified;Haliangium_unclassified;	0.0280269	0.0334739	0.0345256	0.0370582	0.0361165	0.03222	0.0263613	0.0346151	M03696_76_000000000_CTCGJ_1_1113_7930_23018_130	predatory_or_exoparasitic;
Bacteria;Bacteroidetes;Bacteroidia;Cytophagales;Hymenobacteraceae;Adhaeribacter;uncultured_bacterium;uncultured_bacterium_unclassified;uncultured_bacterium_unclassified;uncultured_bacterium_unclassified;uncultured_bacterium_unclassified;uncultured_bacterium_unclassified;uncultured_bacterium_unclassified;	0.0280269	0.0133896	0.0794089	0.00673786	0.00656663	0.0357999	0.0790838	0.00629366	M03696_61_000000000_C9WMF_1_1102_19182_10598_159
Bacteria;Acidobacteria;Subgroup_6;uncultured_Acidobacteria_bacterium;uncultured_Acidobacteria_bacterium_unclassified;uncultured_Acidobacteria_bacterium_unclassified;uncultured_Acidobacteria_bacterium_unclassified;uncultured_Acidobacteria_bacterium_unclassified;uncultured_Acidobacteria_bacterium_unclassified;uncultured_Acidobacteria_bacterium_unclassified;uncultured_Acidobacteria_bacterium_unclass…	0.031141	0.0435161	0.0276205	0.0269515	0.0262665	0.01074	0.0468645	0.0409088	M03696_76_000000000_CTCGJ_1_1112_10137_17241_130
Bacteria;Bacteroidetes;Bacteroidia;Cytophagales;Microscillaceae;uncultured;metagenome;metagenome_unclassified;metagenome_unclassified;metagenome_unclassified;metagenome_unclassified;metagenome_unclassified;metagenome_unclassified;	0.0871948	0.00334739	0.00345256	0.0741165	0	0.0787599	0.00292903	0.0125873	M03696_61_000000000_C9WMF_1_1113_17118_17324_143
Bacteria;Planctomycetes;Planctomycetacia;Pirellulales;Pirellulaceae;Pirellula;uncultured_soil_bacterium;uncultured_soil_bacterium_unclassified;uncultured_soil_bacterium_unclassified;uncultured_soil_bacterium_unclassified;uncultured_soil_bacterium_unclassified;uncultured_soil_bacterium_unclassified;uncultured_soil_bacterium_unclassified;	0.0404833	0.0468635	0.0241679	0.0134757	0.0426831	0.0179	0.0351484	0.0346151	M03696_61_000000000_C9WMF_1_1119_5180_6465_151
Bacteria;Proteobacteria;Alphaproteobacteria;Rhizobiales;uncultured;uncultured_unclassified;uncultured_unclassified;uncultured_unclassified;uncultured_unclassified;uncultured_unclassified;uncultured_unclassified;uncultured_unclassified;uncultured_unclassified;	0.031141	0.0301265	0.0172628	0.0269515	0.0426831	0.0429599	0.0234322	0.0440556	M03696_76_000000000_CTCGJ_1_1101_5767_19398_130
Bacteria;Planctomycetes;Planctomycetacia;Pirellulales;Pirellulaceae;Pirellula;uncultured_bacterium;uncultured_bacterium_unclassified;uncultured_bacterium_unclassified;uncultured_bacterium_unclassified;uncultured_bacterium_unclassified;uncultured_bacterium_unclassified;uncultured_bacterium_unclassified;	0.0373692	0.0368213	0.0241679	0.0336893	0.0295499	0.03222	0.0175742	0.0472025	M03696_76_000000000_CTCGJ_1_1102_5296_17998_136
Bacteria;Proteobacteria;Gammaproteobacteria;Betaproteobacteriales;Burkholderiaceae;Lautropia;uncultured_bacterium;uncultured_bacterium_unclassified;uncultured_bacterium_unclassified;uncultured_bacterium_unclassified;uncultured_bacterium_unclassified;uncultured_bacterium_unclassified;uncultured_bacterium_unclassified;	0.0155705	0.016737	0.0379782	0	0.0328332	0.0429599	0.0732257	0.0314683	M03696_61_000000000_C9WMF_1_1108_24252_3873_155	fermentation;chemoheterotrophy;
Bacteria;Proteobacteria;Alphaproteobacteria;Rhizobiales;Rhizobiaceae;Allorhizobium-Neorhizobium-Pararhizobium-Rhizobium;Allorhizobium-Neorhizobium-Pararhizobium-Rhizobium_unclassified;Allorhizobium-Neorhizobium-Pararhizobium-Rhizobium_unclassified;Allorhizobium-Neorhizobium-Pararhizobium-Rhizobium_unclassified;Allorhizobium-Neorhizobium-Pararhizobium-Rhizobium_unclassified;Allorhizobium-Neorhizob…	0.0093423	0.0200844	0.0345256	0.121282	0.00984995	0.02864	0.0263613	0.00944049	M03696_61_000000000_C9WMF_1_1101_24438_14098_159
Bacteria;Chloroflexi;KD4-96;uncultured_bacterium;uncultured_bacterium_unclassified;uncultured_bacterium_unclassified;uncultured_bacterium_unclassified;uncultured_bacterium_unclassified;uncultured_bacterium_unclassified;uncultured_bacterium_unclassified;uncultured_bacterium_unclassified;uncultured_bacterium_unclassified;uncultured_bacterium_unclassified;	0.0280269	0.016737	0.0414307	0.0269515	0.0361165	0.02506	0.0205032	0.0597898	M03696_61_000000000_C9WMF_1_1102_26568_13712_159
Bacteria;Planctomycetes;Planctomycetacia;Pirellulales;Pirellulaceae;Pirellula;uncultured_Pasteuria_sp.;uncultured_Pasteuria_sp._unclassified;uncultured_Pasteuria_sp._unclassified;uncultured_Pasteuria_sp._unclassified;uncultured_Pasteuria_sp._unclassified;uncultured_Pasteuria_sp._unclassified;uncultured_Pasteuria_sp._unclassified;	0.0217987	0.0301265	0.0310731	0.0168447	0.0295499	0.02148	0.0439354	0.056643	M03696_61_000000000_C9WMF_1_2105_17244_22783_154
Bacteria;Proteobacteria;Gammaproteobacteria;Betaproteobacteriales;Nitrosomonadaceae;MND1;uncultured_bacterium;uncultured_bacterium_unclassified;uncultured_bacterium_unclassified;uncultured_bacterium_unclassified;uncultured_bacterium_unclassified;uncultured_bacterium_unclassified;uncultured_bacterium_unclassified;	0.031141	0.0535583	0.0586936	0.0202136	0.0131333	0.0393799	0.0146451	0.0283215	M03696_76_000000000_CTCGJ_1_1112_21485_5206_130
Bacteria;Planctomycetes;Planctomycetacia;Pirellulales;Pirellulaceae;Pirellula;uncultured_bacterium;uncultured_bacterium_unclassified;uncultured_bacterium_unclassified;uncultured_bacterium_unclassified;uncultured_bacterium_unclassified;uncultured_bacterium_unclassified;uncultured_bacterium_unclassified;	0.031141	0.0535583	0.0414307	0.0134757	0.00984995	0.03222	0.0380774	0.0346151	M03696_76_000000000_CTCGJ_1_2112_9040_8340_130
Bacteria;Chloroflexi;Chloroflexia;Thermomicrobiales;JG30-KF-CM45;uncultured_bacterium;uncultured_bacterium_unclassified;uncultured_bacterium_unclassified;uncultured_bacterium_unclassified;uncultured_bacterium_unclassified;uncultured_bacterium_unclassified;uncultured_bacterium_unclassified;uncultured_bacterium_unclassified;	0.0124564	0.016737	0.0138102	0.0168447	0.0558164	0.0429599	0.0468645	0.0440556	M03696_61_000000000_C9WMF_1_1109_24303_4953_163
Bacteria;Actinobacteria;Actinobacteria;Micromonosporales;Micromonosporaceae;Actinoplanes;Micromonosporaceae_bacterium_231729;Micromonosporaceae_bacterium_231729_unclassified;Micromonosporaceae_bacterium_231729_unclassified;Micromonosporaceae_bacterium_231729_unclassified;Micromonosporaceae_bacterium_231729_unclassified;Micromonosporaceae_bacterium_231729_unclassified;Micromonosporaceae_bacterium_…	0.0591679	0.0133896	0.0759564	0.00336893	0.0787996	0	0.0146451	0.00629366	M03696_61_000000000_C9WMF_1_2102_24654_12250_150	aerobic_chemoheterotrophy;chemoheterotrophy;
Bacteria;Acidobacteria;Holophagae;Subgroup_7;uncultured_bacterium;uncultured_bacterium_unclassified;uncultured_bacterium_unclassified;uncultured_bacterium_unclassified;uncultured_bacterium_unclassified;uncultured_bacterium_unclassified;uncultured_bacterium_unclassified;uncultured_bacterium_unclassified;uncultured_bacterium_unclassified;	0.0093423	0.00669478	0.0448833	0.0370582	0.00984995	0.00715999	0.0673677	0.0629366	M03696_76_000000000_CTCGJ_1_1116_7667_6311_130
Bacteria;Chloroflexi;Chloroflexia;Thermomicrobiales;JG30-KF-CM45;uncultured_bacterium;uncultured_bacterium_unclassified;uncultured_bacterium_unclassified;uncultured_bacterium_unclassified;uncultured_bacterium_unclassified;uncultured_bacterium_unclassified;uncultured_bacterium_unclassified;uncultured_bacterium_unclassified;	0.0560538	0.0301265	0.0310731	0.0303204	0.0262665	0.0179	0.0263613	0.0314683	M03696_61_000000000_C9WMF_1_1103_11307_13219_159
Bacteria;Acidobacteria;Blastocatellia_(Subgroup_4);Pyrinomonadales;Pyrinomonadaceae;RB41;uncultured_bacterium;uncultured_bacterium_unclassified;uncultured_bacterium_unclassified;uncultured_bacterium_unclassified;uncultured_bacterium_unclassified;uncultured_bacterium_unclassified;uncultured_bacterium_unclassified;	0.0124564	0.0100422	0.0345256	0.0202136	0.0426831	0.03222	0.0380774	0.0597898	M03696_61_000000000_C9WMF_1_2106_7347_8046_162
Bacteria;Verrucomicrobia;Verrucomicrobiae;Verrucomicrobiales;Verrucomicrobiaceae;Prosthecobacter;Prosthecobacter_unclassified;Prosthecobacter_unclassified;Prosthecobacter_unclassified;Prosthecobacter_unclassified;Prosthecobacter_unclassified;Prosthecobacter_unclassified;Prosthecobacter_unclassified;	0.031141	0.0100422	0.0897666	0.0269515	0.00656663	0.02148	0.0410064	0.0220278	M03696_61_000000000_C9WMF_1_1103_5720_15787_150	aerobic_chemoheterotrophy;chemoheterotrophy;
Bacteria;Acidobacteria;Blastocatellia_(Subgroup_4);Blastocatellales;Blastocatellaceae;Stenotrophobacter;Stenotrophobacter_unclassified;Stenotrophobacter_unclassified;Stenotrophobacter_unclassified;Stenotrophobacter_unclassified;Stenotrophobacter_unclassified;Stenotrophobacter_unclassified;Stenotrophobacter_unclassified;	0.0093423	0.0301265	0.0448833	0.0370582	0.0525331	0.02148	0.0234322	0.0314683	M03696_61_000000000_C9WMF_1_1116_4884_5140_154
Bacteria;Actinobacteria;Thermoleophilia;Solirubrobacterales;67-14;uncultured_bacterium;uncultured_bacterium_unclassified;uncultured_bacterium_unclassified;uncultured_bacterium_unclassified;uncultured_bacterium_unclassified;uncultured_bacterium_unclassified;uncultured_bacterium_unclassified;uncultured_bacterium_unclassified;	0.0249128	0.0468635	0.00690512	0.0134757	0.0426831	0.0501199	0.0205032	0.0440556	M03696_61_000000000_C9WMF_1_1102_17600_16779_159
Bacteria;Proteobacteria;Gammaproteobacteria;Xanthomonadales;Rhodanobacteraceae;uncultured;uncultured_gamma_proteobacterium;uncultured_gamma_proteobacterium_unclassified;uncultured_gamma_proteobacterium_unclassified;uncultured_gamma_proteobacterium_unclassified;uncultured_gamma_proteobacterium_unclassified;uncultured_gamma_proteobacterium_unclassified;uncultured_gamma_proteobacterium_unclassified;	0.0467115	0.0267791	0.0207154	0.0134757	0	0.11098	0.0322193	0	M03696_61_000000000_C9WMF_1_1116_16869_11087_150
Bacteria;Chloroflexi;Chloroflexia;Thermomicrobiales;JG30-KF-CM45;metagenome;metagenome_unclassified;metagenome_unclassified;metagenome_unclassified;metagenome_unclassified;metagenome_unclassified;metagenome_unclassified;metagenome_unclassified;	0.0249128	0.0334739	0.0241679	0.0202136	0.0886496	0.0179	0.00878709	0.0283215	M03696_61_000000000_C9WMF_1_1110_8746_15156_159
Bacteria;Actinobacteria;Acidimicrobiia;uncultured;uncultured_Acidimicrobiales_bacterium;uncultured_Acidimicrobiales_bacterium_unclassified;uncultured_Acidimicrobiales_bacterium_unclassified;uncultured_Acidimicrobiales_bacterium_unclassified;uncultured_Acidimicrobiales_bacterium_unclassified;uncultured_Acidimicrobiales_bacterium_unclassified;uncultured_Acidimicrobiales_bacterium_unclassified;uncul…	0.0498256	0.0435161	0.0207154	0.0235825	0.0295499	0.02506	0.0234322	0.0283215	M03696_61_000000000_C9WMF_1_1113_22290_2729_159
Bacteria;Proteobacteria;Gammaproteobacteria;Betaproteobacteriales;Nitrosomonadaceae;MND1;uncultured_beta_proteobacterium;uncultured_beta_proteobacterium_unclassified;uncultured_beta_proteobacterium_unclassified;uncultured_beta_proteobacterium_unclassified;uncultured_beta_proteobacterium_unclassified;uncultured_beta_proteobacterium_unclassified;uncultured_beta_proteobacterium_unclassified;	0.0529397	0.0602531	0.0172628	0.0101068	0.0131333	0.0859199	0.00585806	0.00629366	M03696_61_000000000_C9WMF_1_2104_18263_9886_159
Bacteria;Latescibacteria;uncultured_bacterium;uncultured_bacterium_unclassified;uncultured_bacterium_unclassified;uncultured_bacterium_unclassified;uncultured_bacterium_unclassified;uncultured_bacterium_unclassified;uncultured_bacterium_unclassified;uncultured_bacterium_unclassified;uncultured_bacterium_unclassified;uncultured_bacterium_unclassified;uncultured_bacterium_unclassified;	0.0373692	0.137243	0.00690512	0.0101068	0.0164166	0.0393799	0	0.00314683	M03696_76_000000000_CTCGJ_1_1103_20946_19194_130
Bacteria;Proteobacteria;Alphaproteobacteria;Tistrellales;Geminicoccaceae;Candidatus_Alysiosphaera;uncultured_bacterium;uncultured_bacterium_unclassified;uncultured_bacterium_unclassified;uncultured_bacterium_unclassified;uncultured_bacterium_unclassified;uncultured_bacterium_unclassified;uncultured_bacterium_unclassified;	0.0249128	0.016737	0.0483359	0.0202136	0.0229832	0.02506	0.0380774	0.0440556	M03696_68_000000000_CJJBV_1_1118_13697_6851_301
Bacteria;Actinobacteria;Actinobacteria;Propionibacteriales;Nocardioidaceae;Nocardioides;metagenome;metagenome_unclassified;metagenome_unclassified;metagenome_unclassified;metagenome_unclassified;metagenome_unclassified;metagenome_unclassified;	0.0435974	0.0301265	0.0379782	0.0269515	0.0262665	0.0465399	0.0146451	0.018881	M03696_61_000000000_C9WMF_1_1109_19038_22632_163	aerobic_chemoheterotrophy;aromatic_compound_degradation;chemoheterotrophy;
Bacteria;Acidobacteria;Blastocatellia_(Subgroup_4);Pyrinomonadales;Pyrinomonadaceae;RB41;uncultured_bacterium;uncultured_bacterium_unclassified;uncultured_bacterium_unclassified;uncultured_bacterium_unclassified;uncultured_bacterium_unclassified;uncultured_bacterium_unclassified;uncultured_bacterium_unclassified;	0.0280269	0.0133896	0.0310731	0.0235825	0.0295499	0.02506	0.0322193	0.056643	M03696_68_000000000_CJJBV_1_2111_21875_21958_295
Bacteria;Actinobacteria;Thermoleophilia;Solirubrobacterales;67-14;uncultured_bacterium;uncultured_bacterium_unclassified;uncultured_bacterium_unclassified;uncultured_bacterium_unclassified;uncultured_bacterium_unclassified;uncultured_bacterium_unclassified;uncultured_bacterium_unclassified;uncultured_bacterium_unclassified;	0.0217987	0.0368213	0.0241679	0.0168447	0.0459664	0.0393799	0.0263613	0.0314683	M03696_61_000000000_C9WMF_1_1104_13325_19782_163
Bacteria;Proteobacteria;Alphaproteobacteria;Rhizobiales;KF-JG30-B3;uncultured_bacterium;uncultured_bacterium_unclassified;uncultured_bacterium_unclassified;uncultured_bacterium_unclassified;uncultured_bacterium_unclassified;uncultured_bacterium_unclassified;uncultured_bacterium_unclassified;uncultured_bacterium_unclassified;	0.0280269	0.0401687	0.0241679	0.0303204	0.0164166	0.0465399	0.0292903	0.0283215	M03696_76_000000000_CTCGJ_1_1105_9927_23993_138
Bacteria;Verrucomicrobia;Verrucomicrobiae;Verrucomicrobiales;Verrucomicrobiaceae;uncultured;uncultured_bacterium;uncultured_bacterium_unclassified;uncultured_bacterium_unclassified;uncultured_bacterium_unclassified;uncultured_bacterium_unclassified;uncultured_bacterium_unclassified;uncultured_bacterium_unclassified;	0.0217987	0.0100422	0.0414307	0	0.131333	0.01074	0.00585806	0.018881	M03696_61_000000000_C9WMF_1_1102_6715_12418_155	aerobic_chemoheterotrophy;chemoheterotrophy;
Bacteria;Proteobacteria;Deltaproteobacteria;Myxococcales;bacteriap25;metagenome;metagenome_unclassified;metagenome_unclassified;metagenome_unclassified;metagenome_unclassified;metagenome_unclassified;metagenome_unclassified;metagenome_unclassified;	0.0062282	0.0502109	0.0241679	0.0404272	0.0131333	0.01074	0.0351484	0.056643	M03696_68_000000000_CJJBV_1_2113_22928_15982_298
Bacteria;Chloroflexi;Chloroflexia;Thermomicrobiales;JG30-KF-CM45;uncultured_bacterium;uncultured_bacterium_unclassified;uncultured_bacterium_unclassified;uncultured_bacterium_unclassified;uncultured_bacterium_unclassified;uncultured_bacterium_unclassified;uncultured_bacterium_unclassified;uncultured_bacterium_unclassified;	0.0217987	0.0301265	0.0207154	0.0202136	0.0558164	0.02864	0.0351484	0.0251746	M03696_61_000000000_C9WMF_1_2110_17018_11584_135
Bacteria;Proteobacteria;Alphaproteobacteria;Acetobacterales;Acetobacteraceae;uncultured;uncultured_bacterium;uncultured_bacterium_unclassified;uncultured_bacterium_unclassified;uncultured_bacterium_unclassified;uncultured_bacterium_unclassified;uncultured_bacterium_unclassified;uncultured_bacterium_unclassified;	0.0217987	0.0267791	0.0241679	0.0168447	0.0558164	0.02506	0.0351484	0.0283215	M03696_61_000000000_C9WMF_1_1104_11386_20205_159
Bacteria;Proteobacteria;Alphaproteobacteria;Rhodobacterales;Rhodobacteraceae;Rubellimicrobium;uncultured_bacterium;uncultured_bacterium_unclassified;uncultured_bacterium_unclassified;uncultured_bacterium_unclassified;uncultured_bacterium_unclassified;uncultured_bacterium_unclassified;uncultured_bacterium_unclassified;	0.0560538	0.0200844	0.0172628	0.0101068	0.0361165	0.03222	0.0410064	0.018881	M03696_61_000000000_C9WMF_1_1118_12689_7195_159
Bacteria;Proteobacteria;Deltaproteobacteria;Myxococcales;Haliangiaceae;Haliangium;uncultured_bacterium;uncultured_bacterium_unclassified;uncultured_bacterium_unclassified;uncultured_bacterium_unclassified;uncultured_bacterium_unclassified;uncultured_bacterium_unclassified;uncultured_bacterium_unclassified;	0.108994	0.0100422	0.00345256	0.00336893	0.0459664	0.01074	0.0175742	0.0283215	M03696_61_000000000_C9WMF_1_2103_17600_9848_163	predatory_or_exoparasitic;
Bacteria;Acidobacteria;Acidobacteriia;Solibacterales;Solibacteraceae_(Subgroup_3);Paludibaculum;metagenome;metagenome_unclassified;metagenome_unclassified;metagenome_unclassified;metagenome_unclassified;metagenome_unclassified;metagenome_unclassified;	0.0217987	0.016737	0.0172628	0.0235825	0.0426831	0.02506	0.0175742	0.0692303	M03696_61_000000000_C9WMF_1_2102_22329_14191_143
Bacteria;Acidobacteria;Subgroup_6;Subgroup_6_unclassified;Subgroup_6_unclassified;Subgroup_6_unclassified;Subgroup_6_unclassified;Subgroup_6_unclassified;Subgroup_6_unclassified;Subgroup_6_unclassified;Subgroup_6_unclassified;Subgroup_6_unclassified;Subgroup_6_unclassified;	0.0342551	0.016737	0.0310731	0.0572718	0.00984995	0.02864	0.0263613	0.0314683	M03696_76_000000000_CTCGJ_1_1102_13665_13017_130
Bacteria;Chloroflexi;JG30-KF-CM66;uncultured_soil_bacterium;uncultured_soil_bacterium_unclassified;uncultured_soil_bacterium_unclassified;uncultured_soil_bacterium_unclassified;uncultured_soil_bacterium_unclassified;uncultured_soil_bacterium_unclassified;uncultured_soil_bacterium_unclassified;uncultured_soil_bacterium_unclassified;uncultured_soil_bacterium_unclassified;uncultured_soil_bacterium_u…	0.0373692	0.0368213	0.0207154	0.0336893	0.0229832	0.0357999	0.0205032	0.0283215	M03696_61_000000000_C9WMF_1_1112_12741_13326_159
Bacteria;Acidobacteria;Subgroup_17;uncultured_bacterium;uncultured_bacterium_unclassified;uncultured_bacterium_unclassified;uncultured_bacterium_unclassified;uncultured_bacterium_unclassified;uncultured_bacterium_unclassified;uncultured_bacterium_unclassified;uncultured_bacterium_unclassified;uncultured_bacterium_unclassified;uncultured_bacterium_unclassified;	0.0342551	0.0535583	0	0.0235825	0.0361165	0.0357999	0.0205032	0.0314683	M03696_61_000000000_C9WMF_1_2108_19163_12334_150
Bacteria;Chloroflexi;Dehalococcoidia;S085;metagenome;metagenome_unclassified;metagenome_unclassified;metagenome_unclassified;metagenome_unclassified;metagenome_unclassified;metagenome_unclassified;metagenome_unclassified;metagenome_unclassified;	0.0217987	0.0267791	0.0138102	0.0303204	0.0262665	0.0429599	0.0351484	0.0346151	M03696_61_000000000_C9WMF_1_2112_3866_20309_135
Bacteria;Acidobacteria;Blastocatellia_(Subgroup_4);Pyrinomonadales;Pyrinomonadaceae;RB41;uncultured_Acidobacteria_bacterium;uncultured_Acidobacteria_bacterium_unclassified;uncultured_Acidobacteria_bacterium_unclassified;uncultured_Acidobacteria_bacterium_unclassified;uncultured_Acidobacteria_bacterium_unclassified;uncultured_Acidobacteria_bacterium_unclassified;uncultured_Acidobacteria_bacterium_…	0.031141	0.0435161	0.0310731	0.0404272	0.00984995	0.02506	0.0146451	0.037762	M03696_61_000000000_C9WMF_1_2116_20408_20990_162
Bacteria;Bacteroidetes;Bacteroidia;Chitinophagales;Chitinophagaceae;Pseudoflavitalea;uncultured_bacterium;uncultured_bacterium_unclassified;uncultured_bacterium_unclassified;uncultured_bacterium_unclassified;uncultured_bacterium_unclassified;uncultured_bacterium_unclassified;uncultured_bacterium_unclassified;	0.0716243	0.00334739	0.00690512	0.0673786	0.0196999	0.02864	0	0.0314683	M03696_61_000000000_C9WMF_1_1110_11003_5084_150
Bacteria;Acidobacteria;Blastocatellia_(Subgroup_4);Blastocatellales;Blastocatellaceae;JGI_0001001-H03;uncultured_bacterium;uncultured_bacterium_unclassified;uncultured_bacterium_unclassified;uncultured_bacterium_unclassified;uncultured_bacterium_unclassified;uncultured_bacterium_unclassified;uncultured_bacterium_unclassified;	0.0280269	0.00334739	0.0690512	0.0370582	0.00656663	0.00715999	0.0468645	0.0283215	M03696_61_000000000_C9WMF_1_1107_8094_15348_155
Bacteria;Actinobacteria;Actinobacteria;Pseudonocardiales;Pseudonocardiaceae;Actinomycetospora;uncultured_bacterium;uncultured_bacterium_unclassified;uncultured_bacterium_unclassified;uncultured_bacterium_unclassified;uncultured_bacterium_unclassified;uncultured_bacterium_unclassified;uncultured_bacterium_unclassified;	0.0124564	0.0267791	0.0103577	0.0101068	0.0820829	0.03222	0.0234322	0.0314683	M03696_61_000000000_C9WMF_1_1101_23443_12117_159
Bacteria;Planctomycetes;Phycisphaerae;Tepidisphaerales;WD2101_soil_group;WD2101_soil_group_unclassified;WD2101_soil_group_unclassified;WD2101_soil_group_unclassified;WD2101_soil_group_unclassified;WD2101_soil_group_unclassified;WD2101_soil_group_unclassified;WD2101_soil_group_unclassified;WD2101_soil_group_unclassified;	0.0155705	0.0234317	0.0172628	0.00673786	0.0492498	0.02864	0.0439354	0.0409088	M03696_61_000000000_C9WMF_1_1112_10413_7535_154
Bacteria;Gemmatimonadetes;Gemmatimonadetes;Gemmatimonadales;Gemmatimonadaceae;Gemmatimonas;uncultured_bacterium;uncultured_bacterium_unclassified;uncultured_bacterium_unclassified;uncultured_bacterium_unclassified;uncultured_bacterium_unclassified;uncultured_bacterium_unclassified;uncultured_bacterium_unclassified;	0.0280269	0.0133896	0.0448833	0.0235825	0.0196999	0.00715999	0.0263613	0.0629366	M03696_61_000000000_C9WMF_1_1103_4625_19149_159
Bacteria;Cyanobacteria;Oxyphotobacteria;Chloroplast;Klebsormidium_flaccidum;Klebsormidium_flaccidum_unclassified;Klebsormidium_flaccidum_unclassified;Klebsormidium_flaccidum_unclassified;Klebsormidium_flaccidum_unclassified;Klebsormidium_flaccidum_unclassified;Klebsormidium_flaccidum_unclassified;Klebsormidium_flaccidum_unclassified;Klebsormidium_flaccidum_unclassified;	0.118336	0.00334739	0	0	0.0984995	0	0.00292903	0	M03696_61_000000000_C9WMF_1_1103_24169_11382_159	chloroplasts;
Bacteria;Acidobacteria;Subgroup_6;Subgroup_6_unclassified;Subgroup_6_unclassified;Subgroup_6_unclassified;Subgroup_6_unclassified;Subgroup_6_unclassified;Subgroup_6_unclassified;Subgroup_6_unclassified;Subgroup_6_unclassified;Subgroup_6_unclassified;Subgroup_6_unclassified;	0.0186846	0.0200844	0.0241679	0.0370582	0.0361165	0.0179	0.0292903	0.0440556	M03696_61_000000000_C9WMF_1_1108_7152_13080_159
Bacteria;Rokubacteria;NC10;Rokubacteriales;uncultured_bacterium;uncultured_bacterium_unclassified;uncultured_bacterium_unclassified;uncultured_bacterium_unclassified;uncultured_bacterium_unclassified;uncultured_bacterium_unclassified;uncultured_bacterium_unclassified;uncultured_bacterium_unclassified;uncultured_bacterium_unclassified;	0.0217987	0.0502109	0.0310731	0.0168447	0.0295499	0.02506	0.0322193	0.0220278	M03696_61_000000000_C9WMF_1_1102_24823_13240_159
Bacteria;Proteobacteria;Alphaproteobacteria;Rhodobacterales;Rhodobacteraceae;Paracoccus;uncultured_bacterium;uncultured_bacterium_unclassified;uncultured_bacterium_unclassified;uncultured_bacterium_unclassified;uncultured_bacterium_unclassified;uncultured_bacterium_unclassified;uncultured_bacterium_unclassified;	0.0342551	0.0368213	0.0138102	0.00336893	0.0295499	0.0572799	0.0322193	0.018881	M03696_61_000000000_C9WMF_1_1101_14289_14465_159	methanol_oxidation;methylotrophy;nitrate_denitrification;nitrite_denitrification;nitrous_oxide_denitrification;denitrification;dark_hydrogen_oxidation;nitrite_respiration;aerobic_chemoheterotrophy;nitrate_respiration;nitrate_reduction;nitrogen_respiration;chemoheterotrophy;
Bacteria;Proteobacteria;Alphaproteobacteria;Rhizobiales;Rhizobiaceae;Allorhizobium-Neorhizobium-Pararhizobium-Rhizobium;Rhizobium_leguminosarum;Rhizobium_leguminosarum_unclassified;Rhizobium_leguminosarum_unclassified;Rhizobium_leguminosarum_unclassified;Rhizobium_leguminosarum_unclassified;Rhizobium_leguminosarum_unclassified;Rhizobium_leguminosarum_unclassified;	0.031141	0.0267791	0.00690512	0.0336893	0.0755163	0.02864	0.0117161	0.0125873	M03696_61_000000000_C9WMF_1_1101_17074_17965_150	nitrogen_fixation;plant_pathogen;
Bacteria;Bacteroidetes;Bacteroidia;Chitinophagales;Chitinophagaceae;Segetibacter;uncultured_bacterium;uncultured_bacterium_unclassified;uncultured_bacterium_unclassified;uncultured_bacterium_unclassified;uncultured_bacterium_unclassified;uncultured_bacterium_unclassified;uncultured_bacterium_unclassified;	0.031141	0.0468635	0.0172628	0.00673786	0.0558164	0.0393799	0.0146451	0.0157342	M03696_61_000000000_C9WMF_1_1104_22419_15861_163
Bacteria;Proteobacteria;Deltaproteobacteria;Myxococcales;Sandaracinaceae;uncultured;uncultured_bacterium;uncultured_bacterium_unclassified;uncultured_bacterium_unclassified;uncultured_bacterium_unclassified;uncultured_bacterium_unclassified;uncultured_bacterium_unclassified;uncultured_bacterium_unclassified;	0.0093423	0.0133896	0.0207154	0.0134757	0.0164166	0.01432	0.0263613	0.106992	M03696_61_000000000_C9WMF_1_1111_27281_9239_150
Bacteria;Proteobacteria;Alphaproteobacteria;Sphingomonadales;Sphingomonadaceae;Altererythrobacter;uncultured_bacterium;uncultured_bacterium_unclassified;uncultured_bacterium_unclassified;uncultured_bacterium_unclassified;uncultured_bacterium_unclassified;uncultured_bacterium_unclassified;uncultured_bacterium_unclassified;	0.0155705	0.0368213	0.0172628	0.0134757	0.0196999	0.0429599	0.0380774	0.0409088	M03696_61_000000000_C9WMF_1_1105_19861_6352_159	aerobic_chemoheterotrophy;chemoheterotrophy;
Bacteria;Acidobacteria;Thermoanaerobaculia;Thermoanaerobaculales;Thermoanaerobaculaceae;Subgroup_10;uncultured_bacterium;uncultured_bacterium_unclassified;uncultured_bacterium_unclassified;uncultured_bacterium_unclassified;uncultured_bacterium_unclassified;uncultured_bacterium_unclassified;uncultured_bacterium_unclassified;	0.0871948	0.016737	0.00345256	0.0269515	0.0525331	0.01074	0.0146451	0.00944049	M03696_68_000000000_CJJBV_1_1102_18012_19028_294
Bacteria;Gemmatimonadetes;Gemmatimonadetes;Gemmatimonadales;Gemmatimonadaceae;uncultured;uncultured_unclassified;uncultured_unclassified;uncultured_unclassified;uncultured_unclassified;uncultured_unclassified;uncultured_unclassified;uncultured_unclassified;	0.0217987	0.0435161	0.0172628	0.0168447	0.0393998	0.02864	0.0322193	0.0251746	M03696_61_000000000_C9WMF_1_1103_10765_16980_159
Bacteria;Proteobacteria;Alphaproteobacteria;Rhizobiales;Beijerinckiaceae;Beijerinckiaceae_unclassified;Beijerinckiaceae_unclassified;Beijerinckiaceae_unclassified;Beijerinckiaceae_unclassified;Beijerinckiaceae_unclassified;Beijerinckiaceae_unclassified;Beijerinckiaceae_unclassified;Beijerinckiaceae_unclassified;	0.0217987	0.0200844	0.0448833	0.0134757	0.0393998	0.0179	0.0351484	0.0314683	M03696_61_000000000_C9WMF_1_2119_23771_4007_143
Bacteria;Actinobacteria;Acidimicrobiia;Microtrichales;uncultured;metagenome;metagenome_unclassified;metagenome_unclassified;metagenome_unclassified;metagenome_unclassified;metagenome_unclassified;metagenome_unclassified;metagenome_unclassified;	0.0062282	0.00334739	0.00690512	0	0.187149	0.00357999	0.00585806	0.0125873	M03696_76_000000000_CTCGJ_1_1109_10263_3669_130
Bacteria;Actinobacteria;Acidimicrobiia;Microtrichales;Iamiaceae;Iamia;uncultured_bacterium;uncultured_bacterium_unclassified;uncultured_bacterium_unclassified;uncultured_bacterium_unclassified;uncultured_bacterium_unclassified;uncultured_bacterium_unclassified;uncultured_bacterium_unclassified;	0.0186846	0.0200844	0.0138102	0.0134757	0.0164166	0.0644399	0.0205032	0.056643	M03696_61_000000000_C9WMF_1_1106_14760_10006_159
Bacteria;Gemmatimonadetes;Gemmatimonadetes;Gemmatimonadales;Gemmatimonadaceae;Gemmatimonas;uncultured_bacterium;uncultured_bacterium_unclassified;uncultured_bacterium_unclassified;uncultured_bacterium_unclassified;uncultured_bacterium_unclassified;uncultured_bacterium_unclassified;uncultured_bacterium_unclassified;	0.0217987	0.016737	0.0345256	0.050534	0.0295499	0.0179	0.0205032	0.0314683	M03696_61_000000000_C9WMF_1_2101_19186_6841_159
Bacteria;Planctomycetes;Phycisphaerae;Tepidisphaerales;WD2101_soil_group;uncultured_bacterium;uncultured_bacterium_unclassified;uncultured_bacterium_unclassified;uncultured_bacterium_unclassified;uncultured_bacterium_unclassified;uncultured_bacterium_unclassified;uncultured_bacterium_unclassified;uncultured_bacterium_unclassified;	0.0217987	0.00669478	0.086314	0.0101068	0.00328332	0.00357999	0.0410064	0.0440556	M03696_61_000000000_C9WMF_1_1118_15716_8102_159
Bacteria;Proteobacteria;Alphaproteobacteria;Caulobacterales;Caulobacteraceae;uncultured;uncultured_bacterium;uncultured_bacterium_unclassified;uncultured_bacterium_unclassified;uncultured_bacterium_unclassified;uncultured_bacterium_unclassified;uncultured_bacterium_unclassified;uncultured_bacterium_unclassified;	0.0467115	0.0133896	0.0207154	0.0303204	0.0131333	0	0.0351484	0.0534961	M03696_61_000000000_C9WMF_1_2103_17919_3147_147
Bacteria;Actinobacteria;Actinobacteria;Streptosporangiales;Thermomonosporaceae;Actinocorallia;Actinocorallia_longicatena;Actinocorallia_longicatena_unclassified;Actinocorallia_longicatena_unclassified;Actinocorallia_longicatena_unclassified;Actinocorallia_longicatena_unclassified;Actinocorallia_longicatena_unclassified;Actinocorallia_longicatena_unclassified;	0.0093423	0.0234317	0.00690512	0.128019	0.0361165	0.01074	0.00292903	0.00629366	M03696_61_000000000_C9WMF_1_1102_19260_7072_150	aerobic_chemoheterotrophy;chemoheterotrophy;
Bacteria;Planctomycetes;Phycisphaerae;Tepidisphaerales;WD2101_soil_group;uncultured_planctomycete;uncultured_planctomycete_unclassified;uncultured_planctomycete_unclassified;uncultured_planctomycete_unclassified;uncultured_planctomycete_unclassified;uncultured_planctomycete_unclassified;uncultured_planctomycete_unclassified;uncultured_planctomycete_unclassified;	0.0280269	0.0301265	0.0276205	0	0.0229832	0.02148	0.0439354	0.0409088	M03696_61_000000000_C9WMF_1_2113_5841_12997_151
Bacteria;Proteobacteria;Gammaproteobacteria;Betaproteobacteriales;TRA3-20;uncultured_bacterium;uncultured_bacterium_unclassified;uncultured_bacterium_unclassified;uncultured_bacterium_unclassified;uncultured_bacterium_unclassified;uncultured_bacterium_unclassified;uncultured_bacterium_unclassified;uncultured_bacterium_unclassified;	0.0342551	0.0200844	0.0103577	0.0336893	0.0164166	0.0357999	0.0175742	0.0503493	M03696_76_000000000_CTCGJ_1_1106_18544_2400_130
Bacteria;Planctomycetes;Planctomycetacia;Pirellulales;Pirellulaceae;Pirellula;uncultured_bacterium;uncultured_bacterium_unclassified;uncultured_bacterium_unclassified;uncultured_bacterium_unclassified;uncultured_bacterium_unclassified;uncultured_bacterium_unclassified;uncultured_bacterium_unclassified;	0.0373692	0.0468635	0.0172628	0.00336893	0.0131333	0.0465399	0.0234322	0.0314683	M03696_76_000000000_CTCGJ_1_1103_13057_9970_130
Bacteria;Planctomycetes;Phycisphaerae;Tepidisphaerales;WD2101_soil_group;WD2101_soil_group_unclassified;WD2101_soil_group_unclassified;WD2101_soil_group_unclassified;WD2101_soil_group_unclassified;WD2101_soil_group_unclassified;WD2101_soil_group_unclassified;WD2101_soil_group_unclassified;WD2101_soil_group_unclassified;	0.0155705	0.016737	0.0345256	0.0168447	0.0131333	0.02864	0.0527225	0.0346151	M03696_61_000000000_C9WMF_1_2108_10575_19819_163
Bacteria;Planctomycetes;Planctomycetacia;Planctomycetales;uncultured;metagenome;metagenome_unclassified;metagenome_unclassified;metagenome_unclassified;metagenome_unclassified;metagenome_unclassified;metagenome_unclassified;metagenome_unclassified;	0.0342551	0.0100422	0.0241679	0.0168447	0.0361165	0.0465399	0.0117161	0.037762	M03696_61_000000000_C9WMF_1_2105_29330_12704_154
Bacteria;Planctomycetes;Planctomycetacia;Pirellulales;Pirellulaceae;Pirellula;uncultured_bacterium;uncultured_bacterium_unclassified;uncultured_bacterium_unclassified;uncultured_bacterium_unclassified;uncultured_bacterium_unclassified;uncultured_bacterium_unclassified;uncultured_bacterium_unclassified;	0.0155705	0.0100422	0.0345256	0.0168447	0.0262665	0.0357999	0.0351484	0.0409088	M03696_61_000000000_C9WMF_1_1116_21612_5098_154
Bacteria;Actinobacteria;Actinobacteria;Propionibacteriales;Nocardioidaceae;Nocardioides;uncultured_bacterium;uncultured_bacterium_unclassified;uncultured_bacterium_unclassified;uncultured_bacterium_unclassified;uncultured_bacterium_unclassified;uncultured_bacterium_unclassified;uncultured_bacterium_unclassified;	0.0404833	0.0401687	0.0103577	0.0235825	0.0459664	0.03222	0.00878709	0.0157342	M03696_61_000000000_C9WMF_1_1103_12974_17530_159	aerobic_chemoheterotrophy;aromatic_compound_degradation;chemoheterotrophy;
Bacteria;Actinobacteria;Thermoleophilia;Solirubrobacterales;67-14;uncultured_bacterium;uncultured_bacterium_unclassified;uncultured_bacterium_unclassified;uncultured_bacterium_unclassified;uncultured_bacterium_unclassified;uncultured_bacterium_unclassified;uncultured_bacterium_unclassified;uncultured_bacterium_unclassified;	0.0155705	0.00669478	0.0276205	0.0235825	0.0328332	0.03222	0.0380774	0.037762	M03696_61_000000000_C9WMF_1_2107_8582_13759_139
Bacteria;Acidobacteria;Subgroup_6;Subgroup_6_unclassified;Subgroup_6_unclassified;Subgroup_6_unclassified;Subgroup_6_unclassified;Subgroup_6_unclassified;Subgroup_6_unclassified;Subgroup_6_unclassified;Subgroup_6_unclassified;Subgroup_6_unclassified;Subgroup_6_unclassified;	0.0155705	0.0535583	0.0621461	0.0101068	0.0164166	0.02506	0.0263613	0.00944049	M03696_76_000000000_CTCGJ_1_1103_6760_6609_136
Bacteria;Planctomycetes;Phycisphaerae;Tepidisphaerales;WD2101_soil_group;uncultured_planctomycete;uncultured_planctomycete_unclassified;uncultured_planctomycete_unclassified;uncultured_planctomycete_unclassified;uncultured_planctomycete_unclassified;uncultured_planctomycete_unclassified;uncultured_planctomycete_unclassified;uncultured_planctomycete_unclassified;	0.0280269	0.0100422	0.0276205	0.0370582	0.0262665	0.01432	0.0205032	0.0503493	M03696_68_000000000_CJJBV_1_2115_11194_11459_293
Bacteria;Proteobacteria;Alphaproteobacteria;Tistrellales;Geminicoccaceae;uncultured;uncultured_bacterium;uncultured_bacterium_unclassified;uncultured_bacterium_unclassified;uncultured_bacterium_unclassified;uncultured_bacterium_unclassified;uncultured_bacterium_unclassified;uncultured_bacterium_unclassified;	0.031141	0.0401687	0.0310731	0.0134757	0.0262665	0.01432	0.0175742	0.0409088	M03696_61_000000000_C9WMF_1_2106_15227_16217_143
Bacteria;Actinobacteria;MB-A2-108;uncultured_bacterium;uncultured_bacterium_unclassified;uncultured_bacterium_unclassified;uncultured_bacterium_unclassified;uncultured_bacterium_unclassified;uncultured_bacterium_unclassified;uncultured_bacterium_unclassified;uncultured_bacterium_unclassified;uncultured_bacterium_unclassified;uncultured_bacterium_unclassified;	0.0249128	0.0435161	0.0172628	0.0336893	0.0393998	0.03222	0.0117161	0.0157342	M03696_61_000000000_C9WMF_1_2107_10398_20116_159
Bacteria;Acidobacteria;Subgroup_17;uncultured_bacterium;uncultured_bacterium_unclassified;uncultured_bacterium_unclassified;uncultured_bacterium_unclassified;uncultured_bacterium_unclassified;uncultured_bacterium_unclassified;uncultured_bacterium_unclassified;uncultured_bacterium_unclassified;uncultured_bacterium_unclassified;uncultured_bacterium_unclassified;	0.0280269	0.0636005	0.00690512	0.0101068	0.0164166	0.03222	0.0117161	0.0472025	M03696_61_000000000_C9WMF_1_2103_22012_2423_147
Bacteria;Bacteria_unclassified;Bacteria_unclassified;Bacteria_unclassified;Bacteria_unclassified;Bacteria_unclassified;Bacteria_unclassified;Bacteria_unclassified;Bacteria_unclassified;Bacteria_unclassified;Bacteria_unclassified;Bacteria_unclassified;Bacteria_unclassified;	0.0062282	0.00334739	0.0586936	0.00336893	0.0229832	0.02148	0.0790838	0.0125873	M03696_68_000000000_CJJBV_1_1112_17591_15767_301
Bacteria;Bacteria_unclassified;Bacteria_unclassified;Bacteria_unclassified;Bacteria_unclassified;Bacteria_unclassified;Bacteria_unclassified;Bacteria_unclassified;Bacteria_unclassified;Bacteria_unclassified;Bacteria_unclassified;Bacteria_unclassified;Bacteria_unclassified;	0.0031141	0.100422	0.0207154	0	0.0361165	0.0393799	0.0146451	0.00314683	M03696_68_000000000_CJJBV_1_1104_7962_20182_297
Bacteria;Proteobacteria;Alphaproteobacteria;Sphingomonadales;Sphingomonadaceae;Novosphingobium;uncultured_bacterium;uncultured_bacterium_unclassified;uncultured_bacterium_unclassified;uncultured_bacterium_unclassified;uncultured_bacterium_unclassified;uncultured_bacterium_unclassified;uncultured_bacterium_unclassified;	0.0124564	0.0100422	0.0828615	0.0134757	0.0590997	0.00715999	0.0263613	0.00314683	M03696_61_000000000_C9WMF_1_1102_14571_12841_159	aerobic_chemoheterotrophy;chemoheterotrophy;
Bacteria;Acidobacteria;Subgroup_6;Subgroup_6_unclassified;Subgroup_6_unclassified;Subgroup_6_unclassified;Subgroup_6_unclassified;Subgroup_6_unclassified;Subgroup_6_unclassified;Subgroup_6_unclassified;Subgroup_6_unclassified;Subgroup_6_unclassified;Subgroup_6_unclassified;	0.0217987	0.0334739	0.0241679	0.0235825	0.0164166	0.01074	0.0380774	0.0409088	M03696_76_000000000_CTCGJ_1_1104_18398_24900_130
Bacteria;Planctomycetes;Planctomycetacia;Gemmatales;Gemmataceae;Gemmata;uncultured_bacterium;uncultured_bacterium_unclassified;uncultured_bacterium_unclassified;uncultured_bacterium_unclassified;uncultured_bacterium_unclassified;uncultured_bacterium_unclassified;uncultured_bacterium_unclassified;	0.0249128	0.0435161	0.0103577	0.0202136	0.0361165	0.0393799	0.0146451	0.0251746	M03696_61_000000000_C9WMF_1_2110_8032_18066_150
Bacteria;Gemmatimonadetes;S0134_terrestrial_group;uncultured_bacterium;uncultured_bacterium_unclassified;uncultured_bacterium_unclassified;uncultured_bacterium_unclassified;uncultured_bacterium_unclassified;uncultured_bacterium_unclassified;uncultured_bacterium_unclassified;uncultured_bacterium_unclassified;uncultured_bacterium_unclassified;uncultured_bacterium_unclassified;	0.0062282	0.00669478	0.0621461	0.00673786	0.0164166	0.0179	0.0380774	0.056643	M03696_76_000000000_CTCGJ_1_1102_10916_23227_130
Bacteria;Gemmatimonadetes;Gemmatimonadetes;Gemmatimonadales;Gemmatimonadaceae;Gemmatimonas;uncultured_bacterium;uncultured_bacterium_unclassified;uncultured_bacterium_unclassified;uncultured_bacterium_unclassified;uncultured_bacterium_unclassified;uncultured_bacterium_unclassified;uncultured_bacterium_unclassified;	0.0249128	0.0133896	0.0345256	0.0168447	0.0229832	0.02506	0.0410064	0.0283215	M03696_61_000000000_C9WMF_1_1118_20403_4391_159
Bacteria;Proteobacteria;Alphaproteobacteria;Sphingomonadales;Sphingomonadaceae;Sphingomonas;metagenome;metagenome_unclassified;metagenome_unclassified;metagenome_unclassified;metagenome_unclassified;metagenome_unclassified;metagenome_unclassified;	0.0062282	0.00334739	0.141555	0.00673786	0.0131333	0.00357999	0.0322193	0.00629366	M03696_61_000000000_C9WMF_1_1101_18430_18345_162	aerobic_chemoheterotrophy;chemoheterotrophy;
Bacteria;Gemmatimonadetes;Gemmatimonadetes;Gemmatimonadales;Gemmatimonadaceae;uncultured;uncultured_bacterium;uncultured_bacterium_unclassified;uncultured_bacterium_unclassified;uncultured_bacterium_unclassified;uncultured_bacterium_unclassified;uncultured_bacterium_unclassified;uncultured_bacterium_unclassified;	0.0155705	0.0133896	0.0207154	0.0673786	0	0.0179	0.0380774	0.0346151	M03696_61_000000000_C9WMF_1_1108_5853_20426_159
Bacteria;Proteobacteria;Alphaproteobacteria;Rhizobiales;Hyphomicrobiaceae;Pedomicrobium;Pedomicrobium_unclassified;Pedomicrobium_unclassified;Pedomicrobium_unclassified;Pedomicrobium_unclassified;Pedomicrobium_unclassified;Pedomicrobium_unclassified;Pedomicrobium_unclassified;	0.0155705	0.0468635	0.0172628	0.0370582	0.0262665	0.0179	0.0175742	0.0314683	M03696_61_000000000_C9WMF_1_1108_20794_13809_162	aerobic_chemoheterotrophy;chemoheterotrophy;
Bacteria;Bacteroidetes;Bacteroidia;Chitinophagales;Chitinophagaceae;uncultured;uncultured_bacterium;uncultured_bacterium_unclassified;uncultured_bacterium_unclassified;uncultured_bacterium_unclassified;uncultured_bacterium_unclassified;uncultured_bacterium_unclassified;uncultured_bacterium_unclassified;	0.0342551	0.0234317	0.0207154	0.0101068	0.0656663	0.0179	0.00878709	0.0251746	M03696_61_000000000_C9WMF_1_1109_24311_8540_150
Bacteria;Actinobacteria;Actinobacteria;Pseudonocardiales;Pseudonocardiaceae;Crossiella;uncultured_bacterium;uncultured_bacterium_unclassified;uncultured_bacterium_unclassified;uncultured_bacterium_unclassified;uncultured_bacterium_unclassified;uncultured_bacterium_unclassified;uncultured_bacterium_unclassified;	0.0155705	0.00669478	0.0276205	0.0269515	0.062383	0.0179	0.0146451	0.0346151	M03696_61_000000000_C9WMF_1_1101_23106_4358_159	aerobic_chemoheterotrophy;chemoheterotrophy;
Bacteria;Bacteroidetes;Bacteroidia;Chitinophagales;Chitinophagaceae;Parafilimonas;uncultured_bacterium;uncultured_bacterium_unclassified;uncultured_bacterium_unclassified;uncultured_bacterium_unclassified;uncultured_bacterium_unclassified;uncultured_bacterium_unclassified;uncultured_bacterium_unclassified;	0.0249128	0.0133896	0.0172628	0.0235825	0.0656663	0.0179	0.00585806	0.037762	M03696_68_000000000_CJJBV_1_1119_16105_23623_296
Bacteria;Proteobacteria;Gammaproteobacteria;Betaproteobacteriales;TRA3-20;TRA3-20_unclassified;TRA3-20_unclassified;TRA3-20_unclassified;TRA3-20_unclassified;TRA3-20_unclassified;TRA3-20_unclassified;TRA3-20_unclassified;TRA3-20_unclassified;	0.0093423	0.0602531	0.0138102	0.0168447	0.00984995	0.02506	0.0234322	0.0472025	M03696_76_000000000_CTCGJ_1_1116_26485_4849_130
Bacteria;Acidobacteria;Subgroup_6;uncultured_soil_bacterium;uncultured_soil_bacterium_unclassified;uncultured_soil_bacterium_unclassified;uncultured_soil_bacterium_unclassified;uncultured_soil_bacterium_unclassified;uncultured_soil_bacterium_unclassified;uncultured_soil_bacterium_unclassified;uncultured_soil_bacterium_unclassified;uncultured_soil_bacterium_unclassified;uncultured_soil_bacterium_u…	0.0186846	0.0267791	0.0310731	0.0202136	0.0328332	0.02506	0.0292903	0.0220278	M03696_76_000000000_CTCGJ_1_1119_25061_3779_136
Bacteria;Firmicutes;Bacilli;Bacillales;Paenibacillaceae;Paenibacillus;Paenibacillus_unclassified;Paenibacillus_unclassified;Paenibacillus_unclassified;Paenibacillus_unclassified;Paenibacillus_unclassified;Paenibacillus_unclassified;Paenibacillus_unclassified;	0.0155705	0.0200844	0.0172628	0.00336893	0.0459664	0.0680199	0.0175742	0.018881	M03696_61_000000000_C9WMF_1_1104_2260_10833_163	aerobic_chemoheterotrophy;chemoheterotrophy;
Bacteria;Actinobacteria;Thermoleophilia;Solirubrobacterales;Solirubrobacteraceae;Parviterribacter;uncultured_bacterium;uncultured_bacterium_unclassified;uncultured_bacterium_unclassified;uncultured_bacterium_unclassified;uncultured_bacterium_unclassified;uncultured_bacterium_unclassified;uncultured_bacterium_unclassified;	0.0249128	0.0200844	0.0241679	0.00673786	0.0229832	0.0357999	0.0380774	0.0283215	M03696_61_000000000_C9WMF_1_1114_4498_13376_159
Bacteria;Acidobacteria;Blastocatellia_(Subgroup_4);Blastocatellales;Blastocatellaceae;JGI_0001001-H03;uncultured_soil_bacterium;uncultured_soil_bacterium_unclassified;uncultured_soil_bacterium_unclassified;uncultured_soil_bacterium_unclassified;uncultured_soil_bacterium_unclassified;uncultured_soil_bacterium_unclassified;uncultured_soil_bacterium_unclassified;	0.0155705	0.00669478	0.0241679	0.0168447	0.0164166	0.01432	0.0497935	0.0534961	M03696_61_000000000_C9WMF_1_1115_16856_15990_163
Bacteria;Proteobacteria;Deltaproteobacteria;NB1-j;uncultured_bacterium;uncultured_bacterium_unclassified;uncultured_bacterium_unclassified;uncultured_bacterium_unclassified;uncultured_bacterium_unclassified;uncultured_bacterium_unclassified;uncultured_bacterium_unclassified;uncultured_bacterium_unclassified;uncultured_bacterium_unclassified;	0.0404833	0.0468635	0.0241679	0.0269515	0.0131333	0.0393799	0.0146451	0	M03696_61_000000000_C9WMF_1_1101_12163_4530_159
Bacteria;Actinobacteria;Acidimicrobiia;IMCC26256;metagenome;metagenome_unclassified;metagenome_unclassified;metagenome_unclassified;metagenome_unclassified;metagenome_unclassified;metagenome_unclassified;metagenome_unclassified;metagenome_unclassified;	0.0373692	0.0234317	0.0276205	0.0303204	0.0229832	0.02864	0.0146451	0.018881	M03696_61_000000000_C9WMF_1_1101_23641_10527_154
Bacteria;Acidobacteria;Subgroup_6;Subgroup_6_unclassified;Subgroup_6_unclassified;Subgroup_6_unclassified;Subgroup_6_unclassified;Subgroup_6_unclassified;Subgroup_6_unclassified;Subgroup_6_unclassified;Subgroup_6_unclassified;Subgroup_6_unclassified;Subgroup_6_unclassified;	0.0342551	0.0301265	0.00690512	0.0572718	0.00328332	0.01432	0.0234322	0.0314683	M03696_76_000000000_CTCGJ_1_1106_18680_24797_141
Bacteria;Actinobacteria;Acidimicrobiia;Microtrichales;uncultured;uncultured_bacterium;uncultured_bacterium_unclassified;uncultured_bacterium_unclassified;uncultured_bacterium_unclassified;uncultured_bacterium_unclassified;uncultured_bacterium_unclassified;uncultured_bacterium_unclassified;uncultured_bacterium_unclassified;	0.0186846	0.016737	0.0276205	0.0269515	0.0393998	0.03222	0.0175742	0.0251746	M03696_76_000000000_CTCGJ_1_1110_9616_12155_130
Bacteria;Gemmatimonadetes;Gemmatimonadetes;Gemmatimonadales;Gemmatimonadaceae;uncultured;uncultured_unclassified;uncultured_unclassified;uncultured_unclassified;uncultured_unclassified;uncultured_unclassified;uncultured_unclassified;uncultured_unclassified;	0.0249128	0.0234317	0.0310731	0.0336893	0.00656663	0.02148	0.0351484	0.0251746	M03696_61_000000000_C9WMF_1_1105_2938_14220_151
Bacteria;Actinobacteria;Acidimicrobiia;Microtrichales;Iamiaceae;Iamia;metagenome;metagenome_unclassified;metagenome_unclassified;metagenome_unclassified;metagenome_unclassified;metagenome_unclassified;metagenome_unclassified;	0.0155705	0.0133896	0.0241679	0.00336893	0.072233	0.02506	0.0205032	0.0251746	M03696_61_000000000_C9WMF_1_1101_4979_20620_150
Bacteria;Chloroflexi;Chloroflexia;Kallotenuales;AKIW781;uncultured_bacterium;uncultured_bacterium_unclassified;uncultured_bacterium_unclassified;uncultured_bacterium_unclassified;uncultured_bacterium_unclassified;uncultured_bacterium_unclassified;uncultured_bacterium_unclassified;uncultured_bacterium_unclassified;	0.0186846	0.00669478	0.0276205	0.0134757	0.0229832	0.02864	0.0527225	0.0251746	M03696_61_000000000_C9WMF_1_1102_20447_10560_154
Bacteria;Planctomycetes;Planctomycetacia;Planctomycetales;uncultured;uncultured_bacterium;uncultured_bacterium_unclassified;uncultured_bacterium_unclassified;uncultured_bacterium_unclassified;uncultured_bacterium_unclassified;uncultured_bacterium_unclassified;uncultured_bacterium_unclassified;uncultured_bacterium_unclassified;	0.0093423	0.016737	0.0414307	0.00336893	0.0131333	0.0357999	0.0263613	0.0534961	M03696_61_000000000_C9WMF_1_1106_9734_7563_150
Bacteria;Chloroflexi;TK10;TK10_unclassified;TK10_unclassified;TK10_unclassified;TK10_unclassified;TK10_unclassified;TK10_unclassified;TK10_unclassified;TK10_unclassified;TK10_unclassified;TK10_unclassified;	0.0217987	0.0234317	0.0172628	0.0235825	0.0295499	0.03222	0.0292903	0.0220278	M03696_76_000000000_CTCGJ_1_2102_27835_11666_130
Bacteria;Planctomycetes;Planctomycetacia;Pirellulales;Pirellulaceae;Pirellula;Pirellula_unclassified;Pirellula_unclassified;Pirellula_unclassified;Pirellula_unclassified;Pirellula_unclassified;Pirellula_unclassified;Pirellula_unclassified;	0.0249128	0.016737	0.0241679	0.0134757	0.0164166	0.01432	0.0439354	0.037762	M03696_61_000000000_C9WMF_1_1104_9582_14825_155
Bacteria;Actinobacteria;Acidimicrobiia;IMCC26256;IMCC26256_unclassified;IMCC26256_unclassified;IMCC26256_unclassified;IMCC26256_unclassified;IMCC26256_unclassified;IMCC26256_unclassified;IMCC26256_unclassified;IMCC26256_unclassified;IMCC26256_unclassified;	0.0373692	0.0234317	0.0310731	0.0269515	0.0295499	0.02864	0.0117161	0.00944049	M03696_61_000000000_C9WMF_1_1101_14835_9815_159
unknown;unknown_unclassified;unknown_unclassified;unknown_unclassified;unknown_unclassified;unknown_unclassified;unknown_unclassified;unknown_unclassified;unknown_unclassified;unknown_unclassified;unknown_unclassified;unknown_unclassified;unknown_unclassified;	0.0124564	0.0100422	0.0276205	0.00673786	0.0262665	0.0429599	0.0439354	0.0251746	M03696_76_000000000_CTCGJ_1_1110_19242_22360_138
Bacteria;Chloroflexi;KD4-96;uncultured_bacterium;uncultured_bacterium_unclassified;uncultured_bacterium_unclassified;uncultured_bacterium_unclassified;uncultured_bacterium_unclassified;uncultured_bacterium_unclassified;uncultured_bacterium_unclassified;uncultured_bacterium_unclassified;uncultured_bacterium_unclassified;uncultured_bacterium_unclassified;	0.0249128	0.0435161	0.0103577	0.0235825	0.0262665	0.0357999	0.00878709	0.0251746	M03696_76_000000000_CTCGJ_1_1101_11958_19797_136
Bacteria;Proteobacteria;Gammaproteobacteria;Betaproteobacteriales;Nitrosomonadaceae;mle1-7;uncultured_bacterium;uncultured_bacterium_unclassified;uncultured_bacterium_unclassified;uncultured_bacterium_unclassified;uncultured_bacterium_unclassified;uncultured_bacterium_unclassified;uncultured_bacterium_unclassified;	0.0373692	0.0368213	0.00690512	0.0168447	0.0328332	0.0357999	0.0117161	0.018881	M03696_61_000000000_C9WMF_1_1104_8724_19753_162
Bacteria;Planctomycetes;Planctomycetacia;Pirellulales;Pirellulaceae;Pirellula;uncultured_bacterium;uncultured_bacterium_unclassified;uncultured_bacterium_unclassified;uncultured_bacterium_unclassified;uncultured_bacterium_unclassified;uncultured_bacterium_unclassified;uncultured_bacterium_unclassified;	0.0093423	0.0502109	0.0207154	0.00673786	0.0164166	0.02864	0.0292903	0.0346151	M03696_61_000000000_C9WMF_1_1114_10324_15877_135
Bacteria;Chloroflexi;Anaerolineae;Caldilineales;Caldilineaceae;uncultured;uncultured_bacterium;uncultured_bacterium_unclassified;uncultured_bacterium_unclassified;uncultured_bacterium_unclassified;uncultured_bacterium_unclassified;uncultured_bacterium_unclassified;uncultured_bacterium_unclassified;	0.0249128	0.0368213	0.0379782	0.0101068	0.0196999	0.0179	0.0205032	0.0283215	M03696_76_000000000_CTCGJ_1_1118_5240_20016_130
Bacteria;Bacteroidetes;Bacteroidia;Flavobacteriales;Flavobacteriaceae;Flavobacterium;metagenome;metagenome_unclassified;metagenome_unclassified;metagenome_unclassified;metagenome_unclassified;metagenome_unclassified;metagenome_unclassified;	0.031141	0.0200844	0.00690512	0.047165	0.0525331	0.01432	0.0175742	0.00629366	M03696_76_000000000_CTCGJ_1_2102_24038_18225_130	aerobic_chemoheterotrophy;chemoheterotrophy;
Bacteria;Proteobacteria;Alphaproteobacteria;Rhizobiales;Rhizobiales_unclassified;Rhizobiales_unclassified;Rhizobiales_unclassified;Rhizobiales_unclassified;Rhizobiales_unclassified;Rhizobiales_unclassified;Rhizobiales_unclassified;Rhizobiales_unclassified;Rhizobiales_unclassified;	0.0155705	0.0401687	0.00345256	0.00673786	0.0393998	0.02864	0.0205032	0.037762	M03696_61_000000000_C9WMF_1_2102_20548_23183_163
Bacteria;Proteobacteria;Alphaproteobacteria;Caulobacterales;Caulobacteraceae;Caulobacter;Caulobacter_unclassified;Caulobacter_unclassified;Caulobacter_unclassified;Caulobacter_unclassified;Caulobacter_unclassified;Caulobacter_unclassified;Caulobacter_unclassified;	0.0155705	0.0200844	0.0241679	0	0.0328332	0.03222	0.0322193	0.0346151	M03696_61_000000000_C9WMF_1_1114_10842_5436_155	aerobic_chemoheterotrophy;chemoheterotrophy;
Bacteria;Actinobacteria;Actinobacteria;Streptomycetales;Streptomycetaceae;Streptomyces;Streptomyces_unclassified;Streptomyces_unclassified;Streptomyces_unclassified;Streptomyces_unclassified;Streptomyces_unclassified;Streptomyces_unclassified;Streptomyces_unclassified;	0.0124564	0.0133896	0.00345256	0.0303204	0.0295499	0.02148	0.0292903	0.0503493	M03696_61_000000000_C9WMF_1_1110_7995_5405_163	aerobic_chemoheterotrophy;chemoheterotrophy;
unknown;unknown_unclassified;unknown_unclassified;unknown_unclassified;unknown_unclassified;unknown_unclassified;unknown_unclassified;unknown_unclassified;unknown_unclassified;unknown_unclassified;unknown_unclassified;unknown_unclassified;unknown_unclassified;	0	0	0.12084	0.00673786	0	0.00357999	0.0439354	0.018881	M03696_76_000000000_CTCGJ_1_1101_11448_3490_137
Bacteria;Acidobacteria;Blastocatellia_(Subgroup_4);Blastocatellales;Blastocatellaceae;Blastocatellaceae_unclassified;Blastocatellaceae_unclassified;Blastocatellaceae_unclassified;Blastocatellaceae_unclassified;Blastocatellaceae_unclassified;Blastocatellaceae_unclassified;Blastocatellaceae_unclassified;Blastocatellaceae_unclassified;	0.0560538	0.0133896	0.0207154	0.0269515	0.0196999	0.0179	0.0263613	0.00629366	M03696_61_000000000_C9WMF_1_1119_3834_6598_159
Bacteria;Bacteroidetes;Bacteroidia;Cytophagales;Microscillaceae;uncultured;uncultured_unclassified;uncultured_unclassified;uncultured_unclassified;uncultured_unclassified;uncultured_unclassified;uncultured_unclassified;uncultured_unclassified;	0.0591679	0.00669478	0	0.00336893	0.0131333	0.0787599	0.00292903	0.0283215	M03696_61_000000000_C9WMF_1_1104_6020_13154_143
Bacteria;Bacteroidetes;Bacteroidia;Chitinophagales;Chitinophagaceae;Terrimonas;uncultured_bacterium;uncultured_bacterium_unclassified;uncultured_bacterium_unclassified;uncultured_bacterium_unclassified;uncultured_bacterium_unclassified;uncultured_bacterium_unclassified;uncultured_bacterium_unclassified;	0.0186846	0.0267791	0.0207154	0.00673786	0.0131333	0.03222	0.0292903	0.0409088	M03696_61_000000000_C9WMF_1_1102_19384_13393_159
Bacteria;Proteobacteria;Deltaproteobacteria;Bdellovibrionales;Bdellovibrionaceae;OM27_clade;metagenome;metagenome_unclassified;metagenome_unclassified;metagenome_unclassified;metagenome_unclassified;metagenome_unclassified;metagenome_unclassified;	0.0217987	0.0200844	0.0345256	0.0101068	0.00984995	0.01432	0.0527225	0.0220278	M03696_61_000000000_C9WMF_1_1111_12999_18462_163	predatory_or_exoparasitic;
Bacteria;Proteobacteria;Deltaproteobacteria;Myxococcales;Sandaracinaceae;uncultured;metagenome;metagenome_unclassified;metagenome_unclassified;metagenome_unclassified;metagenome_unclassified;metagenome_unclassified;metagenome_unclassified;	0.0342551	0.00669478	0.00345256	0.00336893	0.0952162	0.02148	0	0.0251746	M03696_76_000000000_CTCGJ_1_2115_12928_24364_138
Bacteria;Verrucomicrobia;Verrucomicrobiae;Opitutales;Opitutaceae;Opitutus;metagenome;metagenome_unclassified;metagenome_unclassified;metagenome_unclassified;metagenome_unclassified;metagenome_unclassified;metagenome_unclassified;	0.0062282	0.016737	0.0448833	0.0269515	0.0393998	0.00715999	0.0117161	0.037762	M03696_76_000000000_CTCGJ_1_1106_8920_5553_137	fermentation;nitrate_reduction;chemoheterotrophy;
Bacteria;Planctomycetes;Planctomycetacia;Pirellulales;Pirellulaceae;Pirellula;uncultured_Pasteuria_sp.;uncultured_Pasteuria_sp._unclassified;uncultured_Pasteuria_sp._unclassified;uncultured_Pasteuria_sp._unclassified;uncultured_Pasteuria_sp._unclassified;uncultured_Pasteuria_sp._unclassified;uncultured_Pasteuria_sp._unclassified;	0.0249128	0.0234317	0.0241679	0.0101068	0.0131333	0.02506	0.0175742	0.0503493	M03696_61_000000000_C9WMF_1_2104_25668_12972_135
Bacteria;Planctomycetes;Planctomycetacia;Gemmatales;Gemmataceae;Gemmata;uncultured_bacterium;uncultured_bacterium_unclassified;uncultured_bacterium_unclassified;uncultured_bacterium_unclassified;uncultured_bacterium_unclassified;uncultured_bacterium_unclassified;uncultured_bacterium_unclassified;	0.0217987	0.0401687	0.0379782	0.0168447	0.0131333	0.0357999	0.00878709	0.018881	M03696_61_000000000_C9WMF_1_1116_13464_9763_135
Bacteria;Planctomycetes;Planctomycetacia;Pirellulales;Pirellulaceae;Pir4_lineage;metagenome;metagenome_unclassified;metagenome_unclassified;metagenome_unclassified;metagenome_unclassified;metagenome_unclassified;metagenome_unclassified;	0.0217987	0.0301265	0.0310731	0.0101068	0.0131333	0.02148	0.0380774	0.0220278	M03696_76_000000000_CTCGJ_1_1106_21711_1145_130
Bacteria;Bacteroidetes;Bacteroidia;Cytophagales;Spirosomaceae;Dyadobacter;uncultured_bacterium;uncultured_bacterium_unclassified;uncultured_bacterium_unclassified;uncultured_bacterium_unclassified;uncultured_bacterium_unclassified;uncultured_bacterium_unclassified;uncultured_bacterium_unclassified;	0.0093423	0.0133896	0.0138102	0.0808544	0.0229832	0.02148	0.0175742	0.00944049	M03696_61_000000000_C9WMF_1_2116_14744_4929_163
Bacteria;Proteobacteria;Gammaproteobacteria;Betaproteobacteriales;Burkholderiaceae;Burkholderiaceae_unclassified;Burkholderiaceae_unclassified;Burkholderiaceae_unclassified;Burkholderiaceae_unclassified;Burkholderiaceae_unclassified;Burkholderiaceae_unclassified;Burkholderiaceae_unclassified;Burkholderiaceae_unclassified;	0.0280269	0.0234317	0.0103577	0.0134757	0.0164166	0.02506	0.0322193	0.0346151	M03696_61_000000000_C9WMF_1_1109_22746_11105_135
Bacteria;Actinobacteria;Actinobacteria;Propionibacteriales;Nocardioidaceae;Nocardioides;uncultured_bacterium;uncultured_bacterium_unclassified;uncultured_bacterium_unclassified;uncultured_bacterium_unclassified;uncultured_bacterium_unclassified;uncultured_bacterium_unclassified;uncultured_bacterium_unclassified;	0.0031141	0.0200844	0.0103577	0.0101068	0.0590997	0.01432	0.00878709	0.0597898	M03696_76_000000000_CTCGJ_1_1102_21914_12962_142	aerobic_chemoheterotrophy;aromatic_compound_degradation;chemoheterotrophy;
Bacteria;Acidobacteria;Thermoanaerobaculia;Thermoanaerobaculales;Thermoanaerobaculaceae;Subgroup_10;Subgroup_10_unclassified;Subgroup_10_unclassified;Subgroup_10_unclassified;Subgroup_10_unclassified;Subgroup_10_unclassified;Subgroup_10_unclassified;Subgroup_10_unclassified;	0.0280269	0.0334739	0.0103577	0.0202136	0.0328332	0.02148	0.0205032	0.018881	M03696_61_000000000_C9WMF_1_1108_21662_1438_159
Bacteria;Actinobacteria;Acidimicrobiia;IMCC26256;metagenome;metagenome_unclassified;metagenome_unclassified;metagenome_unclassified;metagenome_unclassified;metagenome_unclassified;metagenome_unclassified;metagenome_unclassified;metagenome_unclassified;	0.0186846	0.0301265	0.0379782	0.00673786	0.0196999	0.02506	0.0351484	0.0125873	M03696_61_000000000_C9WMF_1_1111_9540_15241_162
Bacteria;Chloroflexi;Anaerolineae;SBR1031;uncultured_compost_bacterium;uncultured_compost_bacterium_unclassified;uncultured_compost_bacterium_unclassified;uncultured_compost_bacterium_unclassified;uncultured_compost_bacterium_unclassified;uncultured_compost_bacterium_unclassified;uncultured_compost_bacterium_unclassified;uncultured_compost_bacterium_unclassified;uncultured_compost_bacterium_uncla…	0.0062282	0.0401687	0.0345256	0.0336893	0.0131333	0.0357999	0.0117161	0.0157342	M03696_61_000000000_C9WMF_1_1111_10398_6998_135
Bacteria;Acidobacteria;Subgroup_6;uncultured_Acidobacteriales_bacterium;uncultured_Acidobacteriales_bacterium_unclassified;uncultured_Acidobacteriales_bacterium_unclassified;uncultured_Acidobacteriales_bacterium_unclassified;uncultured_Acidobacteriales_bacterium_unclassified;uncultured_Acidobacteriales_bacterium_unclassified;uncultured_Acidobacteriales_bacterium_unclassified;uncultured_Acidobacte…	0.0280269	0.0267791	0.0345256	0.0202136	0.00328332	0.0179	0.0205032	0.0346151	M03696_76_000000000_CTCGJ_1_1106_24909_15667_137
Bacteria;Proteobacteria;Deltaproteobacteria;Myxococcales;Haliangiaceae;Haliangium;metagenome;metagenome_unclassified;metagenome_unclassified;metagenome_unclassified;metagenome_unclassified;metagenome_unclassified;metagenome_unclassified;	0.0716243	0.016737	0.00690512	0	0.0393998	0.02864	0.00292903	0.018881	M03696_68_000000000_CJJBV_1_2112_24303_9024_293	predatory_or_exoparasitic;
Bacteria;Proteobacteria;Deltaproteobacteria;Desulfarculales;Desulfarculaceae;uncultured;uncultured_bacterium;uncultured_bacterium_unclassified;uncultured_bacterium_unclassified;uncultured_bacterium_unclassified;uncultured_bacterium_unclassified;uncultured_bacterium_unclassified;uncultured_bacterium_unclassified;	0.0186846	0.0401687	0.0241679	0.0370582	0.0131333	0.02506	0.0205032	0.00944049	M03696_76_000000000_CTCGJ_1_1107_9441_8352_130	sulfate_respiration;respiration_of_sulfur_compounds;
Bacteria;Bacteria_unclassified;Bacteria_unclassified;Bacteria_unclassified;Bacteria_unclassified;Bacteria_unclassified;Bacteria_unclassified;Bacteria_unclassified;Bacteria_unclassified;Bacteria_unclassified;Bacteria_unclassified;Bacteria_unclassified;Bacteria_unclassified;	0.0467115	0.00669478	0.00345256	0	0.0196999	0.02148	0.0556516	0.0251746	M03696_76_000000000_CTCGJ_1_1119_22038_16047_130
Bacteria;Proteobacteria;Deltaproteobacteria;Myxococcales;Sandaracinaceae;uncultured;metagenome;metagenome_unclassified;metagenome_unclassified;metagenome_unclassified;metagenome_unclassified;metagenome_unclassified;metagenome_unclassified;	0.0093423	0.0334739	0.00690512	0.0303204	0.0196999	0.02864	0.0205032	0.037762	M03696_76_000000000_CTCGJ_1_2116_13132_10673_130
Bacteria;Proteobacteria;Alphaproteobacteria;Rhodobacterales;Rhodobacteraceae;Rubellimicrobium;uncultured_bacterium;uncultured_bacterium_unclassified;uncultured_bacterium_unclassified;uncultured_bacterium_unclassified;uncultured_bacterium_unclassified;uncultured_bacterium_unclassified;uncultured_bacterium_unclassified;	0.0217987	0.0234317	0.00690512	0.00673786	0.00984995	0.02506	0.0644387	0.018881	M03696_61_000000000_C9WMF_1_1110_5742_14827_159
Bacteria;Bacteroidetes;Bacteroidia;Chitinophagales;Chitinophagaceae;Segetibacter;uncultured_bacterium;uncultured_bacterium_unclassified;uncultured_bacterium_unclassified;uncultured_bacterium_unclassified;uncultured_bacterium_unclassified;uncultured_bacterium_unclassified;uncultured_bacterium_unclassified;	0.0217987	0.0267791	0.0310731	0.0101068	0.0361165	0.02148	0.0292903	0.00629366	M03696_61_000000000_C9WMF_1_1102_3724_17264_159
Bacteria;Gemmatimonadetes;Gemmatimonadetes;Gemmatimonadales;Gemmatimonadaceae;Gemmatimonas;uncultured_bacterium;uncultured_bacterium_unclassified;uncultured_bacterium_unclassified;uncultured_bacterium_unclassified;uncultured_bacterium_unclassified;uncultured_bacterium_unclassified;uncultured_bacterium_unclassified;	0.0342551	0.0200844	0.0103577	0.0168447	0.0361165	0.0357999	0.00585806	0.0251746	M03696_61_000000000_C9WMF_1_1110_17974_7575_150
Bacteria;Armatimonadetes;Chthonomonadetes;Chthonomonadales;Chthonomonadaceae;Chthonomonas;uncultured_bacterium;uncultured_bacterium_unclassified;uncultured_bacterium_unclassified;uncultured_bacterium_unclassified;uncultured_bacterium_unclassified;uncultured_bacterium_unclassified;uncultured_bacterium_unclassified;	0.0342551	0.0133896	0.0103577	0.0202136	0.0459664	0.02864	0.00878709	0.0220278	M03696_61_000000000_C9WMF_1_2105_14749_19328_163
Bacteria;Actinobacteria;Acidimicrobiia;Microtrichales;uncultured;uncultured_bacterium;uncultured_bacterium_unclassified;uncultured_bacterium_unclassified;uncultured_bacterium_unclassified;uncultured_bacterium_unclassified;uncultured_bacterium_unclassified;uncultured_bacterium_unclassified;uncultured_bacterium_unclassified;	0.0373692	0.0200844	0.0207154	0.00673786	0.0361165	0.01432	0.0205032	0.0251746	M03696_68_000000000_CJJBV_1_2105_10722_7689_292
Bacteria;Acidobacteria;Blastocatellia_(Subgroup_4);DS-100;DS-100_unclassified;DS-100_unclassified;DS-100_unclassified;DS-100_unclassified;DS-100_unclassified;DS-100_unclassified;DS-100_unclassified;DS-100_unclassified;DS-100_unclassified;	0.0280269	0.0267791	0.0138102	0.0134757	0.0229832	0.02864	0.0263613	0.0220278	M03696_61_000000000_C9WMF_1_1118_18684_17143_162
Bacteria;Bacteroidetes;Bacteroidia;Chitinophagales;Chitinophagaceae;uncultured;uncultured_Flavobacterium_sp.;uncultured_Flavobacterium_sp._unclassified;uncultured_Flavobacterium_sp._unclassified;uncultured_Flavobacterium_sp._unclassified;uncultured_Flavobacterium_sp._unclassified;uncultured_Flavobacterium_sp._unclassified;uncultured_Flavobacterium_sp._unclassified;	0.0124564	0.0301265	0.0517884	0.0101068	0.0492498	0.0179	0.0117161	0.00314683	M03696_61_000000000_C9WMF_1_1101_21790_14532_151
Bacteria;Actinobacteria;Actinobacteria;Micrococcales;Micrococcaceae;Paenarthrobacter;Paenarthrobacter_unclassified;Paenarthrobacter_unclassified;Paenarthrobacter_unclassified;Paenarthrobacter_unclassified;Paenarthrobacter_unclassified;Paenarthrobacter_unclassified;Paenarthrobacter_unclassified;	0	0.0234317	0.0138102	0.0101068	0.0262665	0.03222	0.0410064	0.0314683	M03696_61_000000000_C9WMF_1_1106_4577_18287_159
Bacteria;Proteobacteria;Alphaproteobacteria;Caulobacterales;Caulobacteraceae;Caulobacter;metagenome;metagenome_unclassified;metagenome_unclassified;metagenome_unclassified;metagenome_unclassified;metagenome_unclassified;metagenome_unclassified;	0.0062282	0.0100422	0.0725038	0.0303204	0.0262665	0	0.0205032	0.0157342	M03696_61_000000000_C9WMF_1_1112_10003_9335_150	aerobic_chemoheterotrophy;chemoheterotrophy;
Bacteria;Acidobacteria;Blastocatellia_(Subgroup_4);Blastocatellales;Blastocatellaceae;Stenotrophobacter;uncultured_Acidobacteria_bacterium;uncultured_Acidobacteria_bacterium_unclassified;uncultured_Acidobacteria_bacterium_unclassified;uncultured_Acidobacteria_bacterium_unclassified;uncultured_Acidobacteria_bacterium_unclassified;uncultured_Acidobacteria_bacterium_unclassified;uncultured_Acidobact…	0.0217987	0.0267791	0.0276205	0.0235825	0.0262665	0.01074	0.0175742	0.0251746	M03696_61_000000000_C9WMF_1_1113_19837_17835_154
Bacteria;Verrucomicrobia;Verrucomicrobiae;Chthoniobacterales;Chthoniobacteraceae;Chthoniobacter;uncultured_bacterium;uncultured_bacterium_unclassified;uncultured_bacterium_unclassified;uncultured_bacterium_unclassified;uncultured_bacterium_unclassified;uncultured_bacterium_unclassified;uncultured_bacterium_unclassified;	0.0093423	0.00669478	0.055241	0.0168447	0.0295499	0.01074	0.0351484	0.0157342	M03696_61_000000000_C9WMF_1_2108_9174_5227_150	aerobic_chemoheterotrophy;chemoheterotrophy;
Bacteria;Planctomycetes;Planctomycetacia;Pirellulales;Pirellulaceae;Rhodopirellula;Rhodopirellula_unclassified;Rhodopirellula_unclassified;Rhodopirellula_unclassified;Rhodopirellula_unclassified;Rhodopirellula_unclassified;Rhodopirellula_unclassified;Rhodopirellula_unclassified;	0.0062282	0.0100422	0.0345256	0.0168447	0.0196999	0.03222	0.0322193	0.0283215	M03696_61_000000000_C9WMF_1_1113_11509_1202_159
Bacteria;Actinobacteria;Acidimicrobiia;Microtrichales;Ilumatobacteraceae;Ilumatobacter;uncultured_bacterium;uncultured_bacterium_unclassified;uncultured_bacterium_unclassified;uncultured_bacterium_unclassified;uncultured_bacterium_unclassified;uncultured_bacterium_unclassified;uncultured_bacterium_unclassified;	0.0093423	0.0100422	0.0172628	0	0.0919329	0.01074	0.0117161	0.0283215	M03696_61_000000000_C9WMF_1_2119_18390_21233_163
Bacteria;Planctomycetes;Planctomycetacia;Gemmatales;Gemmataceae;Gemmata;metagenome;metagenome_unclassified;metagenome_unclassified;metagenome_unclassified;metagenome_unclassified;metagenome_unclassified;metagenome_unclassified;	0.0404833	0.0234317	0.00345256	0.0101068	0.0328332	0.03222	0.0146451	0.0220278	M03696_61_000000000_C9WMF_1_1117_28201_10508_139
Bacteria;Bacteroidetes;Bacteroidia;Sphingobacteriales;Sphingobacteriaceae;Sphingobacterium;Sphingobacterium_unclassified;Sphingobacterium_unclassified;Sphingobacterium_unclassified;Sphingobacterium_unclassified;Sphingobacterium_unclassified;Sphingobacterium_unclassified;Sphingobacterium_unclassified;	0.031141	0.0870322	0.0103577	0.00336893	0	0.03222	0.0146451	0.00314683	M03696_61_000000000_C9WMF_1_1101_15293_8932_163
Bacteria;Actinobacteria;Acidimicrobiia;Microtrichales;uncultured;uncultured_bacterium;uncultured_bacterium_unclassified;uncultured_bacterium_unclassified;uncultured_bacterium_unclassified;uncultured_bacterium_unclassified;uncultured_bacterium_unclassified;uncultured_bacterium_unclassified;uncultured_bacterium_unclassified;	0.0155705	0.0200844	0.0345256	0.0101068	0.0196999	0.0179	0.0380774	0.0220278	M03696_61_000000000_C9WMF_1_1114_23291_19115_135
Bacteria;Actinobacteria;Acidimicrobiia;Microtrichales;Ilumatobacteraceae;Ilumatobacter;uncultured_bacterium;uncultured_bacterium_unclassified;uncultured_bacterium_unclassified;uncultured_bacterium_unclassified;uncultured_bacterium_unclassified;uncultured_bacterium_unclassified;uncultured_bacterium_unclassified;	0.0249128	0.0334739	0.0172628	0.0202136	0.0361165	0.02506	0.00878709	0.0157342	M03696_61_000000000_C9WMF_1_2116_22950_23212_158
Bacteria;Planctomycetes;Phycisphaerae;Tepidisphaerales;WD2101_soil_group;uncultured_bacterium;uncultured_bacterium_unclassified;uncultured_bacterium_unclassified;uncultured_bacterium_unclassified;uncultured_bacterium_unclassified;uncultured_bacterium_unclassified;uncultured_bacterium_unclassified;uncultured_bacterium_unclassified;	0.0093423	0.0267791	0.0241679	0.0269515	0.00656663	0.01432	0.0410064	0.0283215	M03696_61_000000000_C9WMF_1_1101_15706_5130_162
Bacteria;Chloroflexi;Chloroflexia;Thermomicrobiales;JG30-KF-CM45;JG30-KF-CM45_unclassified;JG30-KF-CM45_unclassified;JG30-KF-CM45_unclassified;JG30-KF-CM45_unclassified;JG30-KF-CM45_unclassified;JG30-KF-CM45_unclassified;JG30-KF-CM45_unclassified;JG30-KF-CM45_unclassified;	0.0186846	0.0368213	0.00345256	0.0134757	0.0426831	0.03222	0.0117161	0.0220278	M03696_61_000000000_C9WMF_1_2110_15654_16769_150
Bacteria;Proteobacteria;Deltaproteobacteria;Myxococcales;Polyangiaceae;Pajaroellobacter;metagenome;metagenome_unclassified;metagenome_unclassified;metagenome_unclassified;metagenome_unclassified;metagenome_unclassified;metagenome_unclassified;	0.0186846	0.0133896	0.0207154	0.0235825	0.0328332	0.02506	0.0205032	0.0220278	M03696_61_000000000_C9WMF_1_1103_16817_4848_150
Bacteria;Actinobacteria;Actinobacteria;Pseudonocardiales;Pseudonocardiaceae;Actinophytocola;uncultured_bacterium;uncultured_bacterium_unclassified;uncultured_bacterium_unclassified;uncultured_bacterium_unclassified;uncultured_bacterium_unclassified;uncultured_bacterium_unclassified;uncultured_bacterium_unclassified;	0.0124564	0.016737	0.0241679	0.00336893	0.0459664	0.0501199	0.0117161	0.0157342	M03696_61_000000000_C9WMF_1_1109_14887_12237_163	aerobic_chemoheterotrophy;chemoheterotrophy;
Bacteria;Actinobacteria;Actinobacteria;Micrococcales;Microbacteriaceae;Agromyces;uncultured_bacterium;uncultured_bacterium_unclassified;uncultured_bacterium_unclassified;uncultured_bacterium_unclassified;uncultured_bacterium_unclassified;uncultured_bacterium_unclassified;uncultured_bacterium_unclassified;	0.0062282	0.0100422	0.0448833	0	0.0426831	0.02506	0.0234322	0.0251746	M03696_76_000000000_CTCGJ_1_2102_13096_23238_137	aerobic_chemoheterotrophy;chemoheterotrophy;
Bacteria;Proteobacteria;Alphaproteobacteria;Rhizobiales;Hyphomicrobiaceae;Hyphomicrobiaceae_unclassified;Hyphomicrobiaceae_unclassified;Hyphomicrobiaceae_unclassified;Hyphomicrobiaceae_unclassified;Hyphomicrobiaceae_unclassified;Hyphomicrobiaceae_unclassified;Hyphomicrobiaceae_unclassified;Hyphomicrobiaceae_unclassified;	0.0217987	0.0234317	0.0207154	0.0303204	0.00984995	0.01074	0.0205032	0.037762	M03696_76_000000000_CTCGJ_1_1116_11786_22663_130
Bacteria;Chloroflexi;Anaerolineae;SBR1031;uncultured_soil_bacterium;uncultured_soil_bacterium_unclassified;uncultured_soil_bacterium_unclassified;uncultured_soil_bacterium_unclassified;uncultured_soil_bacterium_unclassified;uncultured_soil_bacterium_unclassified;uncultured_soil_bacterium_unclassified;uncultured_soil_bacterium_unclassified;uncultured_soil_bacterium_unclassified;	0.0093423	0.0401687	0.0138102	0.0134757	0.00656663	0.03222	0.0292903	0.0314683	M03696_61_000000000_C9WMF_1_2101_13044_11359_158
Bacteria;Acidobacteria;Subgroup_6;Subgroup_6_unclassified;Subgroup_6_unclassified;Subgroup_6_unclassified;Subgroup_6_unclassified;Subgroup_6_unclassified;Subgroup_6_unclassified;Subgroup_6_unclassified;Subgroup_6_unclassified;Subgroup_6_unclassified;Subgroup_6_unclassified;	0.0342551	0.0368213	0.0103577	0.0168447	0.0262665	0.02506	0.0205032	0.00629366	M03696_76_000000000_CTCGJ_1_1104_2142_15270_141
Bacteria;Rokubacteria;NC10;Rokubacteriales;Rokubacteriales_unclassified;Rokubacteriales_unclassified;Rokubacteriales_unclassified;Rokubacteriales_unclassified;Rokubacteriales_unclassified;Rokubacteriales_unclassified;Rokubacteriales_unclassified;Rokubacteriales_unclassified;Rokubacteriales_unclassified;	0.0249128	0.0267791	0.0138102	0.0202136	0.00656663	0.03222	0.0263613	0.0251746	M03696_76_000000000_CTCGJ_1_1103_9786_21027_137
Bacteria;Verrucomicrobia;Verrucomicrobiae;Opitutales;Opitutaceae;Lacunisphaera;Lacunisphaera_unclassified;Lacunisphaera_unclassified;Lacunisphaera_unclassified;Lacunisphaera_unclassified;Lacunisphaera_unclassified;Lacunisphaera_unclassified;Lacunisphaera_unclassified;	0.0217987	0.0200844	0.00345256	0.0168447	0.0459664	0.0644399	0.00292903	0.00629366	M03696_76_000000000_CTCGJ_1_1112_24814_6755_130
Bacteria;Bacteroidetes;Bacteroidia;Flavobacteriales;Weeksellaceae;Chryseobacterium;Chryseobacterium_unclassified;Chryseobacterium_unclassified;Chryseobacterium_unclassified;Chryseobacterium_unclassified;Chryseobacterium_unclassified;Chryseobacterium_unclassified;Chryseobacterium_unclassified;	0.0560538	0.0803374	0.0103577	0.00673786	0.00984995	0.00357999	0.00585806	0	M03696_61_000000000_C9WMF_1_1107_16371_16731_150
Bacteria;Proteobacteria;Gammaproteobacteria;Xanthomonadales;Xanthomonadaceae;Lysobacter;uncultured_bacterium;uncultured_bacterium_unclassified;uncultured_bacterium_unclassified;uncultured_bacterium_unclassified;uncultured_bacterium_unclassified;uncultured_bacterium_unclassified;uncultured_bacterium_unclassified;	0.0186846	0.0401687	0.0207154	0.0168447	0.0131333	0.02148	0.0351484	0.00629366	M03696_61_000000000_C9WMF_1_1112_13844_5113_159	chitinolysis;chemoheterotrophy;
Bacteria;Chloroflexi;Dehalococcoidia;S085;uncultured_bacterium;uncultured_bacterium_unclassified;uncultured_bacterium_unclassified;uncultured_bacterium_unclassified;uncultured_bacterium_unclassified;uncultured_bacterium_unclassified;uncultured_bacterium_unclassified;uncultured_bacterium_unclassified;uncultured_bacterium_unclassified;	0.0342551	0.0435161	0.0172628	0.0134757	0.0131333	0.0179	0.0117161	0.0220278	M03696_61_000000000_C9WMF_1_1102_13923_14718_159
Bacteria;Proteobacteria;Alphaproteobacteria;Rhizobiales;uncultured;uncultured_bacterium;uncultured_bacterium_unclassified;uncultured_bacterium_unclassified;uncultured_bacterium_unclassified;uncultured_bacterium_unclassified;uncultured_bacterium_unclassified;uncultured_bacterium_unclassified;uncultured_bacterium_unclassified;	0.0280269	0.0401687	0.00690512	0.0202136	0.0328332	0.02864	0.00878709	0.00944049	M03696_61_000000000_C9WMF_1_1113_26605_15658_158
Bacteria;Proteobacteria;Deltaproteobacteria;Myxococcales;bacteriap25;metagenome;metagenome_unclassified;metagenome_unclassified;metagenome_unclassified;metagenome_unclassified;metagenome_unclassified;metagenome_unclassified;metagenome_unclassified;	0.0186846	0.0100422	0.0241679	0.0168447	0.0393998	0.0179	0.0263613	0.018881	M03696_76_000000000_CTCGJ_1_1101_8661_19808_130
Bacteria;Planctomycetes;Planctomycetacia;Pirellulales;Pirellulaceae;uncultured;metagenome;metagenome_unclassified;metagenome_unclassified;metagenome_unclassified;metagenome_unclassified;metagenome_unclassified;metagenome_unclassified;	0.0280269	0.0301265	0.0207154	0.0235825	0.0131333	0.0179	0.0117161	0.0283215	M03696_76_000000000_CTCGJ_1_1116_2753_13128_130
Bacteria;Bacteroidetes;Bacteroidia;Sphingobacteriales;NS11-12_marine_group;NS11-12_marine_group_unclassified;NS11-12_marine_group_unclassified;NS11-12_marine_group_unclassified;NS11-12_marine_group_unclassified;NS11-12_marine_group_unclassified;NS11-12_marine_group_unclassified;NS11-12_marine_group_unclassified;NS11-12_marine_group_unclassified;	0	0	0	0.161709	0	0.0179	0	0	M03696_76_000000000_CTCGJ_1_1101_6860_12611_138
Bacteria;Proteobacteria;Deltaproteobacteria;Myxococcales;Nannocystaceae;Nannocystis;Nannocystis_unclassified;Nannocystis_unclassified;Nannocystis_unclassified;Nannocystis_unclassified;Nannocystis_unclassified;Nannocystis_unclassified;Nannocystis_unclassified;	0.0186846	0.0200844	0.0414307	0.00673786	0.0196999	0.02506	0.0205032	0.018881	M03696_61_000000000_C9WMF_1_1107_17112_16833_150
Bacteria;Planctomycetes;Phycisphaerae;Tepidisphaerales;WD2101_soil_group;uncultured_bacterium;uncultured_bacterium_unclassified;uncultured_bacterium_unclassified;uncultured_bacterium_unclassified;uncultured_bacterium_unclassified;uncultured_bacterium_unclassified;uncultured_bacterium_unclassified;uncultured_bacterium_unclassified;	0.0280269	0.00669478	0.0103577	0.0370582	0.0295499	0.02148	0.0234322	0.0125873	M03696_61_000000000_C9WMF_1_1101_17125_14721_159
Bacteria;Chloroflexi;Chloroflexia;Chloroflexales;Roseiflexaceae;uncultured;uncultured_Chloroflexi_bacterium;uncultured_Chloroflexi_bacterium_unclassified;uncultured_Chloroflexi_bacterium_unclassified;uncultured_Chloroflexi_bacterium_unclassified;uncultured_Chloroflexi_bacterium_unclassified;uncultured_Chloroflexi_bacterium_unclassified;uncultured_Chloroflexi_bacterium_unclassified;	0.0186846	0.0100422	0.0207154	0.0202136	0.0131333	0.0536999	0.0234322	0.0125873	M03696_61_000000000_C9WMF_1_2118_12172_2601_155
Bacteria;Chloroflexi;KD4-96;uncultured_bacterium;uncultured_bacterium_unclassified;uncultured_bacterium_unclassified;uncultured_bacterium_unclassified;uncultured_bacterium_unclassified;uncultured_bacterium_unclassified;uncultured_bacterium_unclassified;uncultured_bacterium_unclassified;uncultured_bacterium_unclassified;uncultured_bacterium_unclassified;	0.031141	0.0334739	0.00690512	0.0269515	0.0262665	0.02506	0.00585806	0.0157342	M03696_76_000000000_CTCGJ_1_2106_24925_18410_130
Bacteria;Gemmatimonadetes;S0134_terrestrial_group;uncultured_bacterium;uncultured_bacterium_unclassified;uncultured_bacterium_unclassified;uncultured_bacterium_unclassified;uncultured_bacterium_unclassified;uncultured_bacterium_unclassified;uncultured_bacterium_unclassified;uncultured_bacterium_unclassified;uncultured_bacterium_unclassified;uncultured_bacterium_unclassified;	0.0155705	0.0200844	0.0414307	0.0134757	0.00984995	0	0.0292903	0.037762	M03696_61_000000000_C9WMF_1_2108_3392_6892_151
Bacteria;Proteobacteria;Gammaproteobacteria;R7C24;metagenome;metagenome_unclassified;metagenome_unclassified;metagenome_unclassified;metagenome_unclassified;metagenome_unclassified;metagenome_unclassified;metagenome_unclassified;metagenome_unclassified;	0.0560538	0.0234317	0.0276205	0.0303204	0.00656663	0.01074	0.00585806	0.00944049	M03696_76_000000000_CTCGJ_1_1106_21099_13115_130
Bacteria;Proteobacteria;Alphaproteobacteria;Azospirillales;Inquilinaceae;Inquilinus;Inquilinus_limosus;Inquilinus_limosus_unclassified;Inquilinus_limosus_unclassified;Inquilinus_limosus_unclassified;Inquilinus_limosus_unclassified;Inquilinus_limosus_unclassified;Inquilinus_limosus_unclassified;	0	0.00669478	0.0207154	0.117913	0.00984995	0.01432	0.00585806	0	M03696_76_000000000_CTCGJ_1_1107_23700_2125_137
Bacteria;Actinobacteria;Actinobacteria;Frankiales;Nakamurellaceae;Nakamurella;uncultured_bacterium;uncultured_bacterium_unclassified;uncultured_bacterium_unclassified;uncultured_bacterium_unclassified;uncultured_bacterium_unclassified;uncultured_bacterium_unclassified;uncultured_bacterium_unclassified;	0.0124564	0.0100422	0.00690512	0.00336893	0.072233	0.01074	0.0117161	0.037762	M03696_61_000000000_C9WMF_1_1102_21745_9564_150	aerobic_chemoheterotrophy;chemoheterotrophy;
Bacteria;Actinobacteria;Actinobacteria;Corynebacteriales;Nocardiaceae;Williamsia;uncultured_bacterium;uncultured_bacterium_unclassified;uncultured_bacterium_unclassified;uncultured_bacterium_unclassified;uncultured_bacterium_unclassified;uncultured_bacterium_unclassified;uncultured_bacterium_unclassified;	0	0.0301265	0.00690512	0	0.0787996	0.0357999	0.00878709	0.00944049	M03696_61_000000000_C9WMF_1_1102_15090_4492_159	aerobic_chemoheterotrophy;chemoheterotrophy;
Bacteria;Actinobacteria;Actinobacteria;Propionibacteriales;Nocardioidaceae;Nocardioides;uncultured_bacterium;uncultured_bacterium_unclassified;uncultured_bacterium_unclassified;uncultured_bacterium_unclassified;uncultured_bacterium_unclassified;uncultured_bacterium_unclassified;uncultured_bacterium_unclassified;	0.0155705	0.0267791	0.0138102	0.0101068	0.062383	0.0179	0.0146451	0.00629366	M03696_61_000000000_C9WMF_1_1113_7758_15545_139	aerobic_chemoheterotrophy;aromatic_compound_degradation;chemoheterotrophy;
Bacteria;Bacteroidetes;Bacteroidia;Chitinophagales;Chitinophagaceae;uncultured;uncultured_bacterium;uncultured_bacterium_unclassified;uncultured_bacterium_unclassified;uncultured_bacterium_unclassified;uncultured_bacterium_unclassified;uncultured_bacterium_unclassified;uncultured_bacterium_unclassified;	0.0280269	0.0133896	0.0517884	0.0101068	0.0164166	0.02148	0.0205032	0.00629366	M03696_61_000000000_C9WMF_1_1102_16518_5805_159
Bacteria;Gemmatimonadetes;Longimicrobia;Longimicrobiales;Longimicrobiaceae;uncultured_bacterium;uncultured_bacterium_unclassified;uncultured_bacterium_unclassified;uncultured_bacterium_unclassified;uncultured_bacterium_unclassified;uncultured_bacterium_unclassified;uncultured_bacterium_unclassified;uncultured_bacterium_unclassified;	0.0062282	0.00334739	0.055241	0	0.00984995	0.01432	0.0702967	0.00314683	M03696_61_000000000_C9WMF_1_1115_27514_14716_163
Bacteria;Planctomycetes;Planctomycetacia;Planctomycetales;Rubinisphaeraceae;SH-PL14;uncultured_bacterium;uncultured_bacterium_unclassified;uncultured_bacterium_unclassified;uncultured_bacterium_unclassified;uncultured_bacterium_unclassified;uncultured_bacterium_unclassified;uncultured_bacterium_unclassified;	0.0186846	0.016737	0.0207154	0.00673786	0.0229832	0.02148	0.0292903	0.0283215	M03696_61_000000000_C9WMF_1_1109_20063_17061_150
Bacteria;Proteobacteria;Alphaproteobacteria;Tistrellales;Geminicoccaceae;Candidatus_Alysiosphaera;uncultured_bacterium;uncultured_bacterium_unclassified;uncultured_bacterium_unclassified;uncultured_bacterium_unclassified;uncultured_bacterium_unclassified;uncultured_bacterium_unclassified;uncultured_bacterium_unclassified;	0.0155705	0.016737	0.0172628	0.00336893	0.0328332	0.01432	0.0292903	0.0346151	M03696_61_000000000_C9WMF_1_1101_15359_17769_163
Bacteria;Gemmatimonadetes;Gemmatimonadetes;Gemmatimonadales;Gemmatimonadaceae;Gemmatimonas;uncultured_Gemmatimonas_sp.;uncultured_Gemmatimonas_sp._unclassified;uncultured_Gemmatimonas_sp._unclassified;uncultured_Gemmatimonas_sp._unclassified;uncultured_Gemmatimonas_sp._unclassified;uncultured_Gemmatimonas_sp._unclassified;uncultured_Gemmatimonas_sp._unclassified;	0.0093423	0.00669478	0.0448833	0.00673786	0.00328332	0.01074	0.0615096	0.018881	M03696_61_000000000_C9WMF_1_1104_23878_20780_135
Bacteria;Chloroflexi;KD4-96;uncultured_bacterium;uncultured_bacterium_unclassified;uncultured_bacterium_unclassified;uncultured_bacterium_unclassified;uncultured_bacterium_unclassified;uncultured_bacterium_unclassified;uncultured_bacterium_unclassified;uncultured_bacterium_unclassified;uncultured_bacterium_unclassified;uncultured_bacterium_unclassified;	0.0280269	0.0200844	0.0172628	0.0101068	0.0196999	0.02148	0.0146451	0.0346151	M03696_61_000000000_C9WMF_1_1105_14548_10688_151
Bacteria;Chloroflexi;KD4-96;uncultured_Chloroflexi_bacterium;uncultured_Chloroflexi_bacterium_unclassified;uncultured_Chloroflexi_bacterium_unclassified;uncultured_Chloroflexi_bacterium_unclassified;uncultured_Chloroflexi_bacterium_unclassified;uncultured_Chloroflexi_bacterium_unclassified;uncultured_Chloroflexi_bacterium_unclassified;uncultured_Chloroflexi_bacterium_unclassified;uncultured_Chlor…	0.0280269	0.016737	0.0172628	0.00336893	0.0262665	0.02506	0.0263613	0.0220278	M03696_76_000000000_CTCGJ_1_1107_9736_10041_140
Bacteria;Acidobacteria;Blastocatellia_(Subgroup_4);Pyrinomonadales;Pyrinomonadaceae;RB41;RB41_unclassified;RB41_unclassified;RB41_unclassified;RB41_unclassified;RB41_unclassified;RB41_unclassified;RB41_unclassified;	0.0249128	0.0267791	0.0172628	0.0134757	0.0196999	0.02864	0.0146451	0.0220278	M03696_76_000000000_CTCGJ_1_1110_9312_1704_130
Bacteria;Proteobacteria;Alphaproteobacteria;Elsterales;uncultured;uncultured_alpha_proteobacterium;uncultured_alpha_proteobacterium_unclassified;uncultured_alpha_proteobacterium_unclassified;uncultured_alpha_proteobacterium_unclassified;uncultured_alpha_proteobacterium_unclassified;uncultured_alpha_proteobacterium_unclassified;uncultured_alpha_proteobacterium_unclassified;uncultured_alpha_proteob…	0.0186846	0.0301265	0.0138102	0.0235825	0.00328332	0.0357999	0.0117161	0.0314683	M03696_76_000000000_CTCGJ_1_2105_18580_7242_130
Bacteria;Proteobacteria;Alphaproteobacteria;Rhodobacterales;Rhodobacteraceae;Rhodobacteraceae_unclassified;Rhodobacteraceae_unclassified;Rhodobacteraceae_unclassified;Rhodobacteraceae_unclassified;Rhodobacteraceae_unclassified;Rhodobacteraceae_unclassified;Rhodobacteraceae_unclassified;Rhodobacteraceae_unclassified;	0.0093423	0.016737	0.00690512	0.00336893	0.0755163	0.01432	0.0117161	0.0251746	M03696_61_000000000_C9WMF_1_2102_17465_11945_159
Bacteria;Gemmatimonadetes;Gemmatimonadetes;Gemmatimonadales;Gemmatimonadaceae;Gemmatimonas;Gemmatimonas_unclassified;Gemmatimonas_unclassified;Gemmatimonas_unclassified;Gemmatimonas_unclassified;Gemmatimonas_unclassified;Gemmatimonas_unclassified;Gemmatimonas_unclassified;	0.031141	0.0200844	0.0345256	0.0303204	0.0131333	0	0.0175742	0.0157342	M03696_61_000000000_C9WMF_1_1105_22555_16636_147
Bacteria;Bacteroidetes;Bacteroidia;Sphingobacteriales;KD3-93;KD3-93_unclassified;KD3-93_unclassified;KD3-93_unclassified;KD3-93_unclassified;KD3-93_unclassified;KD3-93_unclassified;KD3-93_unclassified;KD3-93_unclassified;	0.0155705	0.0200844	0.0414307	0.0168447	0.00984995	0.00715999	0.0380774	0.0125873	M03696_61_000000000_C9WMF_1_2119_21322_13129_155
Bacteria;Acidobacteria;Thermoanaerobaculia;Thermoanaerobaculales;Thermoanaerobaculaceae;Subgroup_10;Subgroup_10_unclassified;Subgroup_10_unclassified;Subgroup_10_unclassified;Subgroup_10_unclassified;Subgroup_10_unclassified;Subgroup_10_unclassified;Subgroup_10_unclassified;	0.031141	0.016737	0.0207154	0.00673786	0.0426831	0.02506	0.0117161	0.00944049	M03696_61_000000000_C9WMF_1_1102_19231_16268_163
Archaea;Euryarchaeota;Thermoplasmata;Marine_Group_II;uncultured_archaeon;uncultured_archaeon_unclassified;uncultured_archaeon_unclassified;uncultured_archaeon_unclassified;uncultured_archaeon_unclassified;uncultured_archaeon_unclassified;uncultured_archaeon_unclassified;uncultured_archaeon_unclassified;uncultured_archaeon_unclassified;	0.0217987	0.0267791	0.00690512	0.0269515	0.0196999	0.0393799	0.00292903	0.0220278	M03696_61_000000000_C9WMF_1_1102_10864_14884_159
Bacteria;Bacteroidetes;Bacteroidia;Cytophagales;Microscillaceae;uncultured;uncultured_Ohtaekwangia_sp.;uncultured_Ohtaekwangia_sp._unclassified;uncultured_Ohtaekwangia_sp._unclassified;uncultured_Ohtaekwangia_sp._unclassified;uncultured_Ohtaekwangia_sp._unclassified;uncultured_Ohtaekwangia_sp._unclassified;uncultured_Ohtaekwangia_sp._unclassified;	0.0062282	0.00334739	0.0828615	0	0	0	0.0527225	0.0157342	M03696_61_000000000_C9WMF_1_2113_22654_22353_147
Bacteria;Planctomycetes;Planctomycetacia;Pirellulales;Pirellulaceae;Pir4_lineage;Pir4_lineage_unclassified;Pir4_lineage_unclassified;Pir4_lineage_unclassified;Pir4_lineage_unclassified;Pir4_lineage_unclassified;Pir4_lineage_unclassified;Pir4_lineage_unclassified;	0.0186846	0.00669478	0.0241679	0.00673786	0.0196999	0.01432	0.0439354	0.0251746	M03696_61_000000000_C9WMF_1_1105_13423_23708_135
Bacteria;Gemmatimonadetes;Gemmatimonadetes;Gemmatimonadales;Gemmatimonadaceae;uncultured;uncultured_bacterium;uncultured_bacterium_unclassified;uncultured_bacterium_unclassified;uncultured_bacterium_unclassified;uncultured_bacterium_unclassified;uncultured_bacterium_unclassified;uncultured_bacterium_unclassified;	0.0217987	0.00334739	0.0172628	0.0202136	0.0229832	0.02148	0.0263613	0.0283215	M03696_61_000000000_C9WMF_1_1102_17014_10124_162
Bacteria;Acidobacteria;Holophagae;Subgroup_7;uncultured_Acidobacteria_bacterium;uncultured_Acidobacteria_bacterium_unclassified;uncultured_Acidobacteria_bacterium_unclassified;uncultured_Acidobacteria_bacterium_unclassified;uncultured_Acidobacteria_bacterium_unclassified;uncultured_Acidobacteria_bacterium_unclassified;uncultured_Acidobacteria_bacterium_unclassified;uncultured_Acidobacteria_bacter…	0.0124564	0.0133896	0.0241679	0.0168447	0.00656663	0.02148	0.0410064	0.0251746	M03696_76_000000000_CTCGJ_1_1106_13829_8421_141
Bacteria;Proteobacteria;Alphaproteobacteria;Rhizobiales;uncultured;uncultured_alpha_proteobacterium;uncultured_alpha_proteobacterium_unclassified;uncultured_alpha_proteobacterium_unclassified;uncultured_alpha_proteobacterium_unclassified;uncultured_alpha_proteobacterium_unclassified;uncultured_alpha_proteobacterium_unclassified;uncultured_alpha_proteobacterium_unclassified;uncultured_alpha_proteo…	0.0155705	0.0401687	0.0103577	0.0202136	0.0229832	0.00357999	0.0263613	0.0220278	M03696_68_000000000_CJJBV_1_1106_8930_15128_292
Bacteria;Actinobacteria;Thermoleophilia;Solirubrobacterales;67-14;uncultured_actinobacterium;uncultured_actinobacterium_unclassified;uncultured_actinobacterium_unclassified;uncultured_actinobacterium_unclassified;uncultured_actinobacterium_unclassified;uncultured_actinobacterium_unclassified;uncultured_actinobacterium_unclassified;uncultured_actinobacterium_unclassified;	0.0435974	0.0234317	0.0138102	0.0134757	0.0196999	0.00715999	0.0205032	0.018881	M03696_76_000000000_CTCGJ_1_1111_9096_2755_130
Bacteria;Acidobacteria;Thermoanaerobaculia;Thermoanaerobaculales;Thermoanaerobaculaceae;Subgroup_10;uncultured_bacterium;uncultured_bacterium_unclassified;uncultured_bacterium_unclassified;uncultured_bacterium_unclassified;uncultured_bacterium_unclassified;uncultured_bacterium_unclassified;uncultured_bacterium_unclassified;	0.0249128	0.0200844	0.0103577	0.0202136	0.0262665	0.0357999	0.0117161	0.0157342	M03696_68_000000000_CJJBV_1_1109_14479_18393_300
Bacteria;Chloroflexi;KD4-96;uncultured_Chloroflexi_bacterium;uncultured_Chloroflexi_bacterium_unclassified;uncultured_Chloroflexi_bacterium_unclassified;uncultured_Chloroflexi_bacterium_unclassified;uncultured_Chloroflexi_bacterium_unclassified;uncultured_Chloroflexi_bacterium_unclassified;uncultured_Chloroflexi_bacterium_unclassified;uncultured_Chloroflexi_bacterium_unclassified;uncultured_Chlor…	0.0373692	0.0234317	0.00690512	0.0134757	0.0196999	0.02864	0.0205032	0.0125873	M03696_76_000000000_CTCGJ_1_1115_26182_8316_140
Bacteria;Planctomycetes;OM190;OM190_unclassified;OM190_unclassified;OM190_unclassified;OM190_unclassified;OM190_unclassified;OM190_unclassified;OM190_unclassified;OM190_unclassified;OM190_unclassified;OM190_unclassified;	0.0186846	0.0435161	0	0.00673786	0.00984995	0.02148	0.0205032	0.0409088	M03696_76_000000000_CTCGJ_1_2101_14832_5810_136
Bacteria;Bacteroidetes;Bacteroidia;Cytophagales;Hymenobacteraceae;Nibribacter;uncultured_bacterium;uncultured_bacterium_unclassified;uncultured_bacterium_unclassified;uncultured_bacterium_unclassified;uncultured_bacterium_unclassified;uncultured_bacterium_unclassified;uncultured_bacterium_unclassified;	0.0093423	0.016737	0.0794089	0.00336893	0	0.02864	0.0234322	0.00314683	M03696_61_000000000_C9WMF_1_1101_10784_11552_159
Bacteria;Chloroflexi;Chloroflexia;Chloroflexales;Roseiflexaceae;uncultured;uncultured_bacterium;uncultured_bacterium_unclassified;uncultured_bacterium_unclassified;uncultured_bacterium_unclassified;uncultured_bacterium_unclassified;uncultured_bacterium_unclassified;uncultured_bacterium_unclassified;	0.0467115	0.0234317	0	0.00336893	0.0393998	0.02506	0.0205032	0	M03696_61_000000000_C9WMF_1_1105_9421_6146_150
Bacteria;Verrucomicrobia;Verrucomicrobiae;Verrucomicrobiales;Verrucomicrobiaceae;Roseimicrobium;uncultured_Verrucomicrobia_bacterium;uncultured_Verrucomicrobia_bacterium_unclassified;uncultured_Verrucomicrobia_bacterium_unclassified;uncultured_Verrucomicrobia_bacterium_unclassified;uncultured_Verrucomicrobia_bacterium_unclassified;uncultured_Verrucomicrobia_bacterium_unclassified;uncultured_Verru…	0.0062282	0.0301265	0.0172628	0.00673786	0.0393998	0.02864	0.0234322	0.00944049	M03696_61_000000000_C9WMF_1_2112_5823_9060_150	aerobic_chemoheterotrophy;chemoheterotrophy;
Bacteria;Proteobacteria;Gammaproteobacteria;Xanthomonadales;Rhodanobacteraceae;Rhodanobacteraceae_unclassified;Rhodanobacteraceae_unclassified;Rhodanobacteraceae_unclassified;Rhodanobacteraceae_unclassified;Rhodanobacteraceae_unclassified;Rhodanobacteraceae_unclassified;Rhodanobacteraceae_unclassified;Rhodanobacteraceae_unclassified;	0.0186846	0.00669478	0.00690512	0.00673786	0.0196999	0.0823399	0.00878709	0.0157342	M03696_61_000000000_C9WMF_1_2111_15691_15280_139
Bacteria;Chloroflexi;Ktedonobacteria;C0119;uncultured_bacterium;uncultured_bacterium_unclassified;uncultured_bacterium_unclassified;uncultured_bacterium_unclassified;uncultured_bacterium_unclassified;uncultured_bacterium_unclassified;uncultured_bacterium_unclassified;uncultured_bacterium_unclassified;uncultured_bacterium_unclassified;	0.0186846	0.016737	0.0103577	0.0235825	0.0196999	0.01432	0.0117161	0.0440556	M03696_61_000000000_C9WMF_1_1102_27676_18374_159
Bacteria;Actinobacteria;MB-A2-108;MB-A2-108_unclassified;MB-A2-108_unclassified;MB-A2-108_unclassified;MB-A2-108_unclassified;MB-A2-108_unclassified;MB-A2-108_unclassified;MB-A2-108_unclassified;MB-A2-108_unclassified;MB-A2-108_unclassified;MB-A2-108_unclassified;	0.0124564	0.0368213	0.0207154	0.0202136	0.00984995	0.0357999	0.0175742	0.00944049	M03696_61_000000000_C9WMF_1_1103_18608_23420_159
Bacteria;Actinobacteria;Actinobacteria;Micromonosporales;Micromonosporaceae;uncultured;uncultured_bacterium;uncultured_bacterium_unclassified;uncultured_bacterium_unclassified;uncultured_bacterium_unclassified;uncultured_bacterium_unclassified;uncultured_bacterium_unclassified;uncultured_bacterium_unclassified;	0.0249128	0.0133896	0.0138102	0.0101068	0.0131333	0.0536999	0.0117161	0.0220278	M03696_61_000000000_C9WMF_1_1101_26111_16349_159
Bacteria;Planctomycetes;Planctomycetacia;Pirellulales;Pirellulaceae;Pirellula;uncultured_Planctomycetales_bacterium;uncultured_Planctomycetales_bacterium_unclassified;uncultured_Planctomycetales_bacterium_unclassified;uncultured_Planctomycetales_bacterium_unclassified;uncultured_Planctomycetales_bacterium_unclassified;uncultured_Planctomycetales_bacterium_unclassified;uncultured_Planctomycetales_…	0.0062282	0.0200844	0.0207154	0.00673786	0.0131333	0.0179	0.0292903	0.0440556	M03696_61_000000000_C9WMF_1_1117_26673_12077_155
Bacteria;Gemmatimonadetes;Gemmatimonadetes;Gemmatimonadales;Gemmatimonadaceae;uncultured;uncultured_unclassified;uncultured_unclassified;uncultured_unclassified;uncultured_unclassified;uncultured_unclassified;uncultured_unclassified;uncultured_unclassified;	0.0217987	0.016737	0.0414307	0.0134757	0.00656663	0.0179	0.0205032	0.0220278	M03696_61_000000000_C9WMF_1_1118_19089_6309_159
Bacteria;Acidobacteria;Subgroup_5;uncultured_Acidobacteriales_bacterium;uncultured_Acidobacteriales_bacterium_unclassified;uncultured_Acidobacteriales_bacterium_unclassified;uncultured_Acidobacteriales_bacterium_unclassified;uncultured_Acidobacteriales_bacterium_unclassified;uncultured_Acidobacteriales_bacterium_unclassified;uncultured_Acidobacteriales_bacterium_unclassified;uncultured_Acidobacte…	0.0124564	0.0267791	0.0379782	0.0269515	0.00984995	0.0465399	0.00292903	0.00314683	M03696_61_000000000_C9WMF_1_2109_25321_21875_147
Bacteria;Proteobacteria;Gammaproteobacteria;Betaproteobacteriales;TRA3-20;TRA3-20_unclassified;TRA3-20_unclassified;TRA3-20_unclassified;TRA3-20_unclassified;TRA3-20_unclassified;TRA3-20_unclassified;TRA3-20_unclassified;TRA3-20_unclassified;	0.0186846	0.00669478	0.0138102	0.0134757	0.00656663	0.02506	0.0292903	0.0440556	M03696_76_000000000_CTCGJ_1_1106_5556_15214_130
Bacteria;Chloroflexi;Chloroflexia;Chloroflexales;Herpetosiphonaceae;Herpetosiphon;uncultured_bacterium;uncultured_bacterium_unclassified;uncultured_bacterium_unclassified;uncultured_bacterium_unclassified;uncultured_bacterium_unclassified;uncultured_bacterium_unclassified;uncultured_bacterium_unclassified;	0.0155705	0.0334739	0.00690512	0.00673786	0.0328332	0.0357999	0.00585806	0.0220278	M03696_61_000000000_C9WMF_1_1101_18589_22119_150
Bacteria;Actinobacteria;Actinobacteria;Corynebacteriales;Nocardiaceae;Nocardia;Nocardia_unclassified;Nocardia_unclassified;Nocardia_unclassified;Nocardia_unclassified;Nocardia_unclassified;Nocardia_unclassified;Nocardia_unclassified;	0.0093423	0	0.0172628	0.0370582	0.0164166	0.0429599	0.0146451	0.0220278	M03696_61_000000000_C9WMF_1_1101_23812_13171_159	aerobic_chemoheterotrophy;chemoheterotrophy;
Bacteria;Bacteroidetes;Bacteroidia;Chitinophagales;Chitinophagaceae;Flavisolibacter;Flavisolibacter_unclassified;Flavisolibacter_unclassified;Flavisolibacter_unclassified;Flavisolibacter_unclassified;Flavisolibacter_unclassified;Flavisolibacter_unclassified;Flavisolibacter_unclassified;	0.0342551	0.0234317	0.0241679	0.0202136	0.0229832	0.01432	0.0146451	0.00314683	M03696_61_000000000_C9WMF_1_2119_21481_21190_159
Bacteria;Proteobacteria;Gammaproteobacteria;Xanthomonadales;Rhodanobacteraceae;Rhodanobacteraceae_unclassified;Rhodanobacteraceae_unclassified;Rhodanobacteraceae_unclassified;Rhodanobacteraceae_unclassified;Rhodanobacteraceae_unclassified;Rhodanobacteraceae_unclassified;Rhodanobacteraceae_unclassified;Rhodanobacteraceae_unclassified;	0.0249128	0.00334739	0.0310731	0.00673786	0.0262665	0.01074	0.0263613	0.0251746	M03696_61_000000000_C9WMF_1_1102_15227_8105_159
Bacteria;Bacteroidetes;Bacteroidia;Sphingobacteriales;Sphingobacteriaceae;Pedobacter;Pedobacter_unclassified;Pedobacter_unclassified;Pedobacter_unclassified;Pedobacter_unclassified;Pedobacter_unclassified;Pedobacter_unclassified;Pedobacter_unclassified;	0	0.0535583	0.00690512	0.0235825	0.00656663	0.00357999	0.00585806	0.056643	M03696_61_000000000_C9WMF_1_1105_21712_6371_150	aerobic_chemoheterotrophy;chemoheterotrophy;
Bacteria;Proteobacteria;Deltaproteobacteria;Myxococcales;Myxococcales_unclassified;Myxococcales_unclassified;Myxococcales_unclassified;Myxococcales_unclassified;Myxococcales_unclassified;Myxococcales_unclassified;Myxococcales_unclassified;Myxococcales_unclassified;Myxococcales_unclassified;	0.0062282	0.00334739	0.0276205	0.00673786	0.00656663	0.01432	0	0.0912581	M03696_61_000000000_C9WMF_1_1113_3318_10634_151
Bacteria;Proteobacteria;Gammaproteobacteria;Xanthomonadales;Xanthomonadaceae;Stenotrophomonas;Stenotrophomonas_unclassified;Stenotrophomonas_unclassified;Stenotrophomonas_unclassified;Stenotrophomonas_unclassified;Stenotrophomonas_unclassified;Stenotrophomonas_unclassified;Stenotrophomonas_unclassified;	0.0342551	0.0702952	0.0138102	0	0.0164166	0.00715999	0.0146451	0	M03696_61_000000000_C9WMF_1_1108_16382_14717_143	aerobic_chemoheterotrophy;human_pathogens_all;animal_parasites_or_symbionts;nitrate_respiration;nitrate_reduction;nitrogen_respiration;chemoheterotrophy;
Bacteria;Planctomycetes;Phycisphaerae;Phycisphaerales;Phycisphaeraceae;AKYG587;uncultured_planctomycete;uncultured_planctomycete_unclassified;uncultured_planctomycete_unclassified;uncultured_planctomycete_unclassified;uncultured_planctomycete_unclassified;uncultured_planctomycete_unclassified;uncultured_planctomycete_unclassified;	0.0249128	0.0267791	0.0207154	0.0168447	0.00984995	0.01074	0.00878709	0.037762	M03696_76_000000000_CTCGJ_1_1111_18950_19723_130
Bacteria;Actinobacteria;Actinobacteria;Propionibacteriales;Propionibacteriaceae;Haloactinopolyspora;uncultured_bacterium;uncultured_bacterium_unclassified;uncultured_bacterium_unclassified;uncultured_bacterium_unclassified;uncultured_bacterium_unclassified;uncultured_bacterium_unclassified;uncultured_bacterium_unclassified;	0.0062282	0.0133896	0.0172628	0.0134757	0.0229832	0.01432	0.0263613	0.0409088	M03696_76_000000000_CTCGJ_1_1101_19335_15264_137
Bacteria;Proteobacteria;Alphaproteobacteria;Rhizobiales;Rhodomicrobiaceae;Rhodomicrobium;uncultured_bacterium;uncultured_bacterium_unclassified;uncultured_bacterium_unclassified;uncultured_bacterium_unclassified;uncultured_bacterium_unclassified;uncultured_bacterium_unclassified;uncultured_bacterium_unclassified;	0.0155705	0.0267791	0.00345256	0.0101068	0.0459664	0.0357999	0.00878709	0.0125873	M03696_76_000000000_CTCGJ_1_1103_8271_23668_124
Bacteria;Planctomycetes;Phycisphaerae;Tepidisphaerales;WD2101_soil_group;uncultured_bacterium;uncultured_bacterium_unclassified;uncultured_bacterium_unclassified;uncultured_bacterium_unclassified;uncultured_bacterium_unclassified;uncultured_bacterium_unclassified;uncultured_bacterium_unclassified;uncultured_bacterium_unclassified;	0.0217987	0.0200844	0.0138102	0.0134757	0.0164166	0.00357999	0.0234322	0.0409088	M03696_76_000000000_CTCGJ_1_1102_28770_18225_130
Bacteria;Proteobacteria;Alphaproteobacteria;Sphingomonadales;Sphingomonadaceae;Sphingobium;Sphingobium_unclassified;Sphingobium_unclassified;Sphingobium_unclassified;Sphingobium_unclassified;Sphingobium_unclassified;Sphingobium_unclassified;Sphingobium_unclassified;	0.0124564	0.00669478	0.0517884	0.0101068	0.0262665	0.0429599	0.00585806	0.00314683	M03696_61_000000000_C9WMF_1_1103_24443_10723_150	aerobic_chemoheterotrophy;chemoheterotrophy;
Bacteria;Bacteroidetes;Bacteroidia;Chitinophagales;uncultured;uncultured_bacterium;uncultured_bacterium_unclassified;uncultured_bacterium_unclassified;uncultured_bacterium_unclassified;uncultured_bacterium_unclassified;uncultured_bacterium_unclassified;uncultured_bacterium_unclassified;uncultured_bacterium_unclassified;	0.0155705	0.0200844	0.0483359	0	0.0229832	0.0179	0.0234322	0.00629366	M03696_61_000000000_C9WMF_1_1112_15799_15553_163
Bacteria;Verrucomicrobia;Verrucomicrobiae;Opitutales;Opitutaceae;Opitutus;metagenome;metagenome_unclassified;metagenome_unclassified;metagenome_unclassified;metagenome_unclassified;metagenome_unclassified;metagenome_unclassified;	0.0249128	0.016737	0	0.0168447	0.0295499	0.00715999	0.00292903	0.0534961	M03696_68_000000000_CJJBV_1_1114_26018_9793_295	fermentation;nitrate_reduction;chemoheterotrophy;
Bacteria;Planctomycetes;OM190;uncultured_bacterium;uncultured_bacterium_unclassified;uncultured_bacterium_unclassified;uncultured_bacterium_unclassified;uncultured_bacterium_unclassified;uncultured_bacterium_unclassified;uncultured_bacterium_unclassified;uncultured_bacterium_unclassified;uncultured_bacterium_unclassified;uncultured_bacterium_unclassified;	0.0124564	0.0267791	0.0172628	0.0202136	0.00984995	0.0179	0.0175742	0.0314683	M03696_76_000000000_CTCGJ_1_1105_16786_4254_137
Bacteria;Planctomycetes;Pla3_lineage;uncultured_bacterium;uncultured_bacterium_unclassified;uncultured_bacterium_unclassified;uncultured_bacterium_unclassified;uncultured_bacterium_unclassified;uncultured_bacterium_unclassified;uncultured_bacterium_unclassified;uncultured_bacterium_unclassified;uncultured_bacterium_unclassified;uncultured_bacterium_unclassified;	0.0280269	0.016737	0.0138102	0.0134757	0.00984995	0.03222	0.0234322	0.0157342	M03696_76_000000000_CTCGJ_1_1104_26579_7044_130
Bacteria;Bacteroidetes;Bacteroidia;Cytophagales;Microscillaceae;uncultured;uncultured_unclassified;uncultured_unclassified;uncultured_unclassified;uncultured_unclassified;uncultured_unclassified;uncultured_unclassified;uncultured_unclassified;	0.0062282	0.00334739	0.0483359	0.0101068	0.00328332	0.0179	0.0497935	0.00944049	M03696_61_000000000_C9WMF_1_1109_23723_2036_135
Bacteria;Verrucomicrobia;Verrucomicrobiae;Chthoniobacterales;Chthoniobacteraceae;Chthoniobacter;Chthoniobacter_unclassified;Chthoniobacter_unclassified;Chthoniobacter_unclassified;Chthoniobacter_unclassified;Chthoniobacter_unclassified;Chthoniobacter_unclassified;Chthoniobacter_unclassified;	0.0186846	0.0133896	0.0241679	0.00673786	0.0196999	0.01074	0.0146451	0.0409088	M03696_61_000000000_C9WMF_1_2114_9610_14418_155	aerobic_chemoheterotrophy;chemoheterotrophy;
Bacteria;Planctomycetes;Phycisphaerae;Tepidisphaerales;WD2101_soil_group;uncultured_bacterium;uncultured_bacterium_unclassified;uncultured_bacterium_unclassified;uncultured_bacterium_unclassified;uncultured_bacterium_unclassified;uncultured_bacterium_unclassified;uncultured_bacterium_unclassified;uncultured_bacterium_unclassified;	0.0186846	0.00669478	0.0310731	0.0202136	0.00328332	0.01432	0.0439354	0.00944049	M03696_61_000000000_C9WMF_1_1119_27122_8110_155
Bacteria;Acidobacteria;Subgroup_6;Subgroup_6_unclassified;Subgroup_6_unclassified;Subgroup_6_unclassified;Subgroup_6_unclassified;Subgroup_6_unclassified;Subgroup_6_unclassified;Subgroup_6_unclassified;Subgroup_6_unclassified;Subgroup_6_unclassified;Subgroup_6_unclassified;	0.0093423	0.0200844	0.0241679	0.00336893	0.0196999	0.01074	0.0468645	0.0125873	M03696_76_000000000_CTCGJ_1_1101_14350_4962_130
Bacteria;Gemmatimonadetes;BD2-11_terrestrial_group;metagenome;metagenome_unclassified;metagenome_unclassified;metagenome_unclassified;metagenome_unclassified;metagenome_unclassified;metagenome_unclassified;metagenome_unclassified;metagenome_unclassified;metagenome_unclassified;	0.031141	0.0133896	0.0172628	0.0202136	0	0.01074	0.0205032	0.0346151	M03696_61_000000000_C9WMF_1_2116_27930_17728_158
Bacteria;Acidobacteria;Thermoanaerobaculia;Thermoanaerobaculales;Thermoanaerobaculaceae;Subgroup_10;uncultured_bacterium;uncultured_bacterium_unclassified;uncultured_bacterium_unclassified;uncultured_bacterium_unclassified;uncultured_bacterium_unclassified;uncultured_bacterium_unclassified;uncultured_bacterium_unclassified;	0.0342551	0.0468635	0.00690512	0.00673786	0.0196999	0.01432	0.0117161	0.00944049	M03696_68_000000000_CJJBV_1_2118_16796_2260_298
Bacteria;Proteobacteria;Gammaproteobacteria;Betaproteobacteriales;Methylophilaceae;uncultured;metagenome;metagenome_unclassified;metagenome_unclassified;metagenome_unclassified;metagenome_unclassified;metagenome_unclassified;metagenome_unclassified;	0.0591679	0.0133896	0.00345256	0.00673786	0.00328332	0.0608599	0.00585806	0	M03696_76_000000000_CTCGJ_1_1101_5316_5745_130	methanol_oxidation;methylotrophy;chemoheterotrophy;
Bacteria;Acidobacteria;Thermoanaerobaculia;Thermoanaerobaculales;Thermoanaerobaculaceae;Subgroup_10;uncultured_bacterium;uncultured_bacterium_unclassified;uncultured_bacterium_unclassified;uncultured_bacterium_unclassified;uncultured_bacterium_unclassified;uncultured_bacterium_unclassified;uncultured_bacterium_unclassified;	0.0062282	0.0234317	0.00690512	0.0168447	0.0361165	0.02864	0.0175742	0.0157342	M03696_76_000000000_CTCGJ_1_1101_9614_10054_130
Bacteria;Bacteroidetes;Bacteroidia;Chitinophagales;Chitinophagaceae;uncultured;uncultured_unclassified;uncultured_unclassified;uncultured_unclassified;uncultured_unclassified;uncultured_unclassified;uncultured_unclassified;uncultured_unclassified;	0.0062282	0.0100422	0.0379782	0.0168447	0.0164166	0.01074	0.0146451	0.0346151	M03696_61_000000000_C9WMF_1_1102_7901_23726_150
Bacteria;Chloroflexi;Anaerolineae;Caldilineales;Caldilineaceae;uncultured;uncultured_bacterium;uncultured_bacterium_unclassified;uncultured_bacterium_unclassified;uncultured_bacterium_unclassified;uncultured_bacterium_unclassified;uncultured_bacterium_unclassified;uncultured_bacterium_unclassified;	0.0186846	0.016737	0.0138102	0.0101068	0.00984995	0.02148	0.0175742	0.037762	M03696_61_000000000_C9WMF_1_1110_16344_12651_154
Bacteria;Gemmatimonadetes;Longimicrobia;Longimicrobiales;Longimicrobiaceae;uncultured_bacterium;uncultured_bacterium_unclassified;uncultured_bacterium_unclassified;uncultured_bacterium_unclassified;uncultured_bacterium_unclassified;uncultured_bacterium_unclassified;uncultured_bacterium_unclassified;uncultured_bacterium_unclassified;	0.0280269	0.0133896	0.0138102	0.0101068	0.0361165	0.00357999	0.0175742	0.0220278	M03696_61_000000000_C9WMF_1_1102_22880_12865_159
Bacteria;Proteobacteria;Deltaproteobacteria;Deltaproteobacteria_unclassified;Deltaproteobacteria_unclassified;Deltaproteobacteria_unclassified;Deltaproteobacteria_unclassified;Deltaproteobacteria_unclassified;Deltaproteobacteria_unclassified;Deltaproteobacteria_unclassified;Deltaproteobacteria_unclassified;Deltaproteobacteria_unclassified;Deltaproteobacteria_unclassified;	0.0249128	0.0234317	0.00690512	0.0269515	0.0196999	0.01432	0.0175742	0.0125873	M03696_61_000000000_C9WMF_1_1104_26416_16345_159
Bacteria;Actinobacteria;Actinobacteria;Frankiales;Sporichthyaceae;uncultured;uncultured_bacterium;uncultured_bacterium_unclassified;uncultured_bacterium_unclassified;uncultured_bacterium_unclassified;uncultured_bacterium_unclassified;uncultured_bacterium_unclassified;uncultured_bacterium_unclassified;	0.0186846	0.016737	0.0207154	0.0168447	0.0131333	0.00715999	0.0205032	0.0314683	M03696_61_000000000_C9WMF_1_1118_26541_16005_159
Bacteria;Bacteria_unclassified;Bacteria_unclassified;Bacteria_unclassified;Bacteria_unclassified;Bacteria_unclassified;Bacteria_unclassified;Bacteria_unclassified;Bacteria_unclassified;Bacteria_unclassified;Bacteria_unclassified;Bacteria_unclassified;Bacteria_unclassified;	0.0591679	0.0133896	0.00345256	0.00336893	0.00328332	0.02506	0.0175742	0.018881	M03696_76_000000000_CTCGJ_1_2106_6748_14661_130
Bacteria;Verrucomicrobia;Verrucomicrobiae;Pedosphaerales;Pedosphaeraceae;Pedosphaeraceae_unclassified;Pedosphaeraceae_unclassified;Pedosphaeraceae_unclassified;Pedosphaeraceae_unclassified;Pedosphaeraceae_unclassified;Pedosphaeraceae_unclassified;Pedosphaeraceae_unclassified;Pedosphaeraceae_unclassified;	0.0062282	0.0200844	0.0172628	0.0168447	0.0164166	0.00715999	0.0205032	0.0409088	M03696_61_000000000_C9WMF_1_2102_22012_19661_154
Bacteria;Proteobacteria;Gammaproteobacteria;Betaproteobacteriales;Methylophilaceae;UBA6140;uncultured_bacterium;uncultured_bacterium_unclassified;uncultured_bacterium_unclassified;uncultured_bacterium_unclassified;uncultured_bacterium_unclassified;uncultured_bacterium_unclassified;uncultured_bacterium_unclassified;	0.0031141	0.0100422	0.0241679	0.00673786	0.00656663	0.02864	0.0468645	0.018881	M03696_61_000000000_C9WMF_1_1118_15594_3419_163	methanol_oxidation;methylotrophy;chemoheterotrophy;
Bacteria;Proteobacteria;Gammaproteobacteria;R7C24;metagenome;metagenome_unclassified;metagenome_unclassified;metagenome_unclassified;metagenome_unclassified;metagenome_unclassified;metagenome_unclassified;metagenome_unclassified;metagenome_unclassified;	0.0342551	0.0100422	0.00345256	0.00336893	0.0295499	0.0536999	0.00292903	0.0125873	M03696_61_000000000_C9WMF_1_2118_23844_14360_147
Bacteria;Actinobacteria;Thermoleophilia;Gaiellales;uncultured;uncultured_unclassified;uncultured_unclassified;uncultured_unclassified;uncultured_unclassified;uncultured_unclassified;uncultured_unclassified;uncultured_unclassified;uncultured_unclassified;	0.0124564	0.0267791	0.00345256	0.0235825	0.0262665	0.02506	0.00292903	0.0283215	M03696_76_000000000_CTCGJ_1_2107_18950_10834_130
Bacteria;Proteobacteria;Gammaproteobacteria;Betaproteobacteriales;Nitrosomonadaceae;MND1;MND1_unclassified;MND1_unclassified;MND1_unclassified;MND1_unclassified;MND1_unclassified;MND1_unclassified;MND1_unclassified;	0.0093423	0.0234317	0	0.047165	0.0131333	0.03222	0.00585806	0.018881	M03696_76_000000000_CTCGJ_1_1116_15117_25134_138
Bacteria;Acidobacteria;Subgroup_17;uncultured_Acidobacteria_bacterium;uncultured_Acidobacteria_bacterium_unclassified;uncultured_Acidobacteria_bacterium_unclassified;uncultured_Acidobacteria_bacterium_unclassified;uncultured_Acidobacteria_bacterium_unclassified;uncultured_Acidobacteria_bacterium_unclassified;uncultured_Acidobacteria_bacterium_unclassified;uncultured_Acidobacteria_bacterium_unclas…	0.0093423	0.0234317	0.0207154	0.0134757	0	0.03222	0.00878709	0.0409088	M03696_76_000000000_CTCGJ_1_1101_8711_8387_130
Bacteria;Proteobacteria;Deltaproteobacteria;Bdellovibrionales;Bdellovibrionaceae;OM27_clade;OM27_clade_unclassified;OM27_clade_unclassified;OM27_clade_unclassified;OM27_clade_unclassified;OM27_clade_unclassified;OM27_clade_unclassified;OM27_clade_unclassified;	0.031141	0.0133896	0.0172628	0.00673786	0.00328332	0.03222	0.0175742	0.0220278	M03696_61_000000000_C9WMF_1_1105_15513_13857_154	predatory_or_exoparasitic;
Bacteria;Chloroflexi;Anaerolineae;SBR1031;A4b;uncultured_bacterium;uncultured_bacterium_unclassified;uncultured_bacterium_unclassified;uncultured_bacterium_unclassified;uncultured_bacterium_unclassified;uncultured_bacterium_unclassified;uncultured_bacterium_unclassified;uncultured_bacterium_unclassified;	0.0031141	0.0368213	0.0103577	0.0134757	0.0196999	0.0179	0.00878709	0.0346151	M03696_61_000000000_C9WMF_1_1102_9868_20772_150
Bacteria;BRC1;uncultured_Desulfocaldus_sp.;uncultured_Desulfocaldus_sp._unclassified;uncultured_Desulfocaldus_sp._unclassified;uncultured_Desulfocaldus_sp._unclassified;uncultured_Desulfocaldus_sp._unclassified;uncultured_Desulfocaldus_sp._unclassified;uncultured_Desulfocaldus_sp._unclassified;uncultured_Desulfocaldus_sp._unclassified;uncultured_Desulfocaldus_sp._unclassified;uncultured_Desulfoca…	0.0155705	0.0100422	0.0276205	0.00336893	0.00984995	0.00715999	0.0468645	0.018881	M03696_61_000000000_C9WMF_1_1101_9199_1185_159
Bacteria;Proteobacteria;Deltaproteobacteria;Bdellovibrionales;Bdellovibrionaceae;OM27_clade;uncultured_bacterium;uncultured_bacterium_unclassified;uncultured_bacterium_unclassified;uncultured_bacterium_unclassified;uncultured_bacterium_unclassified;uncultured_bacterium_unclassified;uncultured_bacterium_unclassified;	0.0155705	0.00334739	0.055241	0.00336893	0	0.00715999	0.0439354	0.0125873	M03696_61_000000000_C9WMF_1_1101_23561_19082_150	predatory_or_exoparasitic;
Bacteria;Planctomycetes;Planctomycetacia;Gemmatales;Gemmataceae;uncultured;uncultured_bacterium;uncultured_bacterium_unclassified;uncultured_bacterium_unclassified;uncultured_bacterium_unclassified;uncultured_bacterium_unclassified;uncultured_bacterium_unclassified;uncultured_bacterium_unclassified;	0.0155705	0.0301265	0.0207154	0.0134757	0.00656663	0.02148	0.0146451	0.0220278	M03696_61_000000000_C9WMF_1_1106_23017_3774_159
Bacteria;Proteobacteria;Deltaproteobacteria;Bdellovibrionales;Bdellovibrionaceae;OM27_clade;uncultured_Myxococcales_bacterium;uncultured_Myxococcales_bacterium_unclassified;uncultured_Myxococcales_bacterium_unclassified;uncultured_Myxococcales_bacterium_unclassified;uncultured_Myxococcales_bacterium_unclassified;uncultured_Myxococcales_bacterium_unclassified;uncultured_Myxococcales_bacterium_uncl…	0.0124564	0.016737	0.0103577	0.0269515	0.00984995	0.02864	0.0234322	0.0157342	M03696_76_000000000_CTCGJ_1_2106_22185_23211_138	predatory_or_exoparasitic;
Bacteria;Armatimonadetes;uncultured;uncultured_bacterium;uncultured_bacterium_unclassified;uncultured_bacterium_unclassified;uncultured_bacterium_unclassified;uncultured_bacterium_unclassified;uncultured_bacterium_unclassified;uncultured_bacterium_unclassified;uncultured_bacterium_unclassified;uncultured_bacterium_unclassified;uncultured_bacterium_unclassified;	0.0280269	0.016737	0.00690512	0.0101068	0.0196999	0.02864	0.0234322	0.00944049	M03696_61_000000000_C9WMF_1_2115_16843_17200_151
Bacteria;Acidobacteria;Subgroup_6;uncultured_Acidobacteriales_bacterium;uncultured_Acidobacteriales_bacterium_unclassified;uncultured_Acidobacteriales_bacterium_unclassified;uncultured_Acidobacteriales_bacterium_unclassified;uncultured_Acidobacteriales_bacterium_unclassified;uncultured_Acidobacteriales_bacterium_unclassified;uncultured_Acidobacteriales_bacterium_unclassified;uncultured_Acidobacte…	0.0217987	0.0502109	0.00690512	0.0101068	0.0131333	0.03222	0	0.0125873	M03696_76_000000000_CTCGJ_1_1101_7202_21591_136
Bacteria;Actinobacteria;Thermoleophilia;Gaiellales;uncultured;uncultured_Rubrobacterales_bacterium;uncultured_Rubrobacterales_bacterium_unclassified;uncultured_Rubrobacterales_bacterium_unclassified;uncultured_Rubrobacterales_bacterium_unclassified;uncultured_Rubrobacterales_bacterium_unclassified;uncultured_Rubrobacterales_bacterium_unclassified;uncultured_Rubrobacterales_bacterium_unclassified;…	0.0560538	0.0267791	0.00345256	0.0134757	0.0229832	0.00715999	0	0.0125873	M03696_76_000000000_CTCGJ_1_1111_19941_2651_130
Bacteria;Actinobacteria;Thermoleophilia;Gaiellales;uncultured;bacterium_Ellin6515;bacterium_Ellin6515_unclassified;bacterium_Ellin6515_unclassified;bacterium_Ellin6515_unclassified;bacterium_Ellin6515_unclassified;bacterium_Ellin6515_unclassified;bacterium_Ellin6515_unclassified;bacterium_Ellin6515_unclassified;	0.0249128	0	0.0172628	0.0202136	0.0229832	0.01432	0.0205032	0.0220278	M03696_76_000000000_CTCGJ_1_1101_14914_19558_130
Bacteria;Latescibacteria;Latescibacteria_unclassified;Latescibacteria_unclassified;Latescibacteria_unclassified;Latescibacteria_unclassified;Latescibacteria_unclassified;Latescibacteria_unclassified;Latescibacteria_unclassified;Latescibacteria_unclassified;Latescibacteria_unclassified;Latescibacteria_unclassified;Latescibacteria_unclassified;	0.0155705	0.0100422	0.0103577	0.0235825	0.0295499	0.02148	0.00878709	0.0251746	M03696_76_000000000_CTCGJ_1_1105_12207_22576_130
Bacteria;Chloroflexi;Chloroflexia;Kallotenuales;AKIW781;AKIW781_unclassified;AKIW781_unclassified;AKIW781_unclassified;AKIW781_unclassified;AKIW781_unclassified;AKIW781_unclassified;AKIW781_unclassified;AKIW781_unclassified;	0.0186846	0.0234317	0.0103577	0.0168447	0.0459664	0.00715999	0.00878709	0.0125873	M03696_76_000000000_CTCGJ_1_1107_23095_13756_130
Bacteria;Proteobacteria;Gammaproteobacteria;Betaproteobacteriales;Nitrosomonadaceae;MND1;uncultured_bacterium;uncultured_bacterium_unclassified;uncultured_bacterium_unclassified;uncultured_bacterium_unclassified;uncultured_bacterium_unclassified;uncultured_bacterium_unclassified;uncultured_bacterium_unclassified;	0.0062282	0.0267791	0.00690512	0.0235825	0	0.01074	0.0175742	0.0503493	M03696_76_000000000_CTCGJ_1_1111_21657_6644_130
Bacteria;Planctomycetes;Planctomycetacia;Pirellulales;Pirellulaceae;uncultured;uncultured_unclassified;uncultured_unclassified;uncultured_unclassified;uncultured_unclassified;uncultured_unclassified;uncultured_unclassified;uncultured_unclassified;	0.0217987	0.0234317	0.0172628	0.0101068	0.0131333	0.02864	0.0175742	0.0125873	M03696_76_000000000_CTCGJ_1_1119_6461_20979_136
Bacteria;Bacteroidetes;Bacteroidia;Chitinophagales;Chitinophagaceae;Segetibacter;uncultured_bacterium;uncultured_bacterium_unclassified;uncultured_bacterium_unclassified;uncultured_bacterium_unclassified;uncultured_bacterium_unclassified;uncultured_bacterium_unclassified;uncultured_bacterium_unclassified;	0.0093423	0.0100422	0.0448833	0.0101068	0.00656663	0.01074	0.0322193	0.0157342	M03696_61_000000000_C9WMF_1_1111_3693_15607_159
Bacteria;Actinobacteria;Actinobacteria;Propionibacteriales;Nocardioidaceae;Nocardioides;uncultured_bacterium;uncultured_bacterium_unclassified;uncultured_bacterium_unclassified;uncultured_bacterium_unclassified;uncultured_bacterium_unclassified;uncultured_bacterium_unclassified;uncultured_bacterium_unclassified;	0.0249128	0.016737	0.0103577	0.00673786	0.0295499	0.02506	0.00878709	0.018881	M03696_61_000000000_C9WMF_1_2116_23976_4704_159	aerobic_chemoheterotrophy;aromatic_compound_degradation;chemoheterotrophy;
Bacteria;Proteobacteria;Deltaproteobacteria;Bdellovibrionales;Bacteriovoracaceae;Peredibacter;metagenome;metagenome_unclassified;metagenome_unclassified;metagenome_unclassified;metagenome_unclassified;metagenome_unclassified;metagenome_unclassified;	0.0124564	0.00334739	0.0276205	0.0134757	0.0164166	0.0179	0.0292903	0.018881	M03696_61_000000000_C9WMF_1_1104_18286_23943_143
Bacteria;Planctomycetes;Planctomycetacia;Isosphaerales;Isosphaeraceae;Singulisphaera;uncultured_bacterium;uncultured_bacterium_unclassified;uncultured_bacterium_unclassified;uncultured_bacterium_unclassified;uncultured_bacterium_unclassified;uncultured_bacterium_unclassified;uncultured_bacterium_unclassified;	0.0155705	0.0334739	0.00345256	0	0.0426831	0.0357999	0.00878709	0.00314683	M03696_61_000000000_C9WMF_1_1103_6578_9653_163
Bacteria;Proteobacteria;Deltaproteobacteria;Myxococcales;Phaselicystidaceae;Phaselicystis;uncultured_bacterium;uncultured_bacterium_unclassified;uncultured_bacterium_unclassified;uncultured_bacterium_unclassified;uncultured_bacterium_unclassified;uncultured_bacterium_unclassified;uncultured_bacterium_unclassified;	0.0186846	0.016737	0.0103577	0.0101068	0.0196999	0.02506	0.00878709	0.0314683	M03696_61_000000000_C9WMF_1_1101_7086_22034_143	predatory_or_exoparasitic;
Bacteria;Chloroflexi;Dehalococcoidia;S085;S085_unclassified;S085_unclassified;S085_unclassified;S085_unclassified;S085_unclassified;S085_unclassified;S085_unclassified;S085_unclassified;S085_unclassified;	0.0186846	0.0401687	0.00690512	0.0235825	0.00328332	0.00715999	0.00585806	0.0346151	M03696_61_000000000_C9WMF_1_1101_7117_13236_159
Bacteria;Chloroflexi;Chloroflexia;Thermomicrobiales;JG30-KF-CM45;uncultured_Chloroflexi_bacterium;uncultured_Chloroflexi_bacterium_unclassified;uncultured_Chloroflexi_bacterium_unclassified;uncultured_Chloroflexi_bacterium_unclassified;uncultured_Chloroflexi_bacterium_unclassified;uncultured_Chloroflexi_bacterium_unclassified;uncultured_Chloroflexi_bacterium_unclassified;uncultured_Chloroflexi_ba…	0.0124564	0.0200844	0.0207154	0.0101068	0.0131333	0.02864	0.0175742	0.018881	M03696_68_000000000_CJJBV_1_1112_26517_7808_298
Bacteria;Actinobacteria;Thermoleophilia;Gaiellales;Gaiellaceae;Gaiella;uncultured_bacterium;uncultured_bacterium_unclassified;uncultured_bacterium_unclassified;uncultured_bacterium_unclassified;uncultured_bacterium_unclassified;uncultured_bacterium_unclassified;uncultured_bacterium_unclassified;	0.0155705	0.0334739	0.00345256	0.0168447	0.0262665	0.01432	0.00878709	0.0220278	M03696_61_000000000_C9WMF_1_1104_7610_15687_159
Bacteria;Actinobacteria;Acidimicrobiia;Actinomarinales;uncultured;uncultured_bacterium;uncultured_bacterium_unclassified;uncultured_bacterium_unclassified;uncultured_bacterium_unclassified;uncultured_bacterium_unclassified;uncultured_bacterium_unclassified;uncultured_bacterium_unclassified;uncultured_bacterium_unclassified;	0.0249128	0.0133896	0.0172628	0.00673786	0.0164166	0.02148	0.0175742	0.0220278	M03696_61_000000000_C9WMF_1_1101_11383_16200_159
Bacteria;Acidobacteria;Blastocatellia_(Subgroup_4);Pyrinomonadales;Pyrinomonadaceae;RB41;uncultured_bacterium;uncultured_bacterium_unclassified;uncultured_bacterium_unclassified;uncultured_bacterium_unclassified;uncultured_bacterium_unclassified;uncultured_bacterium_unclassified;uncultured_bacterium_unclassified;	0.031141	0.0401687	0.00690512	0.0202136	0.0164166	0.0179	0.00585806	0.00314683	M03696_76_000000000_CTCGJ_1_1112_18419_8077_136
Bacteria;Acidobacteria;Subgroup_6;uncultured_Acidobacteria_bacterium;uncultured_Acidobacteria_bacterium_unclassified;uncultured_Acidobacteria_bacterium_unclassified;uncultured_Acidobacteria_bacterium_unclassified;uncultured_Acidobacteria_bacterium_unclassified;uncultured_Acidobacteria_bacterium_unclassified;uncultured_Acidobacteria_bacterium_unclassified;uncultured_Acidobacteria_bacterium_unclass…	0.0373692	0.0100422	0.00690512	0.0168447	0.0196999	0.0179	0.00878709	0.0220278	M03696_76_000000000_CTCGJ_1_1108_13006_4275_130
Bacteria;Acidobacteria;Subgroup_11;Subgroup_11_unclassified;Subgroup_11_unclassified;Subgroup_11_unclassified;Subgroup_11_unclassified;Subgroup_11_unclassified;Subgroup_11_unclassified;Subgroup_11_unclassified;Subgroup_11_unclassified;Subgroup_11_unclassified;Subgroup_11_unclassified;	0.0280269	0.0368213	0.0172628	0.0134757	0.00656663	0.02148	0.00585806	0.0125873	M03696_61_000000000_C9WMF_1_2114_27930_7931_150
Bacteria;Proteobacteria;Alphaproteobacteria;Rhodospirillales;Rhodospirillaceae;uncultured;metagenome;metagenome_unclassified;metagenome_unclassified;metagenome_unclassified;metagenome_unclassified;metagenome_unclassified;metagenome_unclassified;	0.0155705	0.0100422	0.0379782	0.0168447	0.00656663	0.01074	0.0117161	0.0314683	M03696_76_000000000_CTCGJ_1_1118_9986_3678_130
Bacteria;Planctomycetes;Phycisphaerae;Tepidisphaerales;WD2101_soil_group;uncultured_soil_bacterium;uncultured_soil_bacterium_unclassified;uncultured_soil_bacterium_unclassified;uncultured_soil_bacterium_unclassified;uncultured_soil_bacterium_unclassified;uncultured_soil_bacterium_unclassified;uncultured_soil_bacterium_unclassified;uncultured_soil_bacterium_unclassified;	0.0342551	0.016737	0.00690512	0.0269515	0.0196999	0.01074	0.00585806	0.018881	M03696_76_000000000_CTCGJ_1_1113_21404_4130_138
Bacteria;Planctomycetes;OM190;uncultured_soil_bacterium;uncultured_soil_bacterium_unclassified;uncultured_soil_bacterium_unclassified;uncultured_soil_bacterium_unclassified;uncultured_soil_bacterium_unclassified;uncultured_soil_bacterium_unclassified;uncultured_soil_bacterium_unclassified;uncultured_soil_bacterium_unclassified;uncultured_soil_bacterium_unclassified;uncultured_soil_bacterium_uncla…	0.0186846	0.0267791	0.00345256	0.0101068	0.0229832	0.03222	0.0117161	0.0157342	M03696_76_000000000_CTCGJ_1_1119_18171_23007_130
Bacteria;Proteobacteria;Alphaproteobacteria;Acetobacterales;Acetobacteraceae;Roseomonas;Roseomonas_unclassified;Roseomonas_unclassified;Roseomonas_unclassified;Roseomonas_unclassified;Roseomonas_unclassified;Roseomonas_unclassified;Roseomonas_unclassified;	0.0093423	0.0200844	0.0276205	0	0.0131333	0.02148	0.0351484	0.00944049	M03696_61_000000000_C9WMF_1_1102_16405_18066_159	aerobic_chemoheterotrophy;human_pathogens_all;animal_parasites_or_symbionts;ureolysis;chemoheterotrophy;
Bacteria;Firmicutes;Bacilli;Bacillales;Paenibacillaceae;Paenibacillus;Paenibacillus_pabuli;Paenibacillus_pabuli_unclassified;Paenibacillus_pabuli_unclassified;Paenibacillus_pabuli_unclassified;Paenibacillus_pabuli_unclassified;Paenibacillus_pabuli_unclassified;Paenibacillus_pabuli_unclassified;	0.0186846	0.0301265	0.00345256	0.00336893	0.0426831	0.03222	0.00292903	0.00629366	M03696_61_000000000_C9WMF_1_1101_17193_16063_159	cellulolysis;aerobic_chemoheterotrophy;chemoheterotrophy;
Bacteria;Bacteroidetes;Bacteroidia;Chitinophagales;Chitinophagaceae;Parasegetibacter;Parasegetibacter_luojiensis;Parasegetibacter_luojiensis_unclassified;Parasegetibacter_luojiensis_unclassified;Parasegetibacter_luojiensis_unclassified;Parasegetibacter_luojiensis_unclassified;Parasegetibacter_luojiensis_unclassified;Parasegetibacter_luojiensis_unclassified;	0.0591679	0.016737	0.0172628	0	0	0.01432	0.0263613	0	M03696_61_000000000_C9WMF_1_1112_28072_12202_159
Bacteria;Proteobacteria;Alphaproteobacteria;Rhizobiales;Beijerinckiaceae;Methylorosula;uncultured_bacterium;uncultured_bacterium_unclassified;uncultured_bacterium_unclassified;uncultured_bacterium_unclassified;uncultured_bacterium_unclassified;uncultured_bacterium_unclassified;uncultured_bacterium_unclassified;	0.0093423	0.0133896	0.0138102	0.00336893	0.0229832	0.03222	0.0234322	0.018881	M03696_61_000000000_C9WMF_1_1109_25108_18009_155
Bacteria;Proteobacteria;Alphaproteobacteria;Caulobacterales;Hyphomonadaceae;Hirschia;metagenome;metagenome_unclassified;metagenome_unclassified;metagenome_unclassified;metagenome_unclassified;metagenome_unclassified;metagenome_unclassified;	0.0249128	0.00669478	0.0172628	0.0134757	0.0196999	0.03222	0.00292903	0.0220278	M03696_61_000000000_C9WMF_1_1110_26823_19221_150
Bacteria;Bacteroidetes;Bacteroidia;Sphingobacteriales;AKYH767;uncultured_bacterium;uncultured_bacterium_unclassified;uncultured_bacterium_unclassified;uncultured_bacterium_unclassified;uncultured_bacterium_unclassified;uncultured_bacterium_unclassified;uncultured_bacterium_unclassified;uncultured_bacterium_unclassified;	0.0093423	0.0100422	0.0207154	0.0303204	0.0262665	0.00715999	0.0146451	0.018881	M03696_61_000000000_C9WMF_1_1115_3687_17617_154
Bacteria;Actinobacteria;Acidimicrobiia;Microtrichales;uncultured;uncultured_bacterium;uncultured_bacterium_unclassified;uncultured_bacterium_unclassified;uncultured_bacterium_unclassified;uncultured_bacterium_unclassified;uncultured_bacterium_unclassified;uncultured_bacterium_unclassified;uncultured_bacterium_unclassified;	0.0124564	0.0301265	0.0172628	0.0101068	0.0196999	0.0179	0.0117161	0.018881	M03696_61_000000000_C9WMF_1_1108_13895_22781_159
Bacteria;Bacteroidetes;Bacteroidia;Sphingobacteriales;env.OPS_17;uncultured_Bacteroidetes_bacterium;uncultured_Bacteroidetes_bacterium_unclassified;uncultured_Bacteroidetes_bacterium_unclassified;uncultured_Bacteroidetes_bacterium_unclassified;uncultured_Bacteroidetes_bacterium_unclassified;uncultured_Bacteroidetes_bacterium_unclassified;uncultured_Bacteroidetes_bacterium_unclassified;uncultured_…	0.0217987	0.016737	0.0448833	0.0168447	0	0.01074	0.0234322	0.00314683	M03696_61_000000000_C9WMF_1_1106_21908_22146_154
Bacteria;Actinobacteria;Thermoleophilia;Solirubrobacterales;67-14;uncultured_bacterium;uncultured_bacterium_unclassified;uncultured_bacterium_unclassified;uncultured_bacterium_unclassified;uncultured_bacterium_unclassified;uncultured_bacterium_unclassified;uncultured_bacterium_unclassified;uncultured_bacterium_unclassified;	0.0217987	0.0301265	0.00345256	0.0134757	0.0131333	0.03222	0	0.0251746	M03696_61_000000000_C9WMF_1_2106_17011_5666_159
Bacteria;Armatimonadetes;Fimbriimonadia;Fimbriimonadales;Fimbriimonadaceae;metagenome;metagenome_unclassified;metagenome_unclassified;metagenome_unclassified;metagenome_unclassified;metagenome_unclassified;metagenome_unclassified;metagenome_unclassified;	0.0124564	0.0100422	0.0207154	0.0134757	0.0361165	0.01074	0.0117161	0.0220278	M03696_61_000000000_C9WMF_1_1106_12980_4993_159
Bacteria;Acidobacteria;Subgroup_6;uncultured_Acidobacteria_bacterium;uncultured_Acidobacteria_bacterium_unclassified;uncultured_Acidobacteria_bacterium_unclassified;uncultured_Acidobacteria_bacterium_unclassified;uncultured_Acidobacteria_bacterium_unclassified;uncultured_Acidobacteria_bacterium_unclassified;uncultured_Acidobacteria_bacterium_unclassified;uncultured_Acidobacteria_bacterium_unclass…	0.0093423	0.00669478	0.0138102	0.0101068	0.00328332	0.02506	0.0351484	0.0314683	M03696_61_000000000_C9WMF_1_1119_21499_14903_155
Bacteria;Actinobacteria;Actinobacteria;Propionibacteriales;Nocardioidaceae;Nocardioidaceae_unclassified;Nocardioidaceae_unclassified;Nocardioidaceae_unclassified;Nocardioidaceae_unclassified;Nocardioidaceae_unclassified;Nocardioidaceae_unclassified;Nocardioidaceae_unclassified;Nocardioidaceae_unclassified;	0.0124564	0.00669478	0.0276205	0	0.0229832	0.01432	0.0146451	0.037762	M03696_61_000000000_C9WMF_1_2119_9519_14985_147
Bacteria;Planctomycetes;vadinHA49;metagenome;metagenome_unclassified;metagenome_unclassified;metagenome_unclassified;metagenome_unclassified;metagenome_unclassified;metagenome_unclassified;metagenome_unclassified;metagenome_unclassified;metagenome_unclassified;	0.0062282	0	0	0.00673786	0.00328332	0	0	0.116433	M03696_61_000000000_C9WMF_1_2106_26460_4568_155
Bacteria;Proteobacteria;Alphaproteobacteria;Tistrellales;Geminicoccaceae;uncultured;uncultured_bacterium;uncultured_bacterium_unclassified;uncultured_bacterium_unclassified;uncultured_bacterium_unclassified;uncultured_bacterium_unclassified;uncultured_bacterium_unclassified;uncultured_bacterium_unclassified;	0.0155705	0.0200844	0.0172628	0.00673786	0.0164166	0.01074	0.0146451	0.0346151	M03696_61_000000000_C9WMF_1_1116_12283_16748_135
Bacteria;Chloroflexi;KD4-96;KD4-96_unclassified;KD4-96_unclassified;KD4-96_unclassified;KD4-96_unclassified;KD4-96_unclassified;KD4-96_unclassified;KD4-96_unclassified;KD4-96_unclassified;KD4-96_unclassified;KD4-96_unclassified;	0.0093423	0.0100422	0.0172628	0.0168447	0.0131333	0.02506	0.0175742	0.0283215	M03696_61_000000000_C9WMF_1_2118_18852_22705_135
Bacteria;Actinobacteria;Thermoleophilia;Solirubrobacterales;Solirubrobacteraceae;Solirubrobacteraceae_unclassified;Solirubrobacteraceae_unclassified;Solirubrobacteraceae_unclassified;Solirubrobacteraceae_unclassified;Solirubrobacteraceae_unclassified;Solirubrobacteraceae_unclassified;Solirubrobacteraceae_unclassified;Solirubrobacteraceae_unclassified;	0.0093423	0.0468635	0.00345256	0.0134757	0.0196999	0.02148	0.00585806	0.018881	M03696_76_000000000_CTCGJ_1_1103_21560_22969_130
Bacteria;Actinobacteria;0319-7L14;uncultured_bacterium;uncultured_bacterium_unclassified;uncultured_bacterium_unclassified;uncultured_bacterium_unclassified;uncultured_bacterium_unclassified;uncultured_bacterium_unclassified;uncultured_bacterium_unclassified;uncultured_bacterium_unclassified;uncultured_bacterium_unclassified;uncultured_bacterium_unclassified;	0.0186846	0.016737	0.0172628	0.0202136	0.0131333	0.02864	0.00585806	0.018881	M03696_76_000000000_CTCGJ_1_1108_3950_8004_130
Bacteria;Planctomycetes;Planctomycetacia;Planctomycetales;uncultured;uncultured_Planctomycetales_bacterium;uncultured_Planctomycetales_bacterium_unclassified;uncultured_Planctomycetales_bacterium_unclassified;uncultured_Planctomycetales_bacterium_unclassified;uncultured_Planctomycetales_bacterium_unclassified;uncultured_Planctomycetales_bacterium_unclassified;uncultured_Planctomycetales_bacterium…	0.0249128	0.0200844	0	0.00336893	0.0131333	0.02506	0.0146451	0.0346151	M03696_76_000000000_CTCGJ_1_1102_13768_3721_130
Bacteria;Planctomycetes;Phycisphaerae;Tepidisphaerales;WD2101_soil_group;uncultured_bacterium;uncultured_bacterium_unclassified;uncultured_bacterium_unclassified;uncultured_bacterium_unclassified;uncultured_bacterium_unclassified;uncultured_bacterium_unclassified;uncultured_bacterium_unclassified;uncultured_bacterium_unclassified;	0.0155705	0.00334739	0.0207154	0.0101068	0.00656663	0.0179	0.0263613	0.0346151	M03696_76_000000000_CTCGJ_1_1108_6787_21126_130
Bacteria;Bacteroidetes;Bacteroidia;Cytophagales;Cytophagaceae;Rhodocytophaga;uncultured_Bacteroidetes_bacterium;uncultured_Bacteroidetes_bacterium_unclassified;uncultured_Bacteroidetes_bacterium_unclassified;uncultured_Bacteroidetes_bacterium_unclassified;uncultured_Bacteroidetes_bacterium_unclassified;uncultured_Bacteroidetes_bacterium_unclassified;uncultured_Bacteroidetes_bacterium_unclassified;	0.0186846	0.016737	0.0103577	0.00336893	0.0262665	0.02506	0.0263613	0.00629366	M03696_61_000000000_C9WMF_1_1101_19765_19055_159
Bacteria;Planctomycetes;Phycisphaerae;Tepidisphaerales;WD2101_soil_group;uncultured_bacterium;uncultured_bacterium_unclassified;uncultured_bacterium_unclassified;uncultured_bacterium_unclassified;uncultured_bacterium_unclassified;uncultured_bacterium_unclassified;uncultured_bacterium_unclassified;uncultured_bacterium_unclassified;	0.0280269	0.0200844	0.0207154	0.00673786	0.0229832	0.01074	0.0205032	0.00314683	M03696_61_000000000_C9WMF_1_2101_14446_13577_162
Bacteria;Verrucomicrobia;Verrucomicrobiae;Chthoniobacterales;Chthoniobacteraceae;Chthoniobacter;metagenome;metagenome_unclassified;metagenome_unclassified;metagenome_unclassified;metagenome_unclassified;metagenome_unclassified;metagenome_unclassified;	0.0155705	0.0100422	0.0103577	0.0134757	0.0262665	0.02506	0.0234322	0.00944049	M03696_76_000000000_CTCGJ_1_1104_25909_16267_130	aerobic_chemoheterotrophy;chemoheterotrophy;
Bacteria;Actinobacteria;0319-7L14;uncultured_bacterium;uncultured_bacterium_unclassified;uncultured_bacterium_unclassified;uncultured_bacterium_unclassified;uncultured_bacterium_unclassified;uncultured_bacterium_unclassified;uncultured_bacterium_unclassified;uncultured_bacterium_unclassified;uncultured_bacterium_unclassified;uncultured_bacterium_unclassified;	0.0062282	0.00669478	0.0103577	0.00336893	0.00656663	0.03222	0.0351484	0.0314683	M03696_61_000000000_C9WMF_1_1103_15532_6578_159
Bacteria;Gemmatimonadetes;Longimicrobia;Longimicrobiales;Longimicrobiaceae;uncultured_bacterium;uncultured_bacterium_unclassified;uncultured_bacterium_unclassified;uncultured_bacterium_unclassified;uncultured_bacterium_unclassified;uncultured_bacterium_unclassified;uncultured_bacterium_unclassified;uncultured_bacterium_unclassified;	0.0186846	0.0100422	0.0207154	0.0134757	0.00656663	0.01074	0.0322193	0.018881	M03696_61_000000000_C9WMF_1_1116_22146_23001_159
Bacteria;Planctomycetes;Planctomycetacia;Planctomycetales;Rubinisphaeraceae;SH-PL14;uncultured_bacterium;uncultured_bacterium_unclassified;uncultured_bacterium_unclassified;uncultured_bacterium_unclassified;uncultured_bacterium_unclassified;uncultured_bacterium_unclassified;uncultured_bacterium_unclassified;	0.0155705	0.0100422	0.00690512	0.0168447	0.0361165	0.02148	0.00878709	0.018881	M03696_61_000000000_C9WMF_1_1119_6052_3372_147
Bacteria;Actinobacteria;Actinobacteria;Frankiales;Cryptosporangiaceae;Fodinicola;uncultured_bacterium;uncultured_bacterium_unclassified;uncultured_bacterium_unclassified;uncultured_bacterium_unclassified;uncultured_bacterium_unclassified;uncultured_bacterium_unclassified;uncultured_bacterium_unclassified;	0.0093423	0.016737	0.0345256	0.0134757	0.0131333	0.01074	0.0117161	0.0251746	M03696_61_000000000_C9WMF_1_1109_11724_6631_150	aerobic_chemoheterotrophy;chemoheterotrophy;
Bacteria;Verrucomicrobia;Verrucomicrobiae;Chthoniobacterales;Chthoniobacteraceae;Chthoniobacter;uncultured_bacterium;uncultured_bacterium_unclassified;uncultured_bacterium_unclassified;uncultured_bacterium_unclassified;uncultured_bacterium_unclassified;uncultured_bacterium_unclassified;uncultured_bacterium_unclassified;	0.0031141	0	0.00690512	0	0	0	0.00585806	0.113286	M03696_61_000000000_C9WMF_1_2107_3532_16339_151	aerobic_chemoheterotrophy;chemoheterotrophy;
Bacteria;Proteobacteria;Alphaproteobacteria;Rhizobiales;Beijerinckiaceae;uncultured;uncultured_bacterium;uncultured_bacterium_unclassified;uncultured_bacterium_unclassified;uncultured_bacterium_unclassified;uncultured_bacterium_unclassified;uncultured_bacterium_unclassified;uncultured_bacterium_unclassified;	0	0.0133896	0.00345256	0.0101068	0.0393998	0.02148	0.0263613	0.0157342	M03696_61_000000000_C9WMF_1_1104_8623_16242_159
Bacteria;Actinobacteria;Actinobacteria;Corynebacteriales;Nocardiaceae;Rhodococcus;Rhodococcus_unclassified;Rhodococcus_unclassified;Rhodococcus_unclassified;Rhodococcus_unclassified;Rhodococcus_unclassified;Rhodococcus_unclassified;Rhodococcus_unclassified;	0.0155705	0.00669478	0.0241679	0.0101068	0.0295499	0.0179	0.00585806	0.0220278	M03696_61_000000000_C9WMF_1_1104_9750_12532_163	aromatic_hydrocarbon_degradation;aromatic_compound_degradation;aliphatic_non_methane_hydrocarbon_degradation;hydrocarbon_degradation;chemoheterotrophy;
Bacteria;Bacteroidetes;Bacteroidia;Sphingobacteriales;Sphingobacteriaceae;Pedobacter;Pedobacter_unclassified;Pedobacter_unclassified;Pedobacter_unclassified;Pedobacter_unclassified;Pedobacter_unclassified;Pedobacter_unclassified;Pedobacter_unclassified;	0.108994	0.016737	0	0	0	0	0	0	M03696_61_000000000_C9WMF_1_1112_24733_9726_150	aerobic_chemoheterotrophy;chemoheterotrophy;
Bacteria;Proteobacteria;Alphaproteobacteria;Rickettsiales;Mitochondria;Mitochondria_unclassified;Mitochondria_unclassified;Mitochondria_unclassified;Mitochondria_unclassified;Mitochondria_unclassified;Mitochondria_unclassified;Mitochondria_unclassified;Mitochondria_unclassified;	0.0062282	0.0133896	0.0207154	0	0.0262665	0.00715999	0.0410064	0.0125873	M03696_61_000000000_C9WMF_1_1114_15096_18788_163	intracellular_parasites;
Bacteria;Proteobacteria;Alphaproteobacteria;Rhizobiales;Labraceae;Labrys;uncultured_bacterium;uncultured_bacterium_unclassified;uncultured_bacterium_unclassified;uncultured_bacterium_unclassified;uncultured_bacterium_unclassified;uncultured_bacterium_unclassified;uncultured_bacterium_unclassified;	0.0217987	0.016737	0.0103577	0.0134757	0.0295499	0.02148	0.0117161	0.00629366	M03696_61_000000000_C9WMF_1_1102_18044_20306_163	aerobic_chemoheterotrophy;chemoheterotrophy;
Bacteria;Actinobacteria;Nitriliruptoria;Euzebyales;Euzebyaceae;uncultured;uncultured_bacterium;uncultured_bacterium_unclassified;uncultured_bacterium_unclassified;uncultured_bacterium_unclassified;uncultured_bacterium_unclassified;uncultured_bacterium_unclassified;uncultured_bacterium_unclassified;	0.0124564	0.00669478	0.0207154	0.00336893	0.0131333	0.0179	0.0380774	0.0157342	M03696_61_000000000_C9WMF_1_1111_22765_12411_163
Bacteria;Proteobacteria;Alphaproteobacteria;Rhizobiales;Xanthobacteraceae;uncultured;uncultured_unclassified;uncultured_unclassified;uncultured_unclassified;uncultured_unclassified;uncultured_unclassified;uncultured_unclassified;uncultured_unclassified;	0.0031141	0.0435161	0.0103577	0.0101068	0.00656663	0.02148	0.0175742	0.018881	M03696_76_000000000_CTCGJ_1_2114_10577_2870_130
Bacteria;Proteobacteria;Deltaproteobacteria;Myxococcales;P3OB-42;uncultured_bacterium;uncultured_bacterium_unclassified;uncultured_bacterium_unclassified;uncultured_bacterium_unclassified;uncultured_bacterium_unclassified;uncultured_bacterium_unclassified;uncultured_bacterium_unclassified;uncultured_bacterium_unclassified;	0.0031141	0.0368213	0.0172628	0.00336893	0.00328332	0.01432	0.0234322	0.0283215	M03696_61_000000000_C9WMF_1_2108_12942_22151_143
Archaea;Thaumarchaeota;Nitrososphaeria;Nitrososphaerales;Nitrososphaeraceae;Nitrososphaeraceae_unclassified;Nitrososphaeraceae_unclassified;Nitrososphaeraceae_unclassified;Nitrososphaeraceae_unclassified;Nitrososphaeraceae_unclassified;Nitrososphaeraceae_unclassified;Nitrososphaeraceae_unclassified;Nitrososphaeraceae_unclassified;	0.0093423	0.0267791	0.0241679	0.0101068	0.0131333	0.00715999	0.0175742	0.0220278	M03696_76_000000000_CTCGJ_1_1102_17536_4973_142	aerobic_ammonia_oxidation;nitrification;
Bacteria;Planctomycetes;Phycisphaerae;Tepidisphaerales;WD2101_soil_group;uncultured_bacterium;uncultured_bacterium_unclassified;uncultured_bacterium_unclassified;uncultured_bacterium_unclassified;uncultured_bacterium_unclassified;uncultured_bacterium_unclassified;uncultured_bacterium_unclassified;uncultured_bacterium_unclassified;	0.0155705	0.00669478	0.0207154	0.00673786	0.00984995	0.00357999	0.0205032	0.0440556	M03696_76_000000000_CTCGJ_1_1108_16152_10786_130
Bacteria;Proteobacteria;Gammaproteobacteria;Cellvibrionales;Cellvibrionaceae;uncultured;uncultured_unclassified;uncultured_unclassified;uncultured_unclassified;uncultured_unclassified;uncultured_unclassified;uncultured_unclassified;uncultured_unclassified;	0	0	0	0	0	0	0	0.125873	M03696_76_000000000_CTCGJ_1_1101_17944_5044_142
Bacteria;Actinobacteria;Actinobacteria;Frankiales;Frankiales_unclassified;Frankiales_unclassified;Frankiales_unclassified;Frankiales_unclassified;Frankiales_unclassified;Frankiales_unclassified;Frankiales_unclassified;Frankiales_unclassified;Frankiales_unclassified;	0.0093423	0.0133896	0.0172628	0.0370582	0.00984995	0.02148	0.0146451	0.00629366	M03696_61_000000000_C9WMF_1_1101_17521_13771_159
Bacteria;Proteobacteria;Alphaproteobacteria;Sphingomonadales;Sphingomonadaceae;Sphingomonadaceae_unclassified;Sphingomonadaceae_unclassified;Sphingomonadaceae_unclassified;Sphingomonadaceae_unclassified;Sphingomonadaceae_unclassified;Sphingomonadaceae_unclassified;Sphingomonadaceae_unclassified;Sphingomonadaceae_unclassified;	0.0031141	0.016737	0.0207154	0.0101068	0.00984995	0.02148	0.0322193	0.0125873	M03696_76_000000000_CTCGJ_1_2104_21723_23583_141	aerobic_chemoheterotrophy;chemoheterotrophy;
Bacteria;Proteobacteria;Alphaproteobacteria;Caulobacterales;Caulobacteraceae;Phenylobacterium;uncultured_bacterium;uncultured_bacterium_unclassified;uncultured_bacterium_unclassified;uncultured_bacterium_unclassified;uncultured_bacterium_unclassified;uncultured_bacterium_unclassified;uncultured_bacterium_unclassified;	0.0280269	0	0.0379782	0.0101068	0.00656663	0.0357999	0.0117161	0	M03696_61_000000000_C9WMF_1_2103_3888_11636_150
Bacteria;Proteobacteria;Gammaproteobacteria;Xanthomonadales;Xanthomonadaceae;Pseudoxanthomonas;uncultured_bacterium;uncultured_bacterium_unclassified;uncultured_bacterium_unclassified;uncultured_bacterium_unclassified;uncultured_bacterium_unclassified;uncultured_bacterium_unclassified;uncultured_bacterium_unclassified;	0.0591679	0.00669478	0.00690512	0.00336893	0.0131333	0.01432	0.00878709	0.0125873	M03696_61_000000000_C9WMF_1_2105_10781_23693_139
Bacteria;Bacteria_unclassified;Bacteria_unclassified;Bacteria_unclassified;Bacteria_unclassified;Bacteria_unclassified;Bacteria_unclassified;Bacteria_unclassified;Bacteria_unclassified;Bacteria_unclassified;Bacteria_unclassified;Bacteria_unclassified;Bacteria_unclassified;	0.0031141	0.0267791	0.00690512	0	0.00656663	0.02148	0.00878709	0.0534961	M03696_68_000000000_CJJBV_1_1103_15253_9275_295
Bacteria;Proteobacteria;Deltaproteobacteria;Myxococcales;Haliangiaceae;Haliangium;metagenome;metagenome_unclassified;metagenome_unclassified;metagenome_unclassified;metagenome_unclassified;metagenome_unclassified;metagenome_unclassified;	0.0093423	0.0100422	0.0172628	0.0134757	0.0131333	0.0179	0.0175742	0.0283215	M03696_61_000000000_C9WMF_1_1103_6565_5994_154	predatory_or_exoparasitic;
Bacteria;Bacteroidetes;Bacteroidia;Cytophagales;Microscillaceae;uncultured;uncultured_unclassified;uncultured_unclassified;uncultured_unclassified;uncultured_unclassified;uncultured_unclassified;uncultured_unclassified;uncultured_unclassified;	0	0.00334739	0.00690512	0.00673786	0.0131333	0.00357999	0.0322193	0.056643	M03696_61_000000000_C9WMF_1_2103_27813_9272_158
Bacteria;Actinobacteria;Thermoleophilia;Solirubrobacterales;Solirubrobacteraceae;Solirubrobacteraceae_unclassified;Solirubrobacteraceae_unclassified;Solirubrobacteraceae_unclassified;Solirubrobacteraceae_unclassified;Solirubrobacteraceae_unclassified;Solirubrobacteraceae_unclassified;Solirubrobacteraceae_unclassified;Solirubrobacteraceae_unclassified;	0.0186846	0.0200844	0.0103577	0.00336893	0.0164166	0.02506	0.00878709	0.0251746	M03696_61_000000000_C9WMF_1_2106_6144_10555_163
unknown;unknown_unclassified;unknown_unclassified;unknown_unclassified;unknown_unclassified;unknown_unclassified;unknown_unclassified;unknown_unclassified;unknown_unclassified;unknown_unclassified;unknown_unclassified;unknown_unclassified;unknown_unclassified;	0	0	0	0	0.128049	0	0	0	M03696_68_000000000_CJJBV_1_2118_5904_4030_293
Bacteria;Chloroflexi;KD4-96;uncultured_Chloroflexi_bacterium;uncultured_Chloroflexi_bacterium_unclassified;uncultured_Chloroflexi_bacterium_unclassified;uncultured_Chloroflexi_bacterium_unclassified;uncultured_Chloroflexi_bacterium_unclassified;uncultured_Chloroflexi_bacterium_unclassified;uncultured_Chloroflexi_bacterium_unclassified;uncultured_Chloroflexi_bacterium_unclassified;uncultured_Chlor…	0.0249128	0.0267791	0.00690512	0.0101068	0.0229832	0.01432	0.0175742	0.00314683	M03696_76_000000000_CTCGJ_1_1106_11235_14644_136
Bacteria;Proteobacteria;Gammaproteobacteria;Betaproteobacteriales;A21b;uncultured_Rhodocyclaceae_bacterium;uncultured_Rhodocyclaceae_bacterium_unclassified;uncultured_Rhodocyclaceae_bacterium_unclassified;uncultured_Rhodocyclaceae_bacterium_unclassified;uncultured_Rhodocyclaceae_bacterium_unclassified;uncultured_Rhodocyclaceae_bacterium_unclassified;uncultured_Rhodocyclaceae_bacterium_unclassifie…	0.0342551	0.016737	0.00345256	0.0168447	0.0262665	0.01074	0.00878709	0.00944049	M03696_76_000000000_CTCGJ_1_1109_9568_8082_136
Bacteria;Bacteroidetes;Bacteroidia;Sphingobacteriales;KD3-93;metagenome;metagenome_unclassified;metagenome_unclassified;metagenome_unclassified;metagenome_unclassified;metagenome_unclassified;metagenome_unclassified;metagenome_unclassified;	0.0685102	0.00334739	0.00690512	0.00673786	0.00656663	0	0.00585806	0.0251746	M03696_76_000000000_CTCGJ_1_1102_5826_8242_130
Bacteria;Planctomycetes;OM190;uncultured_bacterium;uncultured_bacterium_unclassified;uncultured_bacterium_unclassified;uncultured_bacterium_unclassified;uncultured_bacterium_unclassified;uncultured_bacterium_unclassified;uncultured_bacterium_unclassified;uncultured_bacterium_unclassified;uncultured_bacterium_unclassified;uncultured_bacterium_unclassified;	0.0249128	0.0602531	0.00345256	0.0202136	0.00328332	0.01432	0.00292903	0	M03696_76_000000000_CTCGJ_1_1107_17244_5474_130
Bacteria;Planctomycetes;Phycisphaerae;Tepidisphaerales;WD2101_soil_group;uncultured_soil_bacterium;uncultured_soil_bacterium_unclassified;uncultured_soil_bacterium_unclassified;uncultured_soil_bacterium_unclassified;uncultured_soil_bacterium_unclassified;uncultured_soil_bacterium_unclassified;uncultured_soil_bacterium_unclassified;uncultured_soil_bacterium_unclassified;	0.0124564	0.0133896	0	0.0269515	0.0164166	0.02148	0.0117161	0.0251746	M03696_76_000000000_CTCGJ_1_1114_13559_2136_130
Bacteria;Planctomycetes;Planctomycetacia;Pirellulales;Pirellulaceae;Pirellula;uncultured_bacterium;uncultured_bacterium_unclassified;uncultured_bacterium_unclassified;uncultured_bacterium_unclassified;uncultured_bacterium_unclassified;uncultured_bacterium_unclassified;uncultured_bacterium_unclassified;	0.0093423	0.0133896	0.0172628	0.0101068	0	0.01432	0.0205032	0.0409088	M03696_76_000000000_CTCGJ_1_2103_7448_9145_130
Bacteria;Bacteroidetes;Bacteroidia;Cytophagales;Cytophagaceae;Rhodocytophaga;uncultured_Bacteroidetes_bacterium;uncultured_Bacteroidetes_bacterium_unclassified;uncultured_Bacteroidetes_bacterium_unclassified;uncultured_Bacteroidetes_bacterium_unclassified;uncultured_Bacteroidetes_bacterium_unclassified;uncultured_Bacteroidetes_bacterium_unclassified;uncultured_Bacteroidetes_bacterium_unclassified;	0.0186846	0.0100422	0.0172628	0.00673786	0.00656663	0.01074	0.0410064	0.00944049	M03696_61_000000000_C9WMF_1_1107_14928_16452_159
Bacteria;Gemmatimonadetes;Gemmatimonadetes;Gemmatimonadales;Gemmatimonadaceae;Gemmatirosa;uncultured_bacterium;uncultured_bacterium_unclassified;uncultured_bacterium_unclassified;uncultured_bacterium_unclassified;uncultured_bacterium_unclassified;uncultured_bacterium_unclassified;uncultured_bacterium_unclassified;	0.0155705	0.0133896	0.0103577	0.0168447	0.0196999	0.00357999	0.0351484	0.00629366	M03696_61_000000000_C9WMF_1_1104_13914_17312_163
Bacteria;Proteobacteria;Alphaproteobacteria;Rhizobiales;Rhizobiales_Incertae_Sedis;uncultured;uncultured_bacterium;uncultured_bacterium_unclassified;uncultured_bacterium_unclassified;uncultured_bacterium_unclassified;uncultured_bacterium_unclassified;uncultured_bacterium_unclassified;uncultured_bacterium_unclassified;	0.0249128	0.00669478	0.0172628	0	0.0295499	0.0179	0.00585806	0.0220278	M03696_61_000000000_C9WMF_1_1115_6484_10472_150
Bacteria;Bacteroidetes;Bacteroidia;Flavobacteriales;Flavobacteriaceae;Flavobacterium;Flavobacterium_unclassified;Flavobacterium_unclassified;Flavobacterium_unclassified;Flavobacterium_unclassified;Flavobacterium_unclassified;Flavobacterium_unclassified;Flavobacterium_unclassified;	0.0031141	0.0133896	0.0448833	0	0.0196999	0.0179	0.0205032	0.00629366	M03696_76_000000000_CTCGJ_1_1102_9627_9973_137	aerobic_chemoheterotrophy;chemoheterotrophy;
Bacteria;Bacteroidetes;Bacteroidia;Cytophagales;Cyclobacteriaceae;uncultured;uncultured_Bacteroidetes_bacterium;uncultured_Bacteroidetes_bacterium_unclassified;uncultured_Bacteroidetes_bacterium_unclassified;uncultured_Bacteroidetes_bacterium_unclassified;uncultured_Bacteroidetes_bacterium_unclassified;uncultured_Bacteroidetes_bacterium_unclassified;uncultured_Bacteroidetes_bacterium_unclassified;	0.0435974	0.0133896	0.00345256	0	0.0361165	0.0179	0	0.00944049	M03696_61_000000000_C9WMF_1_1118_24061_20258_154
Bacteria;Chloroflexi;TK10;TK10_unclassified;TK10_unclassified;TK10_unclassified;TK10_unclassified;TK10_unclassified;TK10_unclassified;TK10_unclassified;TK10_unclassified;TK10_unclassified;TK10_unclassified;	0.0093423	0.016737	0.00690512	0.0134757	0.0262665	0.0179	0.0146451	0.018881	M03696_61_000000000_C9WMF_1_1106_5257_6109_159
Bacteria;Actinobacteria;Thermoleophilia;Solirubrobacterales;Solirubrobacteraceae;Solirubrobacter;uncultured_bacterium;uncultured_bacterium_unclassified;uncultured_bacterium_unclassified;uncultured_bacterium_unclassified;uncultured_bacterium_unclassified;uncultured_bacterium_unclassified;uncultured_bacterium_unclassified;	0.0124564	0.016737	0.0241679	0.0101068	0.0196999	0.00357999	0.0117161	0.0251746	M03696_76_000000000_CTCGJ_1_2102_28428_13080_137	aerobic_chemoheterotrophy;chemoheterotrophy;
Bacteria;Proteobacteria;Gammaproteobacteria;Betaproteobacteriales;A21b;uncultured_bacterium;uncultured_bacterium_unclassified;uncultured_bacterium_unclassified;uncultured_bacterium_unclassified;uncultured_bacterium_unclassified;uncultured_bacterium_unclassified;uncultured_bacterium_unclassified;uncultured_bacterium_unclassified;	0.0280269	0.00669478	0.00690512	0.0134757	0.0262665	0.00715999	0.0117161	0.0220278	M03696_61_000000000_C9WMF_1_1103_18616_17259_154
Bacteria;Chloroflexi;Anaerolineae;Anaerolineales;Anaerolineaceae;uncultured;uncultured_Bellilinea_sp.;uncultured_Bellilinea_sp._unclassified;uncultured_Bellilinea_sp._unclassified;uncultured_Bellilinea_sp._unclassified;uncultured_Bellilinea_sp._unclassified;uncultured_Bellilinea_sp._unclassified;uncultured_Bellilinea_sp._unclassified;	0.0186846	0.0334739	0.00690512	0.00336893	0.00656663	0.02506	0.0146451	0.0157342	M03696_61_000000000_C9WMF_1_1111_17686_21162_151
Bacteria;Proteobacteria;Alphaproteobacteria;Tistrellales;Geminicoccaceae;uncultured;uncultured_bacterium;uncultured_bacterium_unclassified;uncultured_bacterium_unclassified;uncultured_bacterium_unclassified;uncultured_bacterium_unclassified;uncultured_bacterium_unclassified;uncultured_bacterium_unclassified;	0.0186846	0.0100422	0.0172628	0	0.0164166	0.00715999	0.0263613	0.0251746	M03696_61_000000000_C9WMF_1_1103_22003_2619_163
Bacteria;Actinobacteria;Acidimicrobiia;uncultured;uncultured_bacterium;uncultured_bacterium_unclassified;uncultured_bacterium_unclassified;uncultured_bacterium_unclassified;uncultured_bacterium_unclassified;uncultured_bacterium_unclassified;uncultured_bacterium_unclassified;uncultured_bacterium_unclassified;uncultured_bacterium_unclassified;	0.0217987	0.016737	0.0207154	0.0303204	0.00328332	0.0179	0.00585806	0.00944049	M03696_76_000000000_CTCGJ_1_1110_26733_21189_136
Bacteria;Gemmatimonadetes;Gemmatimonadetes;Gemmatimonadales;Gemmatimonadaceae;Gemmatimonas;uncultured_Gemmatimonadetes_bacterium;uncultured_Gemmatimonadetes_bacterium_unclassified;uncultured_Gemmatimonadetes_bacterium_unclassified;uncultured_Gemmatimonadetes_bacterium_unclassified;uncultured_Gemmatimonadetes_bacterium_unclassified;uncultured_Gemmatimonadetes_bacterium_unclassified;uncultured_Gemm…	0.0280269	0.00334739	0.0138102	0.0269515	0.0131333	0.01074	0.00878709	0.018881	M03696_76_000000000_CTCGJ_1_1103_15718_12439_130
Bacteria;Planctomycetes;OM190;uncultured_bacterium;uncultured_bacterium_unclassified;uncultured_bacterium_unclassified;uncultured_bacterium_unclassified;uncultured_bacterium_unclassified;uncultured_bacterium_unclassified;uncultured_bacterium_unclassified;uncultured_bacterium_unclassified;uncultured_bacterium_unclassified;uncultured_bacterium_unclassified;	0.0155705	0.016737	0.0241679	0.0168447	0.00984995	0.02148	0.0175742	0.00314683	M03696_76_000000000_CTCGJ_1_1103_16711_14425_130
Bacteria;Actinobacteria;Rubrobacteria;Rubrobacterales;Rubrobacteriaceae;Rubrobacter;metagenome;metagenome_unclassified;metagenome_unclassified;metagenome_unclassified;metagenome_unclassified;metagenome_unclassified;metagenome_unclassified;	0.0249128	0.0100422	0.00345256	0.00673786	0.00984995	0.01432	0.0292903	0.0220278	M03696_76_000000000_CTCGJ_1_1103_17690_12103_130	aerobic_chemoheterotrophy;nitrate_reduction;chemoheterotrophy;
Bacteria;Proteobacteria;Alphaproteobacteria;Caulobacterales;Caulobacteraceae;Phenylobacterium;metagenome;metagenome_unclassified;metagenome_unclassified;metagenome_unclassified;metagenome_unclassified;metagenome_unclassified;metagenome_unclassified;	0.0249128	0.0133896	0.00690512	0.0336893	0.00656663	0.00357999	0.0175742	0.0125873	M03696_61_000000000_C9WMF_1_1103_20593_12038_150
Bacteria;Proteobacteria;Alphaproteobacteria;Rhizobiales;Xanthobacteraceae;Pseudolabrys;uncultured_bacterium;uncultured_bacterium_unclassified;uncultured_bacterium_unclassified;uncultured_bacterium_unclassified;uncultured_bacterium_unclassified;uncultured_bacterium_unclassified;uncultured_bacterium_unclassified;	0.0280269	0.0100422	0.0172628	0.00673786	0.00656663	0.03222	0.00585806	0.0157342	M03696_61_000000000_C9WMF_1_1104_28474_17482_150
Bacteria;Proteobacteria;Deltaproteobacteria;Myxococcales;Polyangiaceae;Polyangiaceae_unclassified;Polyangiaceae_unclassified;Polyangiaceae_unclassified;Polyangiaceae_unclassified;Polyangiaceae_unclassified;Polyangiaceae_unclassified;Polyangiaceae_unclassified;Polyangiaceae_unclassified;	0.0249128	0.0200844	0.0172628	0.00673786	0.0164166	0	0.0205032	0.0125873	M03696_61_000000000_C9WMF_1_2110_19399_12982_163
Bacteria;Proteobacteria;Deltaproteobacteria;Myxococcales;Haliangiaceae;Haliangium;Haliangium_unclassified;Haliangium_unclassified;Haliangium_unclassified;Haliangium_unclassified;Haliangium_unclassified;Haliangium_unclassified;Haliangium_unclassified;	0.0186846	0.00669478	0.0276205	0.0101068	0.00656663	0.02148	0.0205032	0.00944049	M03696_61_000000000_C9WMF_1_1105_20456_7169_150	predatory_or_exoparasitic;
Bacteria;Bacteroidetes;Bacteroidia;Chitinophagales;Chitinophagaceae;Chitinophaga;uncultured_bacterium;uncultured_bacterium_unclassified;uncultured_bacterium_unclassified;uncultured_bacterium_unclassified;uncultured_bacterium_unclassified;uncultured_bacterium_unclassified;uncultured_bacterium_unclassified;	0.0031141	0.00669478	0.0345256	0	0.0262665	0.02148	0.0234322	0.00629366	M03696_61_000000000_C9WMF_1_1111_4370_13785_143
Bacteria;Bacteroidetes;Bacteroidia;Chitinophagales;Chitinophagaceae;uncultured;uncultured_Flavisolibacter_sp.;uncultured_Flavisolibacter_sp._unclassified;uncultured_Flavisolibacter_sp._unclassified;uncultured_Flavisolibacter_sp._unclassified;uncultured_Flavisolibacter_sp._unclassified;uncultured_Flavisolibacter_sp._unclassified;uncultured_Flavisolibacter_sp._unclassified;	0.0186846	0.00669478	0.0241679	0.00673786	0.0131333	0.00715999	0.0205032	0.0220278	M03696_61_000000000_C9WMF_1_1108_19162_13337_154
Bacteria;Planctomycetes;Phycisphaerae;Tepidisphaerales;CPla-3_termite_group;metagenome;metagenome_unclassified;metagenome_unclassified;metagenome_unclassified;metagenome_unclassified;metagenome_unclassified;metagenome_unclassified;metagenome_unclassified;	0.0124564	0.00669478	0.0172628	0.0134757	0.0196999	0.02148	0.00878709	0.0220278	M03696_61_000000000_C9WMF_1_1113_18231_23693_159
Bacteria;Actinobacteria;Thermoleophilia;Solirubrobacterales;Solirubrobacteraceae;Solirubrobacteraceae_unclassified;Solirubrobacteraceae_unclassified;Solirubrobacteraceae_unclassified;Solirubrobacteraceae_unclassified;Solirubrobacteraceae_unclassified;Solirubrobacteraceae_unclassified;Solirubrobacteraceae_unclassified;Solirubrobacteraceae_unclassified;	0.0124564	0.016737	0.00690512	0.0168447	0.0361165	0.01432	0.00585806	0.0125873	M03696_61_000000000_C9WMF_1_1114_20589_4141_150
Bacteria;Proteobacteria;Gammaproteobacteria;Xanthomonadales;Rhodanobacteraceae;uncultured;uncultured_bacterium;uncultured_bacterium_unclassified;uncultured_bacterium_unclassified;uncultured_bacterium_unclassified;uncultured_bacterium_unclassified;uncultured_bacterium_unclassified;uncultured_bacterium_unclassified;	0.0031141	0.00334739	0.0172628	0.00673786	0.00328332	0.01074	0.0205032	0.0534961	M03696_76_000000000_CTCGJ_1_2112_24009_18078_130
Bacteria;Acidobacteria;Subgroup_6;Subgroup_6_unclassified;Subgroup_6_unclassified;Subgroup_6_unclassified;Subgroup_6_unclassified;Subgroup_6_unclassified;Subgroup_6_unclassified;Subgroup_6_unclassified;Subgroup_6_unclassified;Subgroup_6_unclassified;Subgroup_6_unclassified;	0.0062282	0.0133896	0.00690512	0.0101068	0.0328332	0.01432	0.0175742	0.018881	M03696_76_000000000_CTCGJ_1_1105_23102_14349_138
Bacteria;Gemmatimonadetes;S0134_terrestrial_group;uncultured_Gemmatimonadales_bacterium;uncultured_Gemmatimonadales_bacterium_unclassified;uncultured_Gemmatimonadales_bacterium_unclassified;uncultured_Gemmatimonadales_bacterium_unclassified;uncultured_Gemmatimonadales_bacterium_unclassified;uncultured_Gemmatimonadales_bacterium_unclassified;uncultured_Gemmatimonadales_bacterium_unclassified;uncul…	0.0031141	0.0133896	0.0138102	0.0269515	0.0196999	0.02506	0.00585806	0.0157342	M03696_76_000000000_CTCGJ_1_2107_16424_20913_130
Bacteria;Planctomycetes;Phycisphaerae;Tepidisphaerales;WD2101_soil_group;uncultured_soil_bacterium;uncultured_soil_bacterium_unclassified;uncultured_soil_bacterium_unclassified;uncultured_soil_bacterium_unclassified;uncultured_soil_bacterium_unclassified;uncultured_soil_bacterium_unclassified;uncultured_soil_bacterium_unclassified;uncultured_soil_bacterium_unclassified;	0.0031141	0.0100422	0.00345256	0.00673786	0.0229832	0	0.0292903	0.0409088	M03696_76_000000000_CTCGJ_1_2111_7670_10032_130
Bacteria;Acidobacteria;Subgroup_6;uncultured_Acidobacteria_bacterium;uncultured_Acidobacteria_bacterium_unclassified;uncultured_Acidobacteria_bacterium_unclassified;uncultured_Acidobacteria_bacterium_unclassified;uncultured_Acidobacteria_bacterium_unclassified;uncultured_Acidobacteria_bacterium_unclassified;uncultured_Acidobacteria_bacterium_unclassified;uncultured_Acidobacteria_bacterium_unclass…	0.0093423	0.0234317	0.00690512	0.0235825	0.0295499	0.0179	0	0.0125873	M03696_76_000000000_CTCGJ_1_2117_14633_7714_137
Bacteria;Bacteroidetes;Bacteroidia;Cytophagales;Microscillaceae;Ohtaekwangia;metagenome;metagenome_unclassified;metagenome_unclassified;metagenome_unclassified;metagenome_unclassified;metagenome_unclassified;metagenome_unclassified;	0.0124564	0.0401687	0.0138102	0.0269515	0.0131333	0.0179	0	0	M03696_76_000000000_CTCGJ_1_2118_7460_22575_130
Bacteria;Chloroflexi;Chloroflexia;Chloroflexales;Herpetosiphonaceae;Herpetosiphon;uncultured_Chloroflexi_bacterium;uncultured_Chloroflexi_bacterium_unclassified;uncultured_Chloroflexi_bacterium_unclassified;uncultured_Chloroflexi_bacterium_unclassified;uncultured_Chloroflexi_bacterium_unclassified;uncultured_Chloroflexi_bacterium_unclassified;uncultured_Chloroflexi_bacterium_unclassified;	0.031141	0.0100422	0.0103577	0	0.0229832	0.00715999	0.0322193	0	M03696_61_000000000_C9WMF_1_1114_20836_17353_163
Bacteria;Bacteroidetes;Bacteroidia;Flavobacteriales;Flavobacteriaceae;Flavobacterium;Flavobacterium_unclassified;Flavobacterium_unclassified;Flavobacterium_unclassified;Flavobacterium_unclassified;Flavobacterium_unclassified;Flavobacterium_unclassified;Flavobacterium_unclassified;	0.0062282	0	0.055241	0.0101068	0	0.00357999	0.0292903	0.0125873	M03696_61_000000000_C9WMF_1_2109_19863_21418_150	aerobic_chemoheterotrophy;chemoheterotrophy;
Bacteria;Actinobacteria;Actinobacteria;Micrococcales;Intrasporangiaceae;uncultured;uncultured_bacterium;uncultured_bacterium_unclassified;uncultured_bacterium_unclassified;uncultured_bacterium_unclassified;uncultured_bacterium_unclassified;uncultured_bacterium_unclassified;uncultured_bacterium_unclassified;	0.0093423	0.0100422	0.0138102	0.00673786	0.0262665	0.01432	0.0117161	0.0251746	M03696_61_000000000_C9WMF_1_2113_26668_9055_154
Bacteria;Bacteroidetes;Bacteroidia;Cytophagales;Microscillaceae;Ohtaekwangia;uncultured_bacterium;uncultured_bacterium_unclassified;uncultured_bacterium_unclassified;uncultured_bacterium_unclassified;uncultured_bacterium_unclassified;uncultured_bacterium_unclassified;uncultured_bacterium_unclassified;	0.0404833	0.0133896	0	0.00336893	0.0295499	0.02148	0.00585806	0.00314683	M03696_61_000000000_C9WMF_1_2117_22310_20250_150
Bacteria;Planctomycetes;Planctomycetacia;Pirellulales;Pirellulaceae;Pirellula;uncultured_Planctomycetaceae_bacterium;uncultured_Planctomycetaceae_bacterium_unclassified;uncultured_Planctomycetaceae_bacterium_unclassified;uncultured_Planctomycetaceae_bacterium_unclassified;uncultured_Planctomycetaceae_bacterium_unclassified;uncultured_Planctomycetaceae_bacterium_unclassified;uncultured_Planctomyce…	0.0124564	0.00334739	0.0207154	0.0101068	0.0164166	0.0179	0.0263613	0.00944049	M03696_61_000000000_C9WMF_1_1119_4981_17242_155
Bacteria;Chloroflexi;Ktedonobacteria;C0119;uncultured_bacterium;uncultured_bacterium_unclassified;uncultured_bacterium_unclassified;uncultured_bacterium_unclassified;uncultured_bacterium_unclassified;uncultured_bacterium_unclassified;uncultured_bacterium_unclassified;uncultured_bacterium_unclassified;uncultured_bacterium_unclassified;	0.0186846	0.0234317	0.0138102	0.00673786	0.0328332	0	0.0117161	0.00944049	M03696_61_000000000_C9WMF_1_1101_3741_14780_163
Bacteria;Proteobacteria;Gammaproteobacteria;Xanthomonadales;Rhodanobacteraceae;Tahibacter;uncultured_bacterium;uncultured_bacterium_unclassified;uncultured_bacterium_unclassified;uncultured_bacterium_unclassified;uncultured_bacterium_unclassified;uncultured_bacterium_unclassified;uncultured_bacterium_unclassified;	0.0560538	0.00334739	0.00690512	0	0.0164166	0.01432	0.00585806	0.0125873	M03696_61_000000000_C9WMF_1_1103_17127_20379_135
Bacteria;Chloroflexi;Chloroflexia;Kallotenuales;AKIW781;uncultured_bacterium;uncultured_bacterium_unclassified;uncultured_bacterium_unclassified;uncultured_bacterium_unclassified;uncultured_bacterium_unclassified;uncultured_bacterium_unclassified;uncultured_bacterium_unclassified;uncultured_bacterium_unclassified;	0.0062282	0.0100422	0.00345256	0.0202136	0.0295499	0.02506	0.00878709	0.0157342	M03696_61_000000000_C9WMF_1_2106_26510_14035_158
Bacteria;Proteobacteria;Alphaproteobacteria;Sphingomonadales;Sphingomonadaceae;Sphingomonadaceae_unclassified;Sphingomonadaceae_unclassified;Sphingomonadaceae_unclassified;Sphingomonadaceae_unclassified;Sphingomonadaceae_unclassified;Sphingomonadaceae_unclassified;Sphingomonadaceae_unclassified;Sphingomonadaceae_unclassified;	0.0186846	0.00669478	0.0138102	0.00673786	0.0164166	0.00715999	0.0175742	0.0283215	M03696_76_000000000_CTCGJ_1_1101_23818_14680_142	aerobic_chemoheterotrophy;chemoheterotrophy;
Bacteria;Proteobacteria;Alphaproteobacteria;Rhizobiales;uncultured;uncultured_bacterium;uncultured_bacterium_unclassified;uncultured_bacterium_unclassified;uncultured_bacterium_unclassified;uncultured_bacterium_unclassified;uncultured_bacterium_unclassified;uncultured_bacterium_unclassified;uncultured_bacterium_unclassified;	0.0155705	0.0133896	0.0103577	0.0101068	0.00984995	0.00715999	0.0234322	0.0251746	M03696_76_000000000_CTCGJ_1_2103_16999_2404_130
Bacteria;Proteobacteria;Alphaproteobacteria;Micropepsales;Micropepsaceae;uncultured;uncultured_bacterium;uncultured_bacterium_unclassified;uncultured_bacterium_unclassified;uncultured_bacterium_unclassified;uncultured_bacterium_unclassified;uncultured_bacterium_unclassified;uncultured_bacterium_unclassified;	0.0155705	0.0100422	0.0172628	0.0437961	0	0.00715999	0.00878709	0.0157342	M03696_61_000000000_C9WMF_1_2115_22414_10495_154
Bacteria;Bacteroidetes;Bacteroidia;Sphingobacteriales;env.OPS_17;env.OPS_17_unclassified;env.OPS_17_unclassified;env.OPS_17_unclassified;env.OPS_17_unclassified;env.OPS_17_unclassified;env.OPS_17_unclassified;env.OPS_17_unclassified;env.OPS_17_unclassified;	0.0062282	0.00334739	0.00345256	0.0572718	0.00656663	0.00715999	0.00585806	0.0283215	M03696_61_000000000_C9WMF_1_2102_28056_9183_139
Bacteria;Proteobacteria;Alphaproteobacteria;Rhizobiales;Xanthobacteraceae;uncultured;uncultured_bacterium;uncultured_bacterium_unclassified;uncultured_bacterium_unclassified;uncultured_bacterium_unclassified;uncultured_bacterium_unclassified;uncultured_bacterium_unclassified;uncultured_bacterium_unclassified;	0.0093423	0.0267791	0.0172628	0.0134757	0.00984995	0.0179	0.00878709	0.0157342	M03696_61_000000000_C9WMF_1_2103_19456_1853_151
Bacteria;Proteobacteria;Alphaproteobacteria;Rhizobiales;Xanthobacteraceae;uncultured;uncultured_bacterium;uncultured_bacterium_unclassified;uncultured_bacterium_unclassified;uncultured_bacterium_unclassified;uncultured_bacterium_unclassified;uncultured_bacterium_unclassified;uncultured_bacterium_unclassified;	0.0217987	0.0200844	0.0103577	0.00336893	0.0164166	0.0179	0.0175742	0.00944049	M03696_76_000000000_CTCGJ_1_1104_6936_6899_130
Bacteria;Planctomycetes;Planctomycetacia;Pirellulales;Pirellulaceae;Pir4_lineage;metagenome;metagenome_unclassified;metagenome_unclassified;metagenome_unclassified;metagenome_unclassified;metagenome_unclassified;metagenome_unclassified;	0.0031141	0.0200844	0.0103577	0.0168447	0.00984995	0.01432	0.0234322	0.018881	M03696_68_000000000_CJJBV_1_1110_27310_9452_296
Bacteria;Actinobacteria;Thermoleophilia;Solirubrobacterales;Solirubrobacteraceae;Solirubrobacter;uncultured_bacterium;uncultured_bacterium_unclassified;uncultured_bacterium_unclassified;uncultured_bacterium_unclassified;uncultured_bacterium_unclassified;uncultured_bacterium_unclassified;uncultured_bacterium_unclassified;	0.0093423	0.0234317	0.00690512	0.00673786	0.0426831	0.00357999	0.0117161	0.0125873	M03696_76_000000000_CTCGJ_1_2111_26159_7928_139	aerobic_chemoheterotrophy;chemoheterotrophy;
Bacteria;Chloroflexi;TK10;TK10_unclassified;TK10_unclassified;TK10_unclassified;TK10_unclassified;TK10_unclassified;TK10_unclassified;TK10_unclassified;TK10_unclassified;TK10_unclassified;TK10_unclassified;	0.0155705	0.016737	0.0172628	0.00336893	0.0131333	0.00715999	0.0146451	0.0283215	M03696_76_000000000_CTCGJ_1_2112_23741_14398_130
Bacteria;Bacteria_unclassified;Bacteria_unclassified;Bacteria_unclassified;Bacteria_unclassified;Bacteria_unclassified;Bacteria_unclassified;Bacteria_unclassified;Bacteria_unclassified;Bacteria_unclassified;Bacteria_unclassified;Bacteria_unclassified;Bacteria_unclassified;	0.0124564	0.0200844	0.00690512	0.0101068	0.00984995	0.02148	0.0175742	0.018881	M03696_76_000000000_CTCGJ_1_1103_18955_13952_130
Bacteria;Actinobacteria;Actinobacteria;Micromonosporales;Micromonosporaceae;Dactylosporangium;uncultured_bacterium;uncultured_bacterium_unclassified;uncultured_bacterium_unclassified;uncultured_bacterium_unclassified;uncultured_bacterium_unclassified;uncultured_bacterium_unclassified;uncultured_bacterium_unclassified;	0.031141	0.00334739	0.0103577	0.00673786	0.0196999	0.00357999	0.00585806	0.0346151	M03696_76_000000000_CTCGJ_1_1108_18525_20271_130	aerobic_chemoheterotrophy;chemoheterotrophy;
Bacteria;Actinobacteria;Acidimicrobiia;IMCC26256;IMCC26256_unclassified;IMCC26256_unclassified;IMCC26256_unclassified;IMCC26256_unclassified;IMCC26256_unclassified;IMCC26256_unclassified;IMCC26256_unclassified;IMCC26256_unclassified;IMCC26256_unclassified;	0.0124564	0.0234317	0.0207154	0.0101068	0.0164166	0.01074	0.00878709	0.0157342	M03696_76_000000000_CTCGJ_1_1115_13280_7060_130
Bacteria;Actinobacteria;Actinobacteria;Propionibacteriales;Nocardioidaceae;Nocardioides;uncultured_bacterium;uncultured_bacterium_unclassified;uncultured_bacterium_unclassified;uncultured_bacterium_unclassified;uncultured_bacterium_unclassified;uncultured_bacterium_unclassified;uncultured_bacterium_unclassified;	0.0093423	0.0368213	0.0138102	0	0.0164166	0.01432	0.00878709	0.0157342	M03696_61_000000000_C9WMF_1_1103_15345_9767_159	aerobic_chemoheterotrophy;aromatic_compound_degradation;chemoheterotrophy;
Bacteria;Bacteroidetes;Bacteroidia;Chitinophagales;Chitinophagaceae;uncultured;uncultured_unclassified;uncultured_unclassified;uncultured_unclassified;uncultured_unclassified;uncultured_unclassified;uncultured_unclassified;uncultured_unclassified;	0.0093423	0.00669478	0.0276205	0.0101068	0.00984995	0.02864	0.0175742	0.00629366	M03696_61_000000000_C9WMF_1_1101_22779_11060_150
Bacteria;Proteobacteria;Alphaproteobacteria;Sphingomonadales;Sphingomonadaceae;Altererythrobacter;uncultured_bacterium;uncultured_bacterium_unclassified;uncultured_bacterium_unclassified;uncultured_bacterium_unclassified;uncultured_bacterium_unclassified;uncultured_bacterium_unclassified;uncultured_bacterium_unclassified;	0.0560538	0.0301265	0	0	0.0164166	0.00357999	0.00292903	0.00314683	M03696_61_000000000_C9WMF_1_1101_23372_13993_163	aerobic_chemoheterotrophy;chemoheterotrophy;
Bacteria;Planctomycetes;Phycisphaerae;Tepidisphaerales;WD2101_soil_group;uncultured_bacterium;uncultured_bacterium_unclassified;uncultured_bacterium_unclassified;uncultured_bacterium_unclassified;uncultured_bacterium_unclassified;uncultured_bacterium_unclassified;uncultured_bacterium_unclassified;uncultured_bacterium_unclassified;	0.0124564	0.0133896	0.0138102	0.00673786	0.0131333	0.00357999	0.0351484	0.0125873	M03696_61_000000000_C9WMF_1_2116_27633_17553_155
Bacteria;Actinobacteria;Actinobacteria;Frankiales;Frankiaceae;Jatrophihabitans;Jatrophihabitans_sp.;Jatrophihabitans_sp._unclassified;Jatrophihabitans_sp._unclassified;Jatrophihabitans_sp._unclassified;Jatrophihabitans_sp._unclassified;Jatrophihabitans_sp._unclassified;Jatrophihabitans_sp._unclassified;	0.0093423	0.016737	0	0.00673786	0.0229832	0.0465399	0.00585806	0.00944049	M03696_68_000000000_CJJBV_1_2102_26303_21110_292
Bacteria;Verrucomicrobia;Verrucomicrobiae;Pedosphaerales;Pedosphaeraceae;uncultured_Verrucomicrobia_bacterium;uncultured_Verrucomicrobia_bacterium_unclassified;uncultured_Verrucomicrobia_bacterium_unclassified;uncultured_Verrucomicrobia_bacterium_unclassified;uncultured_Verrucomicrobia_bacterium_unclassified;uncultured_Verrucomicrobia_bacterium_unclassified;uncultured_Verrucomicrobia_bacterium_un…	0.0093423	0.016737	0.00690512	0.00336893	0.00984995	0.02148	0.0175742	0.0283215	M03696_61_000000000_C9WMF_1_1101_10714_17879_159
Bacteria;Acidobacteria;Acidobacteriia;Solibacterales;Solibacteraceae_(Subgroup_3);Bryobacter;Bryobacter_unclassified;Bryobacter_unclassified;Bryobacter_unclassified;Bryobacter_unclassified;Bryobacter_unclassified;Bryobacter_unclassified;Bryobacter_unclassified;	0.0062282	0.00669478	0.00690512	0.0134757	0.0131333	0.01074	0.0205032	0.0346151	M03696_61_000000000_C9WMF_1_1103_17653_3461_150	aerobic_chemoheterotrophy;chemoheterotrophy;
Bacteria;Actinobacteria;Acidimicrobiia;IMCC26256;uncultured_Aciditerrimonas_sp.;uncultured_Aciditerrimonas_sp._unclassified;uncultured_Aciditerrimonas_sp._unclassified;uncultured_Aciditerrimonas_sp._unclassified;uncultured_Aciditerrimonas_sp._unclassified;uncultured_Aciditerrimonas_sp._unclassified;uncultured_Aciditerrimonas_sp._unclassified;uncultured_Aciditerrimonas_sp._unclassified;uncultured_…	0.0155705	0.0133896	0.0207154	0.00336893	0.0164166	0.00357999	0.0234322	0.0157342	M03696_61_000000000_C9WMF_1_1119_9323_2616_163
Bacteria;Proteobacteria;Alphaproteobacteria;Micropepsales;Micropepsaceae;uncultured;uncultured_bacterium;uncultured_bacterium_unclassified;uncultured_bacterium_unclassified;uncultured_bacterium_unclassified;uncultured_bacterium_unclassified;uncultured_bacterium_unclassified;uncultured_bacterium_unclassified;	0.0186846	0.016737	0.0138102	0.0235825	0.00984995	0.0179	0.00878709	0.00629366	M03696_61_000000000_C9WMF_1_2101_17799_6242_150
Bacteria;Proteobacteria;Deltaproteobacteria;Myxococcales;Haliangiaceae;Haliangium;uncultured_bacterium;uncultured_bacterium_unclassified;uncultured_bacterium_unclassified;uncultured_bacterium_unclassified;uncultured_bacterium_unclassified;uncultured_bacterium_unclassified;uncultured_bacterium_unclassified;	0.0031141	0.016737	0.0103577	0.0235825	0.00656663	0.01074	0.0292903	0.0125873	M03696_61_000000000_C9WMF_1_2106_18214_7938_158	predatory_or_exoparasitic;
Bacteria;Chloroflexi;JG30-KF-CM66;uncultured_bacterium;uncultured_bacterium_unclassified;uncultured_bacterium_unclassified;uncultured_bacterium_unclassified;uncultured_bacterium_unclassified;uncultured_bacterium_unclassified;uncultured_bacterium_unclassified;uncultured_bacterium_unclassified;uncultured_bacterium_unclassified;uncultured_bacterium_unclassified;	0.0124564	0.0267791	0.0103577	0.0202136	0.00984995	0.00357999	0.0146451	0.0157342	M03696_61_000000000_C9WMF_1_1103_5108_17720_159
Bacteria;Bacteroidetes;Bacteroidia;Cytophagales;Microscillaceae;Ohtaekwangia;uncultured_bacterium;uncultured_bacterium_unclassified;uncultured_bacterium_unclassified;uncultured_bacterium_unclassified;uncultured_bacterium_unclassified;uncultured_bacterium_unclassified;uncultured_bacterium_unclassified;	0.0280269	0.016737	0.0103577	0.0168447	0.0131333	0.02148	0	0.00944049	M03696_61_000000000_C9WMF_1_2107_11471_24591_139
[truncated: 3,803 more rows]
