# Supplementary material for: Dark side of a bio-based and biodegradable plastic? Assessment of pathogenic microbes associated with poly(butylene succinate-co-adipate) under ambient and future climates using next-generation sequencing
Source: Front Plant Sci. 2022 Oct 13;13:966363. doi: 10.3389/fpls.2022.966363 (PMC9610124; doi:10.3389/fpls.2022.966363)
Supplement: Supplementary file 5 [file Table_4.XLSX]

## Sheet: TableS4
Table S6. The effects of climate conditions, incubation time and their interaction on the fungal relative abundances (frequency of detection) of individual pathogens were assessed by time-series analysis (repeated ANOVA).
Fungi	Abv.	Time		Time * Clime		Climate		Interpretation			Note**	Plant pathogen check	References
		F	Sig (p value)	F	Sig (p value)	F	Sig (p value)	Time effect	Interaction	Climate effect
Acremonium furcatum	AF	1	0.347	1	0.347	1	0.347					Not report as plant pathogen
Acremonium fusidioides	AFDS	0.615	0.467	0.615	0.467	2.667	0.141					Not report as plant pathogen
Acremonium persicinum	AP	1.102	0.325	1.194	0.306	1.02	0.342					Not report as plant pathogen	https://www.nature.com/articles/ja2016107
Acremonium rutilum	AR	3.504	0.095	1.669	0.232	1.865	0.209					Not report as plant pathogen
Alternaria alternata	AA	25.462	<0.001	0.48	0.627	2.602	0.145	time effect				Plant pathogen	https://doi.org/10.1111/ppa.12955
Alternaria hordeicola	AH	15.032	0.003	0.064	0.842	0.019	0.893	time effect				Plant pathogen	https://doi.org/10.1111/ppa.12955
Alternaria metachromatica	AM	3.057	0.075	0.897	0.428	0	1					Plant pathogen	https://doi.org/10.1111/ppa.12955
Ascochyta rabiei	ARB	1.12	0.331	0.48	0.544	0	1					Plant pathogen	doi: 10.5423/PPJ.OA.12.2018.0299
Aureobasidium pullulans	APL	0.479	0.628	0.754	0.486	0.265	0.621					Not report as plant pathogen
Boeremia exigua	BE	0.073	0.93	0.511	0.61	8.731	0.018			climate effect	Log value	Plant pathogen
Botrytis caroliniana	BC	8.197	0.004	0.328	0.725	0.286	0.608	time effect				Plant pathogen
Catenulostroma hermanusense	CHM	1.498	0.257	1.45	0.264	6.608	0.033			climate effect	Log value	Plant pathogen	doi: 10.3389/fmicb.2020.573056
Cercospora sojina	CS	5.187	0.052	3.081	0.117	2.742	0.136					Plant pathogen	https://bmcmicrobiol.biomedcentral.com/articles/10.1186/s12866-020-01853-0
Cladosporium flabelliforme	CFF	11.649	0.005	0.072	0.842	1.897	0.206	time effect				Not report as plant pathogen
Cladosporium herbarum	CHB	175.826	0	0.54	0.593	2.637	0.143	time effect				Plant pathogen		Consider its synonym mycosphaerella tassiana
Clonostachys rosea	CRS	3.265	0.108	0.698	0.428	0.734	0.417				Log value	Plant pathogen	https://apsjournals.apsnet.org/doi/10.1094/PDIS-06-12-0550-PDN
Curvularia lunata	CL	1.238	0.302	1.238	0.302	3.333	0.105					Plant pathogen
Cyphellophora sessilis	CSS	3.67	0.089	0.369	0.569	1.243	0.297					Plant pathogen	https://www.ncbi.nlm.nih.gov/pmc/articles/PMC4580582/
Cyphellophora vermispora	CVP	3.615	0.094	1.246	0.297	1.368	0.276					Not report as plant pathogen
Devriesia pseudoamericana	DPM	2.22	0.171	0.408	0.559	0.002	0.968					Plant pathogen	doi: 10.3389/fmicb.2020.573056
Didymella arachidicola	DAD	2.882	0.128	1.471	0.26	1.471	0.26					Plant pathogen	https://www.ncbi.nlm.nih.gov/pmc/articles/PMC2836210/
Drechslera phlei	DP	2.5	0.153	2.5	0.153	2.5	0.153					Plant pathogen	https://www.naro.affrc.go.jp/archive/niaes/inventory/microorg/eng/z11e-Dre-phle.html
Edenia gomezpompae	EGP	1.913	0.204	0.982	0.352	1.082	0.329					Not report as plant pathogen	https://www.sciencedirect.com/science/article/abs/pii/S1011134414001456
Erysiphe polygoni	EPG	1.471	0.26	0.529	0.488	0.529	0.488					Plant pathogen
Exophiala alcalophila	EAP	2	0.195	0	1	0	1					Not report as plant pathogen
Exophiala equina	EQ	1.75	0.22	0.25	0.683	1.6	0.242					Not report as plant pathogen
Exophiala eucalyptorum	EET	1.441	0.264	1.441	0.264	1.441	0.264					Not report as plant pathogen
Exophiala sideris	ES	1	0.347	1	0.347	1	0.347					Not report as plant pathogen		https://pubmed.ncbi.nlm.nih.gov/21944215/
Exophiala xenobiotica	EX	1.8	0.217	0.2	0.667	0.2	0.667					Not report as plant pathogen
Fusarium domesticum	FDT	1.287	0.293	1.401	0.273	0.301	0.598					Plant pathogen
Fusarium fujikuroi	FFK	0.789	0.405	1.189	0.309	0.62	0.454					Plant pathogen
Fusarium graminearum	FGM	1	0.347	1	0.347	1	0.347					Plant pathogen
Fusarium oxysporum	FOP	1.875	0.208	0.503	0.499	0.966	0.355					Plant pathogen
Fusarium poae	FP	2.44	0.151	1.761	0.22	2.066	0.189					Plant pathogen
Fusarium proliferatum	FPF	4.357	0.069	1.095	0.327	1.808	0.216					Plant pathogen
Fusarium solani	FSL	5.057	0.055	0.016	0.902	0.022	0.887					Plant pathogen
Gaeumannomyces radicicola	GRC	1	0.347	1	0.347	1	0.347					Plant pathogen	https://apsjournals.apsnet.org/doi/10.1094/PDIS-03-20-0556-PDN
Gibberella tricincta	GTT	1.588	0.243	0.546	0.483	0.594	0.463					Plant pathogen
Gibellulopsis nigrescens	GNS	0.403	0.675	0.893	0.429	1.081	0.329					Plant pathogen
Golovinomyces montagnei	GMT	1	0.347	1	0.347	1	0.347					Plant pathogen	https://bladmineerders.nl/parasites/fungi/ascomycota/pezizomycotina/leotiomycetes/erysiphales/erysiphaceae/golovinomyces/golovinomyces-montagnei/
Golovinomyces riedlianus	GRD	2.909	0.126	0	1	0	1					Plant pathogen	https://bladmineerders.nl/parasites/fungi/ascomycota/pezizomycotina/leotiomycetes/erysiphales/erysiphaceae/golovinomyces/golovinomyces-riedlianus/
Knufia cryptophialidica	KCL	0.873	0.378	0.979	0.352	1.021	0.342					Plant pathogen	doi: 10.3389/fmicb.2020.573056
Leptosphaeria rubefaciens	LRF	1.135	0.318	1.135	0.318	1.135	0.318					Plant pathogen	https://www.facesoffungi.org/neoleptosphaeria-rubefaciens-facesoffungi-number-fof-01158/
Monographella nivalis	MN	1.738	0.207	0.092	0.913	0.146	0.713				Log value	Plant pathogen
Nectria ramulariae	NR	1.144	0.343	2.353	0.127	1.88	0.208				Log value	Plant pathogen	https://doi.org/10.1111/j.1439-0434.2012.01934	anamorph: Cylindrocarpon obtusiusculum
Neoascochyta graminicola	NG	17.776	0.003	0.26	0.774	0.62	0.454	time effect				Plant pathogen	https://link.springer.com/article/10.1007/s13314-018-0332-3
Neocatenulostroma abietis	NA	2.657	0.101	2.79	0.091	1.798	0.217				Log value	Plant pathogen	https://onlinelibrary.wiley.com/doi/10.1111/efp.12308
Neodevriesia capensis	NC	1.23	0.318	0.114	0.832	1.293	0.288				Log value	Plant pathogen	https://www.tandfonline.com/doi/full/10.1080/00275514.2017.1415075
Oculimacula yallundae	OY	1	0.347	1	0.347	1	0.347					Plant pathogen	https://www.cabi.org/isc/datasheet/44918
Paraphoma chrysanthemicola	PCT	1.757	0.222	0.894	0.374	0.642	0.446					Plant pathogen	https://onlinelibrary.wiley.com/doi/10.1111/jph.12463
Plectosphaerella cucumerina	PCC	2.87	0.127	1.487	0.258	0.983	0.348					Plant pathogen
Protomyces inouyei	PIY	1.556	0.241	1.556	0.241	2.667	0.141					Plant pathogen	https://imafungus.biomedcentral.com/articles/10.1186/s43008-021-00054-2
Pyrenophora lolii	PLL	5.417	0.048	0.571	0.472	0.571	0.472	time effect				Plant pathogen
Pyrenophora teres	PTR	1.438	0.265	0.562	0.475	0.562	0.475					Plant pathogen
Pyrenophora tritici-repentis	PTTR	8.311	0.02	0.717	0.412	0.717	0.412	time effect				Plant pathogen
Ramularia collo-cygni	RCC	6.02	0.031	0.463	0.546	1.442	0.264	time effect				Plant pathogen	https://academic.oup.com/femsle/article/279/1/1/498162
Rhexocercosporidium panacis	RP	1.4	0.275	2.6	0.105	0.8	0.397					Plant pathogen	doi: 10.1094/PDIS-01-14-0082-PDN
Septoriella hirta	SH	1.128	0.321	0.738	0.418	1.127	0.3				Log value	Plant pathogen	https://www.ncbi.nlm.nih.gov/pmc/articles/PMC4500082/
Setomelanomma holmii	SHM	0.996	0.347	1	0.347	1.001	0.346				Log value	Plant pathogen	https://doi.org/10.1094/PDIS-10-11-0862
Taphrina carpini	TC	0.5	0.616	1.5	0.253	0	1					Plant pathogen	https://bladmineerders.nl/parasites/fungi/ascomycota/taphrinomycetes/taphrinales/taphrina/taphrina-carpini/
Torula herbarum	TH	0.911	0.422	3.016	0.077	0.204	0.664				Log value	Plant pathogen	https://www.cabi.org/isc/abstract/20013091527
Verticillium albo-atrum	VA	0.722	0.428	0.722	0.428	1.667	0.233					Plant pathogen
Verticillium nonalfalfae	VN	1	0.347	1	0.347	1	0.347					Plant pathogen
Waitea circinata	WC	1.485	0.258	1.142	0.726	0.412	0.539					Plant pathogen
