# Supplementary material for: Dark side of a bio-based and biodegradable plastic? Assessment of pathogenic microbes associated with poly(butylene succinate-co-adipate) under ambient and future climates using next-generation sequencing
Source: Front Plant Sci. 2022 Oct 13;13:966363. doi: 10.3389/fpls.2022.966363 (PMC9610124; doi:10.3389/fpls.2022.966363)
Supplement: Supplementary file 6 [file Table_5.XLSX]

## Sheet: TableS5
Table S7. The effects of climate conditions, incubation time and their interaction on the bacterial relative abundances (frequency of detection) of individual pathogens were assessed by time-series analysis (repeated ANOVA).
Bacteria	Abv.	Time		Time*Climate		Climate		Meaning			Note	Plant pathogen check	References
		F	Sig (p value)	F	Sig (p value)	F	Sig (p value)	time effect	Interaction	Climate effect
Pseudomonas viridiflava	PVF	11.706	0.009	0.237	0.639	0.108	0.751	time effect			Log value	Plant pathogen
Xanthomonas axonopodis	XA	1.882	0.207	1.882	0.207	1.882	0.207					Plant pathogen
Achromobacter xylosoxidans subsp. xylosoxidans	AX	3.347	0.105	0.739	0.415	3.226	0.11				Log value	Not report as plant pathogen
Acinetobacter baumannii	AB	1	0.347	1	0.347	1	0.347					Not report as plant pathogen
Acinetobacter calcoaceticus	AC	1.69	0.23	0.31	0.593	0.31	0.593					Not report as plant pathogen
Candidatus Xiphinematobacter	CX	2.185	0.178	0.44	0.839	0.2004	0.195				Log value	Not report as plant pathogen
Enterococcus faecium	EF	NA	NA	NA	NA	NA	NA					Not report as plant pathogen
Pantoea agglomerans (plant pathogen in most of plant types except ornamental plants)	PA	13.11	0.007	2.197	0.177	1.078	0.33	time effect				Plant pathogen	https://apsjournals.apsnet.org/doi/10.1094/PDIS-05-10-0374	https://www.cell.com/trends/microbiology/pdf/S0966-842X(07)00202-8.pdf	https://doi.org/10.1094/PDIS-01-11-0060	https://apsjournals.apsnet.org/doi/10.1094/PDIS-01-15-0091-PDN	https://apsjournals.apsnet.org/doi/10.1094/PDIS-02-15-0188-PDN	https://www.cabi.org/isc/datasheet/21923
Roseomonas arctica	RA	3.247	0.109	0	0.999	0.718	0.421				Log value	Not report as plant pathogen
Staphylococcus saprophyticus subsp. saprophyticus	SS	0.799	0.398	0.198	0.668	0.999	0.347				Log value	Not report as plant pathogen
Stenotrophomonas rhizophila	SR	3.191	0.112	0.014	0.908	0.014	0.908
