# Supplementary material for: Dark side of a bio-based and biodegradable plastic? Assessment of pathogenic microbes associated with poly(butylene succinate-co-adipate) under ambient and future climates using next-generation sequencing
Source: Front Plant Sci. 2022 Oct 13;13:966363. doi: 10.3389/fpls.2022.966363 (PMC9610124; doi:10.3389/fpls.2022.966363)
Supplement: Supplementary file 7 [file Table_6.XLSX]

## Sheet: TableS6
Table S8. Microbial taxa associated with degradation of poly(butylene succinate-co-adipate) (PBSA) and polyethylene (PE). Microbial taxon were obtained from a comprehensive plastics microbial biodegradation database published by Gan, Z., and Zhang, H. (2019). (Gan, Z., and Zhang, H. (2019). PMBD: a comprehensive plastics microbial biodegradation database. Database (Oxford) 2019, baz119. doi: 10.1…
Bioplastic	Typesofmicrobes	Microbes	References: Plastic association	Source	Function 1	Function 2	Plant pathogenic capacity	Oppurtunistic / human pathogen	Beneficial microbes	References: Pathogen	References: Beneficial microbes
PBSA	Bacteria	Acidovorax delafieldii strain BS-3	Link		-	-	NA	Risk group 1	NA
PBSA	Bacteria	Acidovorax delafieldii strain BS-3	Link		-	-	NA	Risk group 1	NA
PBSA	Fungi	Alternaria longissima	Fungal community dynamics during degradation of poly(butylene succinate-co-adipate) film in two cultivated soils in Japan (https://doi.org/10.1080/09168451.2020.1713718)		Plant pathogen	Saprotroph	Leave, fruit, seed pathogen	NA	NA
PBSA	Fungi	Aspergillus fumigatus M2A	Link		Saprotroph	Foliar endophyte	NA	Oppurtunistic human pathogen	NA
PBSA	Fungi	Aspergillus fumigatus M2A	Link		Saprotroph	Foliar endophyte	NA	Oppurtunistic human pathogen	NA
PBSA	Fungi	Aspergillus fumigatus ST-01	Link		Saprotroph	Foliar endophyte	NA	Oppurtunistic human pathogen	NA
PBSA	Fungi	Aspergillus fumigatus ST-01	Link		Saprotroph	Foliar endophyte	NA	Oppurtunistic human pathogen	NA
PBSA	Fungi	Aspergillus udagawae	Fungal community dynamics during degradation of poly(butylene succinate-co-adipate) film in two cultivated soils in Japan (https://doi.org/10.1080/09168451.2020.1713718)		Saprotroph	Foliar endophyte	NA	Oppurtunistic human pathogen	NA
PBSA	Fungi	Aspergillus versicolor	Link		Saprotroph	Foliar endophyte	NA	Oppurtunistic human pathogen	NA
PBSA	Fungi	Aspergillus versicolor	Link		Saprotroph	Foliar endophyte	NA	Oppurtunistic human pathogen	NA
PBSA	Bacteria	Bacillus pumilus	Biodegradation of bioplastics in natural environments (http://dx.doi.org/10.1016/j.wasman.2016.10.006)	Emadian 2016	-	-	Plant pathogen	Risk group 1	PGP bacteria; Biocontrol; N fixation	Genomic analysis of a ginger pathogen Bacillus pumilus providing the understanding to the pathogenesis and the novel control strategy (DOI: 10.1038/srep10259 )	Bacillus pumilus promotes the growth and nitrogen uptake of tomato plants under nitrogen fertilization (https://doi.org/10.1016/j.scienta.2020.109581); Application of Bacillus pumilus as a potential biocontrol agent of Fusarium wilt of tomato (https://doi.org/10.1080/03235408.2016.1140611); Isolation and identification of nitrogen-fixing bacilli from plant rhizospheres in Beijing region ( https:/…
PBSA	Bacteria	Bacillus pumilus 1-A	Link		-	-	Plant pathogen	Risk group 1	PGP bacteria; Biocontrol; N fixation	Genomic analysis of a ginger pathogen Bacillus pumilus providing the understanding to the pathogenesis and the novel control strategy (DOI: 10.1038/srep10259 )	Bacillus pumilus promotes the growth and nitrogen uptake of tomato plants under nitrogen fertilization (https://doi.org/10.1016/j.scienta.2020.109581); Application of Bacillus pumilus as a potential biocontrol agent of Fusarium wilt of tomato (https://doi.org/10.1080/03235408.2016.1140611); Isolation and identification of nitrogen-fixing bacilli from plant rhizospheres in Beijing region ( https:/…
PBSA	Bacteria	Bacillus pumilus 1-A	Link		-	-	Plant pathogen	Risk group 1	PGP bacteria; Biocontrol; N fixation	Genomic analysis of a ginger pathogen Bacillus pumilus providing the understanding to the pathogenesis and the novel control strategy (DOI: 10.1038/srep10259 )	Bacillus pumilus promotes the growth and nitrogen uptake of tomato plants under nitrogen fertilization (https://doi.org/10.1016/j.scienta.2020.109581); Application of Bacillus pumilus as a potential biocontrol agent of Fusarium wilt of tomato (https://doi.org/10.1080/03235408.2016.1140611); Isolation and identification of nitrogen-fixing bacilli from plant rhizospheres in Beijing region ( https:/…
PBSA	Bacteria	Burkholderia cepacia	Biodegradation of bioplastics in natural environments (http://dx.doi.org/10.1016/j.wasman.2016.10.006)	Emadian 2016	-	-	Plant pathogen	Risk group 2	PGP bacteria; Biocontrol	Identification and Onion Pathogenicity of Burkholderia cepacia Complex Isolates from the Onion Rhizosphere and Onion Field Soil (doi: 10.1128/AEM.01941-07)	Isolation of Burkholderia cepacia JBK9 with plant growth-promoting activity while producing pyrrolnitrin antagonistic to plant fungal diseases (https://doi.org/10.1007/s13765-018-0345-9)
PBSA	Fungi	Chaetomium mareoticum	Fungal community dynamics during degradation of poly(butylene succinate-co-adipate) film in two cultivated soils in Japan (https://doi.org/10.1080/09168451.2020.1713718)		Saprotroph	Foliar endophyte	NA	NA	Yes
PBSA	Fungi	Chaetomium subspirilliferum	Fungal community dynamics during degradation of poly(butylene succinate-co-adipate) film in two cultivated soils in Japan (https://doi.org/10.1080/09168451.2020.1713718)		Saprotroph	Foliar endophyte	NA	NA	Yes
PBSA	Fungi	Exophiala equina	Fungal community dynamics during degradation of poly(butylene succinate-co-adipate) film in two cultivated soils in Japan (https://doi.org/10.1080/09168451.2020.1713718)		Animal parasite	Saprotroph	NA	Oppurtunistic human pathogen	NA
PBSA	Fungi	Fusarium oxysporum	Fungal community dynamics during degradation of poly(butylene succinate-co-adipate) film in two cultivated soils in Japan (https://doi.org/10.1080/09168451.2020.1713718)		Plant pathogen	Saprotroph	Leave, fruit, seed pathogen	Oppurtunistic human pathogen	NA
PBSA	Fungi	Fusarium solani	Fungal community dynamics during degradation of poly(butylene succinate-co-adipate) film in two cultivated soils in Japan (https://doi.org/10.1080/09168451.2020.1713718)		Plant pathogen	Saprotroph	Leave, fruit, seed pathogen	Oppurtunistic human pathogen	NA
PBSA	Fungi	Gibellulopsis nigrescens	Fungal community dynamics during degradation of poly(butylene succinate-co-adipate) film in two cultivated soils in Japan (https://doi.org/10.1080/09168451.2020.1713718)		Plant pathogen	Saprotroph	Leave, fruit, seed pathogen	NA	NA
PBSA	Bacteria	Leptothrix sp. strain TB-71	Link		-	-	NA	NA	NA
PBSA	Bacteria	Leptothrix sp. strain TB-71	Link		-	-	NA	NA	NA
PBSA	Fungi	Monocillium mucidum	Fungal community dynamics during degradation of poly(butylene succinate-co-adipate) film in two cultivated soils in Japan (https://doi.org/10.1080/09168451.2020.1713718)		Saprotroph	Saprotroph	NA	NA	NA
PBSA	Fungi	Mucor racemosus f. racemosus	Fungal community dynamics during degradation of poly(butylene succinate-co-adipate) film in two cultivated soils in Japan (https://doi.org/10.1080/09168451.2020.1713718)		Saprotroph	NA	NA	Oppurtunistic human pathogen	NA
PBSA	Fungi	Myrothecium cinctum	Fungal community dynamics during degradation of poly(butylene succinate-co-adipate) film in two cultivated soils in Japan (https://doi.org/10.1080/09168451.2020.1713718)		Saprotroph	NA	NA	NA	NA
PBSA	Fungi	Orbilia cotoneastri	Fungal community dynamics during degradation of poly(butylene succinate-co-adipate) film in two cultivated soils in Japan (https://doi.org/10.1080/09168451.2020.1713718)		Saprotroph	Animal parasite	NA	NA	Biocontrol agent (Nematophagous)
PBSA	Bacteria	Paenibacillus amylolyticus,	Biodegradation of bioplastics in natural environments (http://dx.doi.org/10.1016/j.wasman.2016.10.006)	Emadian 2016	-	-	NA	Risk group 1	NA
PBSA	Fungi	Papiliotrema laurentii	Fungal community dynamics during degradation of poly(butylene succinate-co-adipate) film in two cultivated soils in Japan (https://doi.org/10.1080/09168451.2020.1713718)		Mycoparasite	Fungal decomposer	NA	NA	Yes
PBSA	Fungi	Plectosphaerella cucumerina	Fungal community dynamics during degradation of poly(butylene succinate-co-adipate) film in two cultivated soils in Japan (https://doi.org/10.1080/09168451.2020.1713718)		Plant pathogen	Saprotroph	Leave, fruit, seed pathogen	NA	Biocontrol agent (Nematophagous)
PBSA	Bacteria	Pseudomonas aeruginosa,	Biodegradation of bioplastics in natural environments (http://dx.doi.org/10.1016/j.wasman.2016.10.006)	Emadian 2016	-	-	Plant pathogen	Risk group 2	PGP bacteria; Biocontrol; N fixation	Modeling Pseudomonas aeruginosa pathogenesis in plant hosts ( DOI: 10.1038/nprot.2008.224 )	Plant growth promoting Pseudomonas aeruginosa from Valeriana wallichii displays antagonistic potential against three phytopathogenic fungi (https://doi.org/10.1007/s11033-020-05676-0); Isolation and Characterization of aPseudomonas aeruginosaStrain PGP for Plant Growth Promotion (https://doi.org/10.1007/s40011-017-0946-9)
PBSA	Bacteria	Pseudomonas frederiksbergensis 31A	Link		-	-	NA	NA	NA
PBSA	Bacteria	Pseudomonas frederiksbergensis 31A	Link		-	-	NA	NA	NA
PBSA	Bacteria	Pseudomonas frederiksbergensis 4A	Link		-	-	NA	NA	NA
PBSA	Bacteria	Pseudomonas frederiksbergensis 4A	Link		-	-	NA	NA	NA
PBSA	Bacteria	Pseudomonas sp. 28E	Link		-	-	NA	NA	NA
PBSA	Bacteria	Pseudomonas sp. 28E	Link		-	-	NA	NA	NA
PBSA	Bacteria	Pseudomonas sp. 2B	Link		-	-	NA	NA	NA
PBSA	Bacteria	Pseudomonas sp. 2B	Link		-	-	NA	NA	NA
PBSA	Bacteria	Pseudomonas sp. 31C	Link		-	-	NA	NA	NA
PBSA	Bacteria	Pseudomonas sp. 31C	Link		-	-	NA	NA	NA
PBSA	Bacteria	Pseudomonas sp. 42C	Link		-	-	NA	NA	NA
PBSA	Bacteria	Pseudomonas sp. 42C	Link		-	-	NA	NA	NA
PBSA	Bacteria	Pseudomonas sp. 42D	Link		-	-	NA	NA	NA
PBSA	Bacteria	Pseudomonas sp. 42D	Link		-	-	NA	NA	NA
PBSA	Bacteria	Pseudomonas sp. 42E	Link		-	-	NA	NA	NA
PBSA	Bacteria	Pseudomonas sp. 42E	Link		-	-	NA	NA	NA
PBSA	Bacteria	Pseudomonas sp. 52G	Link		-	-	NA	NA	NA
PBSA	Bacteria	Pseudomonas sp. 52G	Link		-	-	NA	NA	NA
PBSA	Bacteria	Pseudomonas sp. 5D	Link		-	-	NA	NA	NA
PBSA	Bacteria	Pseudomonas sp. 5D	Link		-	-	NA	NA	NA
PBSA	Fungi	Pseudozyma antarctica GB-4(0)	Link		Epiphyte	Foliar endophyte	NA	NA	Yes
PBSA	Fungi	Pseudozyma antarctica GB-4(0)	Link		Epiphyte	Foliar endophyte	NA	NA	Yes
PBSA	Fungi	Pseudozyma antarctica JCM10317	Link		Epiphyte	Foliar endophyte	NA	NA	Yes
PBSA	Fungi	Pseudozyma antarctica JCM10317	Link		Epiphyte	Foliar endophyte	NA	NA	Yes
PBSA	Fungi	Purpureocillium lilacinum	Fungal community dynamics during degradation of poly(butylene succinate-co-adipate) film in two cultivated soils in Japan (https://doi.org/10.1080/09168451.2020.1713718)		Animal parasite	Animal decomposer	NA	NA	Yes
PBSA	Fungi	Pyrenochaetopsis leptospora	Fungal community dynamics during degradation of poly(butylene succinate-co-adipate) film in two cultivated soils in Japan (https://doi.org/10.1080/09168451.2020.1713718)		Foliar endophyte	Saprotroph	NA	NA	NA
PBSA	Fungi	Rhizopus oryzae	Chapter 4 - Fungal degradation of bioplastics: An overview (https://doi.org/10.1016/B978-0-12-821007-9.00004-8)	Sankhla 2020	Saprotroph	Plant pathogen	Leave, fruit, seed pathogen	Oppurtunistic human pathogen	NA
PBSA	Bacteria	Roseateles depolymerans TB-87	Link		-	-	NA	Risk group 1	NA
PBSA	Bacteria	Roseateles depolymerans TB-87	Link		-	-	NA	Risk group 1	NA
PBSA	Fungi	Sarocladium strictum	Fungal community dynamics during degradation of poly(butylene succinate-co-adipate) film in two cultivated soils in Japan (https://doi.org/10.1080/09168451.2020.1713718)		Plant pathogen	Saprotroph	Leave, fruit, seed pathogen	NA	NA
PBSA	Bacteria	Streptomyces MG	Link		-	-	NA	NA	NA
PBSA	Bacteria	Streptomyces MG	Link		-	-	NA	NA	NA
PBSA	Fungi	Talaromyces stipitatus	Fungal community dynamics during degradation of poly(butylene succinate-co-adipate) film in two cultivated soils in Japan (https://doi.org/10.1080/09168451.2020.1713718)		Saprotroph	NA	NA	Oppurtunistic human pathogen	NA
PBSA	Fungi	Talaromyces verruculosus	Fungal community dynamics during degradation of poly(butylene succinate-co-adipate) film in two cultivated soils in Japan (https://doi.org/10.1080/09168451.2020.1713718)		Saprotroph	NA	NA	Oppurtunistic human pathogen	NA
PBSA	Bacteria	Thermobispora bispora	Occurrence and Analysis of Thermophilic Poly(butylene adipate-co-terephthalate)-Degrading Microorganisms in Temperate Zone Soils (https://doi.org/10.3390/ijms21217857)		-	-	NA	Risk group 1	NA
PBSA	Fungi	Trichoderma hamatum	Fungal community dynamics during degradation of poly(butylene succinate-co-adipate) film in two cultivated soils in Japan (https://doi.org/10.1080/09168451.2020.1713718)		Mycoparasite	Foliar endophyte	Leave, fruit, seed pathogen	NA	Biocontrol
PBST	Bacteria	Leptothrix sp. strain TB-71	Link		-	-	NA	NA	NA
PBST	Bacteria	Roseateles depolymerans TB-87	Link		-	-	NA	Risk group 1	NA
PE	Bacteria	Acinetobacter baumannii	Link		-	-	NA	Risk group 2	PGP bacteria		Study of the antifungal activity of Acinetobacter baumannii LCH001 in vitro and identification of its antifungal components, (doi: 10.1007/s00253-007-1010-0)
PE	Bacteria	Arthrobacter paraffineus	Link		-	-	NA	NA	NA
PE	Fungi	Aspergillus oryzae	Link		Saprotroph	Foliar endophyte	NA	Oppurtunistic human pathogen	NA
PE	Bacteria	Bacillus cereus	Link		-	-	NA	Risk group 2	PGPR; Biocontrol		The plant growth-promoting rhizobacterium Bacillus cereus AR156 induces resistance in tomato with induction and priming of defence response (https://doi.org/10.1080/09583157.2012.706595); Beneficial effects of bio-controlling agent Bacillus cereus IB311on the agricultural crop production and its biomass optimization through response surface methodology (DOI: 10.1590/0001-3765201720170362 )
PE	Bacteria	Bacillus circulans	Link		-	-	NA	Risk group 1	NA
PE	Bacteria	Bacillus gottheilii	Link		-	-	NA	Risk group 1	NA
PE	Bacteria	Bacillus halodenitrificans	Link		-	-	NA	Risk group 1	Biocontrol
PE	Bacteria	Bacillus mycoides	Link		-	-	NA	Risk group 2	PGPR		Exploring plant‐microbe interactions of the rhizobacteria Bacillus subtilis and Bacillus mycoides by use of the CRISPR‐Cas9 system, (https://doi.org/10.1111/1462-2920.14305)
PE	Bacteria	Bacillus sp. AIIW2	Link		-	-	NA	NA	NA
PE	Bacteria	Bacillus sp. YP1	Link		-	-	NA	NA	NA
PE	Bacteria	Bacillus thuringiensis	Link		-	-	NA	Risk group 1	Biocontrol		Novel roles of Bacillus thuringiensis to control plant diseases (DOI 10.1007/s00253-008-1610-3)
PE	Bacteria	Bacillus vallismortis bt-dsce01	Link		-	-	NA	Risk group 1	Biocontrol		Bacillus vallismortis EXTN-1-Mediated Growth Promotion and Disease Suppression in Rice (https://doi.org/10.5423/PPJ.2006.22.3.278)
PE	Bacteria	Brevibacillus borstelensis	Link		-	-	NA	Risk group 1	Biocontrol		Compost bacteria provide antifungal activity against grey mold and Alternaria rot on bell pepper fruit (https://doi.org/10.1139/cjb-2018-0180)
PE	Bacteria	Comamonas sp.	Link		-	-	NA	NA	NA
PE	Fungi	Curvularia senegalensis	Link		Plant pathogen	Saprotroph	Leave, fruit, seed pathogen	Oppurtunistic human pathogen	NA
PE	Bacteria	Delftia sp.	Link		-	-	NA	NA	NA
PE	Bacteria	Enterobacter asburiae YT1	Link		-	-	Plant pathogen	Risk group 2	PGP bacteria	Ginger Tuber Rot Caused by Enterobacter asburiae in China (https://doi.org/10.1094/PDIS-03-20-0645-PDN)	Plant Growth Promoting Bacteria Enterobacter asburiae JAS5 and Enterobacter cloacae JAS7 in Mineralization of Endosulfan (DOI: 10.1007/s12010-015-1504-7)
PE	Fungi	Fusarium redolens	Link		Plant pathogen	Saprotroph	Leave, fruit, seed pathogen	Oppurtunistic human pathogen	NA
PE	Fungi	Glioclodium virens	Link		Mycoparasite	Saprotroph	NA	NA	Yes
PE	Bacteria	Microbacterium paraoxydans	Link		-	-	NA	Risk group 1	NA
PE	Bacteria	Micrococcus luteus	Link		-	-	Plant pathogen	Risk group 1	PGP bacteria	First Report of Micrococcus luteus Causing Leafspot on Mangifera indica in Rajkot, India (https://doi.org/10.1094/PDIS-12-14-1359-PDN)	Draft Genome Sequence of Plant Growth–Promoting Micrococcus luteus Strain K39 Isolated from Cyperus conglomeratus in Saudi Arabia (doi: 10.1128/genomeA.01520-16)
PE	Bacteria	Micrococcus lylae	Link		-	-	NA	Risk group 1	NA
PE	Fungi	Mucor circinelloides	Link		Saprotroph	NA	NA	Oppurtunistic human pathogen	NA
PE	Bacteria	Nocardia asteroides	Link		-	-	NA	Risk group 2	NA
PE	Bacteria	Paenibacillus macerans	Link		-	-	NA	Risk group 1	NA
PE	Bacteria	Paenibacillus sp. DK1	Link		-	-	NA	NA	NA
PE	Bacteria	Paenibacillus sp.bt-dsce04	Link		-	-	NA	NA	NA
PE	Fungi	Penicillium frequentans	Link		Saprotroph	Foliar endophyte	NA	Oppurtunistic human pathogen	NA
PE	Fungi	Penicillium pinophilum	Link		Saprotroph	Foliar endophyte	NA	Oppurtunistic human pathogen	NA
PE	Fungi	Penicillium simplicissimum YK	Link		Saprotroph	Foliar endophyte	NA	Oppurtunistic human pathogen	NA
PE	Fungi	Phanerochaete chrysosporium	Link		Saprotroph	NA	NA	NA	NA
PE	Fungi	Phanerochaete chrysosporium	Link		Saprotroph	NA	NA	NA	NA
PE	Bacteria	Phormidium sp.	Link		-	-	NA	NA	NA
PE	Fungi	Pleurotus ostreatus	Link		Saprotroph	Nematophaguous	Plant pathogen	NA	Yes
PE	Bacteria	Pseudomonas aeruginosa E7	Link		-	-	Plant pathogen	Risk group 2	PGP bacteria; Biocontrol; N fixation	Modeling Pseudomonas aeruginosa pathogenesis in plant hosts ( DOI: 10.1038/nprot.2008.224 )	Plant growth promoting Pseudomonas aeruginosa from Valeriana wallichii displays antagonistic potential against three phytopathogenic fungi (https://doi.org/10.1007/s11033-020-05676-0); Isolation and Characterization of aPseudomonas aeruginosaStrain PGP for Plant Growth Promotion (https://doi.org/10.1007/s40011-017-0946-9)
PE	Bacteria	Pseudomonas chlororaphis	Link		-	-	NA	Risk group 1	PGP bacteria; Biocontrol		Comparative genomic analysis and phenazine production of Pseudomonas chlororaphis, a plant growth-promoting rhizobacterium (https://doi.org/10.1016/j.gdata.2015.01.006)
PE	Bacteria	Pseudomonas sp. E4	Link		-	-	NA	NA	NA
PE	Bacteria	Pseudophormidium sp.	Link		-	-	NA	NA	NA
PE	Bacteria	Rahnella aquatilis	Link		-	-	NA	Risk group 1	PGP bacteria
PE	Bacteria	Rhizobium viscosum (Arthrobacter viscosus)	Link		-	-	NA	Risk group 1	PGPR
PE	Bacteria	Rhodococcus erythropolis	Link		-	-	NA	Risk group 1	PGP bacteria
PE	Bacteria	Rhodococcus rhodochrous	Link		-	-	NA	Risk group 1	NA
PE	Bacteria	Rhodococcus ruber	Link		-	-	NA	Risk group 1	NA
PE	Bacteria	Rhodococcus ruber	Link		-	-	NA	Risk group 1	NA
PE	Bacteria	Rivularia	Link		-	-	NA	NA	NA
PE	Bacteria	Staphylococcus cohnii	Link		-	-	NA	Risk group 1	NA
PE	Bacteria	Staphylococcus epidermidis	Link		-	-	NA	Risk group 2	NA
PE	Bacteria	Staphylococcus xylosus	Link		-	-	NA	Risk group 1	NA
PE	Bacteria	Stenotrophomonas sp. bt-dsce03	Link		-	-	NA	NA	NA
PE	Bacteria	Streptomyces badius 252	Link		-	-	NA	Risk group 1	Biocontrol		Characterization of Antagonistic StreptomycesAs Potential Biocontrol Agent Against Fungal Pathogens of Chickpea and Sorghum (ISSN 0031-7454)
PE	Bacteria	Streptomyces setonii 75Vi2	Link		-	-	Plant pathogen	Risk group 1	Biocontrol		Production of lytic enzymes and siderophores, and inhibition of germination of basidiospores of Moniliophthora (ex Crinipellis) perniciosa by phylloplane actinomycetes (doi:10.1016/j.biocontrol.2008.08.016)
PE	Bacteria	Streptomyces viridosporus T7A	Link		-	-	NA	Risk group 1	Biocontrol		Combined Effects of Streptomyces viridosporus and Trichoderma harzianum on Controlling Wheat Leaf Rust Caused by Puccinia triticina, (DOI: 10.3923/ppj.2015.182.188)
PE	Fungi	Trametes versicolor	Link		Saprotroph	NA	NA	NA	NA
PE	Fungi	Trichoderma harzianum	Link		Mycoparasite	Foliar endophyte	Leave, fruit, seed pathogen	NA	Biocontrol
PE	Fungi	Verticillium lecanii	Link		Plant pathogen	Saprotroph	Leave, fruit, seed pathogen	NA	Biocontrol agent (Nematophagous)
PE	Fungi	Zalerion maritimum	Link		Saprotroph	NA	NA	NA	NA
